# Supplementary material for: A novel gene signature related to focal adhesions for distinguishing and predicting the prognosis of lung squamous cell carcinoma
Source: Front Med (Lausanne). 2024 Jan 8;10:1284490. doi: 10.3389/fmed.2023.1284490 (PMC10800788; doi:10.3389/fmed.2023.1284490)
Supplement: Supplementary file 1 [file Table_1.XLSX]

## Sheet: Table S1
Table S1 Identification of the prognostic genes in LUSC.

## Sheet: Table S1_1
Table S1_1 The prognostic genes in LUSC.
Genes	HR	Low 95%CI	High 95%CI	cox p	log rank p
TRIM58	1.24859	1.11327	1.40037	0.000148713	0.00170394
OR2W3	1.37814	1.1669	1.6276	0.00015791	0.00168029
PCDHA3	1.88075	1.34869	2.62272	0.000196856	0.0270414
FGA	1.13054	1.05957	1.20626	0.000208051	0.00541345
TMEM92	1.24485	1.10418	1.40345	0.000343869	0.00430293
MYADM	1.21901	1.09343	1.359	0.000356622	0.0052823
ARL14EPL	1.77862	1.29633	2.44034	0.000359417	0.00735825
APOH	1.27289	1.11357	1.45499	0.000405012	0.0337135
CHEK2	0.721278	0.601611	0.864749	0.000415677	0.00421304
SDHAF3	0.754343	0.643307	0.884544	0.000520229	0.0450362
FGG	1.09455	1.03987	1.15211	0.00055039	0.00423346
RIPOR1	1.46035	1.17445	1.81584	0.000657982	0.00251876
C11orf96	1.20902	1.08348	1.3491	0.000690092	0.000306088
ZFP42	1.187	1.07416	1.3117	0.000769559	0.00823018
NOTCH2NLR	0.156211	0.0529161	0.46114	0.000775315	0.00138612
SLC9A9	0.81256	0.719407	0.917776	0.000834523	0.00139195
AMY1B	14.1076	2.97684	66.8582	0.000855581	0.0150779
HPR	1.56575	1.20267	2.03843	0.000865413	0.0170689
ERH	0.66385	0.520253	0.847083	0.00098617	0.0239632
MBNL2	1.32747	1.12042	1.57279	0.00105944	0.00284292
BOLA1	0.732249	0.605723	0.885205	0.00128275	0.0303532
CSRNP1	1.29729	1.10654	1.52092	0.00133838	0.00685348
HKDC1	1.18306	1.06719	1.31151	0.00139054	0.0112766
FCN3	1.15546	1.05717	1.26288	0.00144437	0.000414352
ALDH7A1	1.18746	1.06812	1.32012	0.00147482	0.000476788
UBB	1.38393	1.13248	1.69121	0.00149308	0.012357
TCF21	1.32513	1.11111	1.58038	0.00173446	0.00189982
FNDC3A	1.47701	1.15638	1.88653	0.00178621	0.000488474
SNAI1	1.24457	1.08421	1.42864	0.00187799	0.000145764
FHL5	1.30385	1.10296	1.54132	0.00188399	0.00508743
FLRT3	1.15308	1.05324	1.26237	0.00205134	0.0107763
CCDC68	1.2608	1.0876	1.46158	0.00211422	0.00806799
BCDIN3D	0.62195	0.458889	0.842952	0.00220404	0.00461183
PYGB	1.26788	1.08869	1.47656	0.00226512	0.00127727
AOC1	1.15492	1.0528	1.26695	0.00229476	0.0024664
HSPB7	1.25582	1.08279	1.4565	0.00259858	0.00404258
ZNF808	1.35175	1.11075	1.64506	0.00262728	0.00987212
LAIR2	1.308	1.09701	1.55957	0.00277506	0.00972335
SERPIND1	1.14037	1.04633	1.24286	0.00277699	0.00272646
CLIC3	1.14892	1.04901	1.25835	0.00278232	0.0177856
FSTL3	1.17228	1.05627	1.30104	0.0027943	0.00635554
CST3	1.35423	1.1091	1.65355	0.00291761	0.0161176
PKNOX2	1.31554	1.09791	1.57632	0.002956	0.00247691
CPB2	1.36969	1.11294	1.68569	0.00297535	0.0126183
LMO4	0.821522	0.721374	0.935574	0.00303683	0.0116504
CLIC5	1.19716	1.06262	1.34872	0.00308995	0.0316164
SLFN13	1.18357	1.05849	1.32344	0.00310296	0.0408413
JHY	1.30968	1.09493	1.56657	0.00315333	0.0168868
DUSP22	1.42734	1.12634	1.80877	0.00323393	0.000498018
CLDN5	1.19388	1.06066	1.34384	0.00333044	0.0069329
SGCA	1.20375	1.06319	1.36289	0.00342061	0.00311219
PDE2A	1.34898	1.10356	1.64897	0.00348047	0.013758
MYZAP	1.35942	1.10583	1.67116	0.00355734	0.0307674
GCGR	0.749064	0.616769	0.909735	0.00356724	0.0284891
AOC3	1.17503	1.05421	1.3097	0.00357315	0.0039398
CYP2C18	0.86305	0.781489	0.953123	0.00363886	0.0148817
ATP5MG	0.691549	0.539125	0.887069	0.00369303	0.00532911
GPX3	1.16308	1.05009	1.28823	0.00376264	0.0482689
PCDHGA12	1.3302	1.0958	1.61474	0.00391443	0.00552093
GPIHBP1	1.19787	1.05954	1.35427	0.00393022	0.0151724
SLC38A8	1.39658	1.11286	1.75264	0.0039413	5.87e-05
LONRF3	1.2705	1.07938	1.49546	0.00399775	0.000347213
PKIG	1.27035	1.07893	1.49574	0.00408296	0.00411226
ZNF589	0.800038	0.686969	0.931718	0.00410849	0.00137948
PTGIS	1.17238	1.05168	1.30695	0.00411998	0.00338374
ERGIC1	1.49831	1.13666	1.97502	0.00412043	0.0449235
EREG	1.12607	1.03827	1.22128	0.00414632	0.0149634
HSCB	0.704601	0.55457	0.895221	0.00415712	0.0290935
DLC1	1.21291	1.06281	1.38421	0.00418634	0.0461372
PCDHA11	1.41633	1.11573	1.79791	0.00424081	0.0237631
SNAPC1	0.758944	0.628111	0.917029	0.00427416	0.0174195
EEF1AKMT4	0.834758	0.737319	0.945074	0.00434443	0.0356763
SIGLEC5	2.3241	1.30033	4.15388	0.00442258	0.00416641
SERPINE1	1.14224	1.04226	1.25181	0.00443368	0.000933215
S100A5	0.810061	0.700483	0.936782	0.00450257	0.0271067
TRIB1	1.23246	1.06637	1.42443	0.00465523	0.0483407
JPH1	0.847057	0.755027	0.950304	0.00467529	0.00213298
ITGA3	1.15577	1.04544	1.27775	0.00468283	0.00111854
DNAJC3	1.39758	1.10735	1.76387	0.0048241	0.0143216
PLAAT1	0.887312	0.816386	0.9644	0.00491182	0.00139621
ONECUT3	0.643966	0.473415	0.875958	0.00505313	0.00617487
CCDC51	0.778716	0.653786	0.927518	0.00505802	0.0020952
LUZP2	0.741866	0.601963	0.914284	0.00510302	0.0328663
UQCR10	0.724963	0.578814	0.908015	0.00511023	0.00519177
TMEM217	1.58107	1.14724	2.17895	0.00512062	0.00206742
SMAD7	1.25196	1.06953	1.4655	0.00516561	0.00248268
WFS1	1.29222	1.07942	1.54697	0.00523095	0.000680977
CRTAC1	1.11258	1.03224	1.19917	0.00527366	0.0277849
RPS6KA5	0.692548	0.534802	0.896823	0.00534138	0.0448889
ZNF578	1.37067	1.09796	1.71113	0.0053435	0.0176402
ITIH3	1.53186	1.13378	2.0697	0.00547377	0.000717327
NDUFB1	0.713398	0.562071	0.905466	0.0054973	0.004645
ARHGAP40	1.16613	1.04618	1.29984	0.00551914	0.0280671
CD151	1.2722	1.07324	1.50804	0.00552705	0.000122388
ALPL	1.13199	1.03698	1.23571	0.00557643	0.0263149
MMP28	1.11837	1.03324	1.21051	0.0056142	0.00790333
CHIA	1.30703	1.0806	1.5809	0.00580466	0.0361785
STXBP1	1.2455	1.06529	1.45619	0.00590354	0.00467221
ADAMTS17	0.80993	0.696819	0.941403	0.00601885	0.00371974
BMP2	1.15431	1.04169	1.27912	0.00615022	0.0216537
TINAGL1	1.1232	1.0336	1.22056	0.0061582	0.0274143
FEZF1	0.867085	0.782928	0.960288	0.00618371	0.00485721
H2BC9	0.848783	0.754739	0.954545	0.00621144	0.0267329
CCDC177	0.775991	0.646903	0.930837	0.00629455	0.0104109
BAG4	0.816253	0.70538	0.944553	0.00641438	0.0325484
CHRDL1	1.12812	1.03437	1.23038	0.00646555	0.0170003
UQCR11	0.722433	0.571701	0.912907	0.00646616	0.0188256
PDE1B	1.42733	1.10434	1.84479	0.00656431	0.025529
ROS1	1.11779	1.03112	1.21173	0.00684537	0.0170729
PCDHGB4	1.38348	1.09344	1.75046	0.00684809	0.00179869
ZNF576	0.667511	0.497956	0.894801	0.00686356	0.0309613
RGS3	1.3229	1.07929	1.6215	0.00704327	0.00366661
C15orf40	0.69915	0.538685	0.907415	0.00713902	0.017155
SUSD4	0.891364	0.819644	0.969358	0.00720677	0.0160385
C4BPB	1.21881	1.05499	1.40807	0.0072133	0.00643655
MAX	0.640385	0.462458	0.886768	0.00728477	0.00710474
SP6	1.16372	1.0416	1.30016	0.00735028	0.0157824
TMEM255B	1.33186	1.08007	1.64234	0.00735419	0.047009
ADAMTS16	1.18933	1.04741	1.35049	0.00748536	0.0440592
MED12L	0.717025	0.561645	0.915392	0.00759935	0.0169898
SPRYD4	0.713177	0.556238	0.914395	0.00768248	0.00603584
RGS19	1.38389	1.08913	1.75843	0.00784741	0.011768
SERTM2	1.29292	1.06946	1.56306	0.00796251	0.0316787
CTTNBP2	0.849963	0.75378	0.958419	0.00797547	0.03867
DCDC2	1.27916	1.06638	1.53439	0.00799359	0.0122342
CEBPB	1.264	1.06283	1.50324	0.00807431	0.0374563
NRTN	0.838981	0.73611	0.956228	0.0085232	0.00652754
ENPP2	1.17934	1.04285	1.3337	0.00857728	0.0457157
TBC1D1	1.28784	1.06641	1.55525	0.00858997	0.00970746
RPS27AP5	0.749364	0.60376	0.930082	0.00885732	0.013624
SLC12A4	1.27509	1.06289	1.52965	0.00887825	0.00730376
CHST5	8.84453	1.72588	45.3251	0.00893462	0.000379382
NR0B2	1.19356	1.04526	1.36289	0.00894915	0.0358175
SBK3	1.51477	1.10947	2.06813	0.00895231	0.0265875
LIPT1	0.687736	0.519306	0.910793	0.0090038	0.00108556
IRS4	0.853668	0.75802	0.961385	0.00906802	0.00549269
ZNF331	1.2405	1.05392	1.46013	0.00955968	0.0306656
TNFRSF12A	1.15385	1.03493	1.28643	0.00991983	0.0229321
PCARE	0.631861	0.445444	0.896292	0.010059	0.0448261
NACC2	1.27229	1.0589	1.52868	0.0101405	0.0133684
ADGRD1	1.25478	1.05513	1.49221	0.0102595	0.00481178
CTIF	1.29707	1.06339	1.58209	0.0102748	0.0312419
LSM7	0.75394	0.607062	0.936355	0.0106251	0.0339642
CREB3L3	2.13564	1.1927	3.82407	0.0106845	0.00777408
SFTA3	1.12222	1.02696	1.22631	0.0108398	0.0317361
GLYATL2	0.911602	0.848922	0.978909	0.0108815	0.00348183
HSPB9	0.739777	0.586173	0.933633	0.0111398	0.00774777
NEK6	1.27007	1.05597	1.52759	0.011146	0.00233971
OTX1	0.864298	0.772198	0.967382	0.0111871	0.0207123
VAV2	1.18375	1.03873	1.34901	0.0114137	0.00695685
KCNQ1	1.17249	1.03649	1.32635	0.0114172	0.0458772
TIMM9	0.712201	0.54751	0.926432	0.0114233	0.00243822
MAP1LC3C	1.23584	1.04875	1.45631	0.0114626	0.0232362
MYBPH	1.23312	1.04812	1.45076	0.0115138	0.0293053
ASH2L	0.810214	0.688133	0.953953	0.0115467	0.0190631
MME	1.10174	1.02183	1.1879	0.0116616	0.00181285
GEMIN6	0.722847	0.561629	0.930341	0.0117106	0.00893273
CAVIN3	1.16827	1.03511	1.31855	0.0117715	0.0470621
RALGAPA2	1.2232	1.04539	1.43124	0.0119397	0.00338126
MDH1	0.738831	0.58273	0.936748	0.0124354	0.0314083
TRIR	0.712178	0.545729	0.929395	0.0124522	0.00665874
ENPP4	1.1645	1.03337	1.31227	0.0124724	0.0291845
SFTA2	1.07775	1.01624	1.14298	0.0125209	0.022141
ANK2	1.29096	1.05625	1.57783	0.0126152	0.00168002
LRRN4	1.1582	1.03155	1.30039	0.0129269	0.0430967
ATP6V1F	0.744557	0.589977	0.939639	0.012979	0.0055362
PCDHGA11	1.38512	1.07113	1.79115	0.0129959	0.00114193
MMP19	1.16454	1.03262	1.31331	0.0130189	0.0175802
SLC24A3	1.15128	1.03005	1.28678	0.0130819	0.0466417
EPDR1	1.14769	1.02934	1.27964	0.0131084	0.0259781
MACROD2	1.17308	1.03402	1.33085	0.0131545	0.00525631
PCDH1	1.16999	1.03339	1.32465	0.0131941	0.000746359
MICAL2	1.17406	1.03404	1.33304	0.0132672	0.00824156
PPBP	1.15364	1.03017	1.29192	0.0133383	0.0291268
RNF180	1.25911	1.04873	1.51168	0.0135095	0.0231803
DIPK2A	0.879872	0.794656	0.974226	0.0138022	0.0283419
SERP1	0.737923	0.579168	0.940194	0.0139357	0.00962791
ACVRL1	1.23415	1.04346	1.4597	0.0140215	0.0427965
SOD3	1.1658	1.03149	1.3176	0.0140355	0.00795998
FOLR2	1.14666	1.02799	1.27904	0.0140807	0.010894
HELLS	0.80643	0.679168	0.957538	0.0140838	0.0115096
ZNF703	0.87988	0.794397	0.974561	0.0141226	0.0293804
PTP4A3	1.27619	1.05014	1.5509	0.0142143	0.00689529
GGCT	0.793572	0.659631	0.954709	0.0142317	0.00129009
RAP2A	1.31407	1.05595	1.63527	0.0143676	0.0317454
LPCAT1	1.15247	1.02852	1.29136	0.0145116	0.00688432
CACNA2D2	1.1456	1.0273	1.27753	0.0145167	0.0189795
EHD1	1.25873	1.04663	1.51381	0.0145253	0.0192802
LATS2	1.27382	1.04906	1.54674	0.0145463	0.0184976
KLRG2	0.896722	0.821578	0.978738	0.0146365	0.0156241
ZNF394	0.674943	0.49223	0.925477	0.0146546	0.0495468
SNX32	0.668889	0.484209	0.924008	0.0147118	0.0239716
TIMM8B	0.790896	0.654985	0.955008	0.0147486	0.00150924
AGTR2	1.11874	1.02207	1.22456	0.0149554	0.0481802
TMEM125	1.1188	1.02173	1.2251	0.0153467	0.0423339
PCDHA13	1.89453	1.12973	3.1771	0.0154193	0.00390209
SEMA3B	1.13808	1.02482	1.26385	0.0155888	0.00415065
FLNC	1.15857	1.02812	1.30557	0.0157346	0.0164919
ZNF385D	1.66701	1.10036	2.52547	0.0158998	0.0324719
TMEM14A	0.831664	0.715937	0.966098	0.0159037	0.0488596
SLC34A2	1.06973	1.01269	1.12999	0.0159165	0.031207
PITX3	0.687487	0.506497	0.933152	0.0162254	0.00204546
DLX5	0.917052	0.854377	0.984323	0.0165103	0.00624627
APOB	1.42705	1.06611	1.91019	0.0168371	0.0468597
GGTLC1	1.14781	1.02509	1.28521	0.0168731	0.00671475
FLT4	1.24015	1.03932	1.47979	0.016949	0.00189588
TJP3	1.12002	1.02039	1.22939	0.0171023	0.0257513
TSLP	0.852878	0.748222	0.972173	0.0171969	0.0428772
CEP112	1.25562	1.04113	1.51429	0.0172312	0.0197599
PHF5A	0.781932	0.638509	0.957571	0.0173447	0.0259688
CYP19A1	1.77724	1.10666	2.85417	0.0173467	0.0336574
ZNF415	1.15903	1.0263	1.30892	0.0173947	0.0157217
KBTBD7	0.767695	0.617087	0.955059	0.017661	0.000704834
CIART	0.869962	0.775394	0.976063	0.0176631	0.00323029
MRAP2	0.922343	0.862692	0.986118	0.0177998	0.0115963
SLC16A9	0.901351	0.827135	0.982226	0.0178345	0.0281039
MYEOV	1.0939	1.01557	1.17828	0.0179015	0.0451274
PECAM1	1.20241	1.03211	1.4008	0.018002	0.0289925
PCDH19	0.911259	0.843628	0.984311	0.0181823	0.0309745
MPRIP	1.30114	1.0458	1.61882	0.0181915	0.0352096
GBP3	1.16847	1.02684	1.32963	0.0181919	0.0358019
UGGT2	1.29506	1.04473	1.60538	0.0183115	0.00863719
STMP1	0.788928	0.647816	0.960778	0.0183785	0.0174174
LPL	1.12618	1.02011	1.24327	0.0185465	0.0210148
GJA5	1.143	1.02258	1.27759	0.0186145	0.0154723
LRRK2	1.12419	1.01955	1.23957	0.0188582	0.0487236
KLHL15	0.784874	0.640969	0.961087	0.0190759	0.012636
PSMG1	0.766329	0.613372	0.957428	0.0191321	0.0398854
GAMT	0.871501	0.776657	0.977927	0.019302	0.0344769
CXCL2	1.09793	1.01526	1.18734	0.0193292	0.0313436
TMA7	0.757044	0.599563	0.955889	0.0193307	0.0187513
HNF1B	1.18015	1.02719	1.35588	0.0193468	0.0352314
CYP2C19	0.464087	0.243766	0.883538	0.0194453	0.00777913
TNFRSF8	1.21152	1.03099	1.42365	0.0197689	0.0027727
ELMO3	1.21059	1.03077	1.42179	0.0198406	0.00126696
FABP6	1.10238	1.01556	1.19662	0.0198592	0.0299624
PCDH12	1.23438	1.03346	1.47437	0.0201754	0.0125336
SAMD11	1.1942	1.02797	1.38731	0.0203043	0.0150486
F10	1.22727	1.03199	1.45952	0.0205575	0.00926432
DES	1.11482	1.01668	1.22243	0.0207817	0.00418321
DRAM2	0.752096	0.590718	0.957561	0.0207847	0.0256715
NLRP12	1.38001	1.04979	1.81411	0.0209895	0.0443874
FARSA	0.77363	0.622112	0.962052	0.0210089	0.0111523
ADCY7	1.23	1.03105	1.46733	0.021466	0.0145732
COMMD3	0.727918	0.55503	0.954659	0.0217132	0.00072514
HID1	1.17203	1.02346	1.34217	0.0217211	0.0455546
SLC16A3	1.18834	1.02542	1.37714	0.0218114	0.0364036
RRAGB	0.79519	0.653564	0.967505	0.022017	0.0443195
ELANE	1.49898	1.05992	2.11991	0.0220754	0.000284108
WNT7A	1.12761	1.0174	1.24976	0.0220926	0.0418857
WDPCP	0.721644	0.545551	0.954578	0.0222738	0.00938052
IGSF21	1.1882	1.02483	1.3776	0.0223118	0.0446055
VRK1	0.809621	0.675473	0.970411	0.0223166	0.0137218
CDKL2	1.21516	1.02801	1.43637	0.0223891	0.0141551
ROBO4	1.2244	1.02903	1.45687	0.0224563	0.0352357
PLA2G5	1.25723	1.03279	1.53043	0.0225154	0.0107256
LRRC32	1.17791	1.02334	1.35582	0.0225194	0.0298092
A2M	1.126	1.0168	1.24694	0.022605	0.0185418
SLC22A31	1.09015	1.01207	1.17425	0.0228233	0.0370949
HAPLN1	0.837196	0.71829	0.975787	0.0229914	0.0142339
ACSS3	1.2428	1.02965	1.50008	0.0235553	0.0129482
UGT2B4	1.47634	1.0535	2.06888	0.023655	0.0100758
MGRN1	1.29706	1.03536	1.62491	0.0236881	0.00692276
CD9	0.869132	0.769598	0.98154	0.0238076	0.0376279
C17orf50	1.47092	1.05206	2.05655	0.0240245	0.0268361
FUNDC1	0.815356	0.682885	0.973524	0.0240336	0.00197046
NAV3	1.25464	1.03013	1.52809	0.0241304	0.014922
TUSC1	1.16066	1.0196	1.32123	0.0242236	0.0225675
ANTXR2	1.19122	1.02297	1.38715	0.0243063	0.0324717
TFR2	0.837178	0.717196	0.977233	0.024337	0.0266585
PAPPA	1.16473	1.0199	1.33013	0.0244007	0.000529629
GLDN	1.23901	1.02802	1.49331	0.0244438	0.0382826
HOXB5	1.15916	1.01917	1.31839	0.0245048	0.0266359
DLX6	0.898777	0.818842	0.986515	0.0247264	0.0138004
PGAP6	1.23857	1.02736	1.49321	0.0249008	0.0245627
TMEM260	0.790885	0.644154	0.971039	0.025049	0.0130106
PLEKHA1	0.809181	0.672355	0.973851	0.02507	0.0204975
MUC1	1.10562	1.01249	1.20732	0.0253233	0.017066
TRIM55	1.25956	1.02892	1.54191	0.0253382	0.00345234
TMC4	1.16191	1.0187	1.32525	0.0253545	0.00311479
HGF	1.16781	1.01898	1.33838	0.0257241	0.00787122
ZNF512	0.798332	0.654912	0.973161	0.025798	0.0249278
ATP13A5	0.876616	0.780653	0.984376	0.0260021	0.031787
ADORA1	1.1689	1.01853	1.34146	0.0263302	0.0317194
TENT5B	1.11279	1.01253	1.22298	0.0265204	0.0459816
GBP6	0.93655	0.883775	0.992476	0.0267484	0.0198856
RTCB	0.777346	0.621808	0.97179	0.0270233	0.0322163
ZFP36L2	1.17927	1.01871	1.36514	0.0272258	0.00591876
ADD1	1.34411	1.03378	1.7476	0.0272442	0.0376919
ZNF718	1.19547	1.02019	1.40087	0.0273077	0.0171225
PRDX2	0.835825	0.712736	0.98017	0.0273573	0.0180021
ARC	1.18404	1.01902	1.37577	0.0273835	0.0080807
GOLT1A	1.10501	1.01119	1.20752	0.0273915	0.0337401
ACTA2	1.13052	1.01376	1.26072	0.0274049	0.0043809
SLC35F2	1.15516	1.01589	1.31352	0.0277742	0.0340765
SLC25A17	0.75262	0.584259	0.969496	0.0278245	0.0469356
APBB2	1.21219	1.02086	1.43937	0.0281256	0.00301607
SLC26A9	1.12663	1.01279	1.25327	0.0282529	0.00963219
SMPD1	1.2388	1.02276	1.50047	0.0285111	0.0152617
DGKA	0.85419	0.741731	0.9837	0.0286595	0.00835571
ACOT11	1.22565	1.02138	1.47077	0.0287158	0.0242252
ITGB6	1.10246	1.01016	1.20319	0.0287779	0.00303104
TICAM2	10.1356	1.26969	80.9096	0.0288703	0.0359922
NEDD8	0.743531	0.569964	0.969953	0.0288967	0.0414293
FAM83D	0.875342	0.776648	0.986578	0.0291569	0.00583248
LDAH	0.822831	0.690566	0.98043	0.0291823	0.000872587
SNRPC	0.75613	0.588074	0.97221	0.0292782	0.0335691
SOX17	1.23463	1.02144	1.49232	0.0293066	0.00989461
OSR2	0.870903	0.769021	0.986282	0.0294385	0.0400556
CDH5	1.17858	1.01653	1.36645	0.0294621	0.0228204
ELOF1	0.735739	0.557994	0.970104	0.0296233	0.00824797
JMJD7	0.705154	0.514586	0.966296	0.0297614	0.0331664
KLHL13	0.89925	0.817098	0.989661	0.0298107	0.0482324
DPYSL2	1.16013	1.01453	1.32662	0.0299437	0.0299883
PCDHA12	1.43972	1.0358	2.00116	0.030058	0.0235561
NAPSA	1.0602	1.00553	1.11784	0.0304647	0.0133468
SEMA7A	1.1674	1.0147	1.34308	0.0304683	0.0284315
THBS1	1.12616	1.01118	1.2542	0.0305875	0.00982042
WDR89	0.732587	0.55249	0.97139	0.0306485	0.0319815
SLC46A3	1.19344	1.01658	1.40105	0.0306981	0.0346095
FNTB	0.71579	0.527281	0.971694	0.0320258	0.00831398
MYL2	1.53502	1.03731	2.27155	0.0320999	0.0092794
TRIM45	0.852928	0.737324	0.986657	0.032296	0.0390497
CA11	0.858802	0.747042	0.987281	0.0323608	0.031804
BMI1	0.78024	0.621511	0.979506	0.032484	0.0402707
HGD	1.1081	1.0086	1.21741	0.0324909	0.0213232
PBDC1	0.755453	0.584199	0.97691	0.0325112	0.0367128
MORN4	1.22102	1.01671	1.46637	0.0325663	0.00161228
PTGIR	1.20238	1.01515	1.42413	0.0328368	0.00779714
KRT74	0.856312	0.742534	0.987525	0.0329615	0.0244205
SUSD1	1.2321	1.01692	1.49281	0.033064	0.0204394
ITGB1	1.1987	1.01448	1.41638	0.033266	0.0170334
CRYGS	0.840156	0.715563	0.986443	0.0334509	0.023176
CYBA	1.20526	1.0147	1.43162	0.0334951	0.0158851
ITPR2	1.19028	1.01366	1.39766	0.033538	0.0300483
RGL3	1.12878	1.00921	1.26253	0.0339746	0.0319773
C6orf52	0.824631	0.689873	0.985713	0.0341727	0.0240167
CD59	1.21044	1.01405	1.44488	0.0344834	0.0494902
SERPINA5	1.20135	1.01348	1.42405	0.0344928	0.0471431
C3orf14	0.857633	0.743739	0.988969	0.0346402	0.046081
CLEC11A	1.16588	1.01062	1.34498	0.035303	0.0123501
PTX3	1.10148	1.00664	1.20525	0.0353729	0.000640479
MRPL42	0.746515	0.568503	0.980267	0.0354346	0.0346084
B3GNT7	1.1222	1.00786	1.2495	0.0354827	0.00360471
KCND3	1.1552	1.00976	1.32158	0.0355993	0.0392031
KCTD1	0.882479	0.785342	0.991629	0.0356194	0.043728
C21orf91	0.863249	0.752562	0.990216	0.0356936	0.0387102
ERLIN2	0.846636	0.724802	0.988949	0.0357157	0.0480737
VWA2	1.10777	1.00679	1.21887	0.0358436	0.0292764
RAB43	1.39326	1.02211	1.89919	0.0358765	0.0205913
AFMID	0.777957	0.615155	0.983845	0.0360894	0.0489289
PCLAF	0.845664	0.722849	0.989346	0.0362829	0.0393505
ANXA11	1.29442	1.01654	1.64826	0.0363465	0.0032291
ADAM20	0.456069	0.218495	0.95196	0.0365201	0.0242433
ABCC9	1.18085	1.01027	1.38024	0.0367746	0.0165924
HSD17B4	1.35086	1.01852	1.79162	0.0368564	0.0360051
ESCO2	0.827269	0.691959	0.98904	0.0374425	0.00189016
CSTA	0.933198	0.874343	0.996014	0.0375133	0.0376696
MEDAG	1.12953	1.00696	1.26702	0.0376727	0.00866848
SMIM22	1.10929	1.00573	1.2235	0.0380533	0.0149007
NOCT	1.1935	1.00962	1.41088	0.0382542	0.0181093
C16orf89	1.0712	1.00363	1.14333	0.0385549	0.0477612
RBBP7	0.799099	0.646062	0.988387	0.0386728	0.0278195
ATP11A	1.16226	1.00778	1.34042	0.0387825	0.0264709
LDB2	1.21563	1.01007	1.46301	0.0388263	0.0278163
CD93	1.14965	1.00697	1.31254	0.0391456	0.0294665
ENPP5	1.13601	1.00635	1.28238	0.039182	0.0202699
CCND2	0.914596	0.840175	0.995608	0.0392442	0.0153979
PPP1CB	0.794164	0.63774	0.988957	0.0394768	0.016355
HSD3B2	2.47143	1.04393	5.85092	0.0396146	0.00698193
ALPP	1.12561	1.00563	1.25989	0.0396226	0.0378356
ADD3	0.838755	0.709406	0.991688	0.0396253	0.0180212
PKD1L3	1.655	1.02297	2.67753	0.0401242	0.0492252
WNT2B	0.87793	0.775197	0.994279	0.040333	0.0251288
FKBPL	0.780347	0.615481	0.989374	0.0405418	0.0376095
C2orf42	0.730648	0.541086	0.986622	0.0405743	0.0180213
SNRPG	0.818968	0.676425	0.991548	0.0406616	0.0354578
GDAP1	0.823699	0.684092	0.991797	0.0406684	0.0220862
RGCC	1.1686	1.0065	1.3568	0.0408534	0.0151547
CDH24	0.859742	0.743787	0.993773	0.0409072	0.0425418
ANXA6	1.14996	1.00575	1.31485	0.0409774	0.031766
CCL2	1.10983	1.00428	1.22648	0.0409897	0.0132062
C2orf69	0.795732	0.639023	0.99087	0.041159	0.0101609
NPY4R2	1.52228	1.01681	2.27904	0.041257	0.0182585
RAP1GAP	1.13442	1.005	1.28051	0.0412884	0.040437
TAF11	0.767706	0.595462	0.989775	0.0414253	0.0316146
DNASE2	0.782258	0.617776	0.990534	0.0414563	0.0268252
ADH7	0.957273	0.917916	0.998318	0.0414943	0.0125803
CNDP2	1.24672	1.00823	1.54162	0.0417873	0.0274102
PXN	1.18398	1.00626	1.39308	0.0418286	0.00367075
TMEM168	0.797054	0.640608	0.991707	0.0418853	0.0408391
CD47	1.19952	1.00656	1.42947	0.0420498	0.0276562
GRHL3	0.91758	0.844511	0.996971	0.0421924	0.0486288
C18orf21	0.773117	0.603098	0.991065	0.0422758	0.0187189
TFPI2	1.06774	1.00226	1.1375	0.042367	0.0159372
ZSCAN25	0.788047	0.626115	0.991861	0.0423975	0.0154512
DPP4	1.11989	1.00386	1.24934	0.0424636	0.0296951
DNAJC30	0.777462	0.60945	0.991792	0.0427327	0.0253828
EMCN	1.17037	1.00501	1.36294	0.0429414	0.0142174
C2orf76	0.777393	0.608938	0.99245	0.043302	0.0397392
ZNF655	0.837925	0.705708	0.994913	0.043573	0.0492672
MBOAT7	1.24055	1.00622	1.52946	0.0435899	0.0311596
LSM2	0.803824	0.650159	0.993808	0.0436596	0.0356696
HMGN3	0.830641	0.693571	0.994799	0.0437338	0.0038093
TDGF1	1.33428	1.00783	1.76646	0.0439619	0.0493424
FOXD1	0.871753	0.762753	0.996328	0.0440152	0.00207762
NDUFA7	0.687928	0.477985	0.990084	0.0440508	0.019998
HAS2	1.1098	1.00277	1.22826	0.0440759	0.0203936
HTRA2	0.745018	0.559234	0.992522	0.044299	0.0187857
PDGFRA	1.12839	1.003	1.26945	0.0444547	0.0323826
CDK20	1.19139	1.00431	1.41332	0.0445038	0.0383792
SLC43A2	1.1947	1.004	1.42162	0.0449663	0.00706489
ISM2	0.861697	0.744976	0.996706	0.0450273	8.52e-05
ZNF727	1.17293	1.00346	1.37102	0.0451375	0.000780076
PELI2	0.881385	0.77892	0.997329	0.0452435	0.0490292
DLG2	1.29809	1.00554	1.67577	0.0452467	0.0157625
CMTM1	1.27206	1.00496	1.61014	0.0453815	0.00947584
LRRC4	0.932392	0.8706	0.998569	0.0454049	0.0478582
CHODL	0.915288	0.839224	0.998246	0.0455409	0.0469439
DUS4L	0.764005	0.586827	0.994678	0.0455431	0.0134502
CTSD	1.2014	1.00357	1.43821	0.0456259	0.0440743
PIEZO1	1.16852	1.00286	1.36154	0.0458731	0.00412364
HPRT1	0.834914	0.699336	0.996776	0.0459691	0.0234863
PCDHA4	1.37713	1.00553	1.88604	0.0461131	0.0131243
KTI12	0.741693	0.552733	0.995253	0.046406	0.00240442
ITPRIPL2	1.1799	1.0026	1.38857	0.0464616	0.0238063
CD163L1	1.1642	1.00232	1.35221	0.0465508	0.0342299
VMA21	0.805101	0.650226	0.996865	0.0467264	0.0363369
C12orf56	0.87886	0.773741	0.99826	0.0469486	0.0368708
NKX2-1	1.07656	1.00096	1.15788	0.0470534	0.0100322
DLL4	1.20399	1.00213	1.44652	0.0474011	0.049313
IL18R1	0.850453	0.7245	0.998304	0.0476227	0.0255302
RTL3	2.14546	1.00627	4.57433	0.0481382	0.0344551
THYN1	0.793394	0.630418	0.998504	0.0485273	0.032289
NRG3	1.45351	1.00199	2.10849	0.0487874	0.0409107
ZSCAN1	1.25504	1.0011	1.5734	0.0488945	0.0161558
FOXRED2	0.865281	0.749209	0.999335	0.0489519	0.046294
AGL	0.808997	0.65509	0.999064	0.0489918	0.0478346
UPK3A	0.775411	0.601858	0.999009	0.0491098	0.0119966
IFT140	1.21259	1.00056	1.46954	0.0493338	0.040742
PCDHGB6	1.30372	1.0006	1.69866	0.0494839	0.0140427
OPRL1	1.97984	1.00103	3.91573	0.0496554	0.0187255
MSN	1.1792	1.00013	1.39033	0.0498193	0.0316702
CPQ	1.15204	1.00006	1.32712	0.0499082	0.0486696

## Sheet: Table S1_2
Table S1_2 KEGG enrichment analysis.
Pathway Name	Pathway ID	Pvalue	Pvalue_adjusted	Genes	Count	Pop Hit	List_Total	Background Genes
Complement and coagulation cascades	hsa04610	2.08e-05	0.00528	FGA;FGG;SERPIND1;CPB2;SERPINE1;C4BPB;F10;A2M;CD59;SERPINA5	10	85	183	8041
Focal adhesion	hsa04510	0.000649	0.0825	ITGA3;VAV2;FLNC;FLT4;HGF;ITGB6;THBS1;MYL2;ITGB1;CCND2;PPP1CB;PXN;PDGFRA	13	201	183	8041
Leukocyte transendothelial migration	hsa04670	0.00105	0.0889	CLDN5;VAV2;PECAM1;CDH5;MYL2;ITGB1;CYBA;PXN;MSN	9	113	183	8041
Dilated cardiomyopathy	hsa05414	0.00149	0.0943	SGCA;ITGA3;CACNA2D2;DES;ADCY7;ITGB6;MYL2;ITGB1	8	96	183	8041
Proteoglycans in cancer	hsa05205	0.00244	0.124	VAV2;ANK2;FLNC;WNT7A;HGF;THBS1;ITGB1;ITPR2;PPP1CB;WNT2B;PXN;MSN	12	205	183	8041
Hypertrophic cardiomyopathy	hsa05410	0.0043	0.182	SGCA;ITGA3;CACNA2D2;DES;ITGB6;MYL2;ITGB1	7	90	183	8041
Arrhythmogenic right ventricular cardiomyopathy	hsa05412	0.00798	0.268	SGCA;ITGA3;CACNA2D2;DES;ITGB6;ITGB1	6	77	183	8041
Starch and sucrose metabolism	hsa00500	0.00866	0.268	AMY1A;HKDC1;PYGB;AGL	4	36	183	8041
Hippo signaling pathway	hsa04390	0.0095	0.268	SERPINE1;SMAD7;BMP2;LATS2;WNT7A;CCND2;PPP1CB;WNT2B;DLG2	9	157	183	8041
TNF signaling pathway	hsa04668	0.0138	0.339	RPS6KA5;BAG4;CEBPB;CREB3L3;CXCL2;CCL2;IL18R1	7	112	183	8041
Histidine metabolism	hsa00340	0.0147	0.339	ALDH7A1;AOC1;CNDP2	3	23	183	8041
Adrenergic signaling in cardiomyocytes	hsa04261	0.0202	0.428	RPS6KA5;CREB3L3;KCNQ1;CACNA2D2;AGTR2;ADCY7;MYL2;PPP1CB	8	149	183	8041
Platelet activation	hsa04611	0.0228	0.446	FGA;FGG;ADCY7;PTGIR;ITGB1;ITPR2;PPP1CB	7	124	183	8041
Arginine and proline metabolism	hsa00330	0.0265	0.449	ALDH7A1;AOC1;GAMT;CNDP2	4	50	183	8041
Malaria	hsa05144	0.0265	0.449	PECAM1;HGF;THBS1;CCL2	4	50	183	8041
Pancreatic secretion	hsa04972	0.0285	0.453	AMY1A;CPB2;KCNQ1;ADCY7;PLA2G5;ITPR2	6	102	183	8041
beta-Alanine metabolism	hsa00410	0.0327	0.488	ALDH7A1;AOC3;CNDP2	3	31	183	8041
Tyrosine metabolism	hsa00350	0.0478	0.632	AOC3;HGD;ADH7	3	36	183	8041
ECM-receptor interaction	hsa04512	0.0498	0.632	ITGA3;ITGB6;THBS1;ITGB1;CD47	5	88	183	8041
Thiamine metabolism	hsa00730	0.0502	0.632	ALPL;ALPP	2	16	183	8041
Regulation of actin cytoskeleton	hsa04810	0.054	0.632	ITGA3;VAV2;ITGB6;MYL2;ITGB1;PPP1CB;PXN;PDGFRA;MSN	9	213	183	8041
Arachidonic acid metabolism	hsa00590	0.0548	0.632	GPX3;PTGIS;CYP2C19;PLA2G5	4	63	183	8041
Cortisol synthesis and secretion	hsa04927	0.0602	0.643	CREB3L3;ADCY7;ITPR2;HSD3B2	4	65	183	8041
Glycine, serine and threonine metabolism	hsa00260	0.062	0.643	ALDH7A1;AOC3;GAMT	3	40	183	8041
Cushing syndrome	hsa04934	0.0633	0.643	CREB3L3;ASH2L;ADCY7;WNT7A;ITPR2;HSD3B2;WNT2B	7	155	183	8041
Bladder cancer	hsa05219	0.0658	0.643	RPS6KA5;THBS1;UPK3A	3	41	183	8041
Tryptophan metabolism	hsa00380	0.0697	0.656	ALDH7A1;AOC1;AFMID	3	42	183	8041
Aldosterone synthesis and secretion	hsa04925	0.0723	0.656	PDE2A;CREB3L3;ADCY7;ITPR2;HSD3B2	5	98	183	8041
Vascular smooth muscle contraction	hsa04270	0.0803	0.68	ADCY7;PLA2G5;ACTA2;PTGIR;ITPR2;PPP1CB	6	132	183	8041
p53 signaling pathway	hsa04115	0.0811	0.68	CHEK2;SERPINE1;THBS1;CCND2	4	72	183	8041
cGMP-PKG signaling pathway	hsa04022	0.0864	0.68	PDE2A;IRS4;CREB3L3;ADCY7;ADORA1;ITPR2;PPP1CB	7	167	183	8041
Lipoic acid metabolism	hsa00785	0.088	0.68	LIPT1	1	4	183	8041
Ether lipid metabolism	hsa00565	0.0909	0.68	ENPP2;LPCAT1;PLA2G5	3	47	183	8041
Thyroid hormone synthesis	hsa04918	0.091	0.68	GPX3;CREB3L3;ADCY7;ITPR2	4	75	183	8041
Renin-angiotensin system	hsa04614	0.0954	0.693	MME;AGTR2	2	23	183	8041
Cholesterol metabolism	hsa04979	0.105	0.695	APOH;APOB;LPL	3	50	183	8041
Metabolic pathways	hsa01100	0.105	0.695	AMY1A;HKDC1;ALDH7A1;PYGB;AOC1;PDE2A;AOC3;CYP2C18;GPX3;PTGIS;UQCR10;NDUFB1;ALPL;CHIA;UQCR11;PDE1B;LIPT1;MDH1;ENPP4;ATP6V1F;GGCT;LPCAT1;CYP19A1;GAMT;CYP2C19;ADCY7;PLA2G5;ACSS3;UGT2B4;SMPD1;DGKA;HGD;AFMID;HSD17B4;HSD3B2;ALPP;ADH7;CNDP2;NDUFA7;HPRT1;AGL	41	1491	183	8041
Rap1 signaling pathway	hsa04015	0.106	0.695	VAV2;FLT4;ADCY7;HGF;THBS1;ITGB1;RAP1GAP;PDGFRA	8	210	183	8041
Neomycin, kanamycin and gentamicin biosynthesis	hsa00524	0.109	0.695	HKDC1	1	5	183	8041
Ovarian steroidogenesis	hsa04913	0.109	0.695	CYP19A1;ADCY7;HSD3B2	3	51	183	8041
Folate biosynthesis	hsa00790	0.117	0.727	ALPL;ALPP	2	26	183	8041
Chemical carcinogenesis	hsa05204	0.12	0.727	CYP2C18;CYP2C19;UGT2B4;ADH7	4	83	183	8041
Ascorbate and aldarate metabolism	hsa00053	0.125	0.738	ALDH7A1;UGT2B4	2	27	183	8041
Human papillomavirus infection	hsa05165	0.132	0.752	ITGA3;CREB3L3;ATP6V1F;WNT7A;ITGB6;THBS1;ITGB1;CCND2;WNT2B;PXN;DLG2	11	330	183	8041
Regulation of lipolysis in adipocytes	hsa04923	0.135	0.752	IRS4;ADCY7;ADORA1	3	56	183	8041
Cardiac muscle contraction	hsa04260	0.136	0.752	UQCR10;UQCR11;CACNA2D2;MYL2	4	87	183	8041
Linoleic acid metabolism	hsa00591	0.14	0.759	CYP2C19;PLA2G5	2	29	183	8041
Glyoxylate and dicarboxylate metabolism	hsa00630	0.148	0.762	MDH1;AFMID	2	30	183	8041
Salivary secretion	hsa04970	0.153	0.762	AMY1A;CST3;ADCY7;ITPR2	4	91	183	8041
Morphine addiction	hsa05032	0.153	0.762	PDE2A;PDE1B;ADCY7;ADORA1	4	91	183	8041
Cellular senescence	hsa04218	0.157	0.762	CHEK2;SERPINE1;ZFP36L2;ITPR2;CCND2;PPP1CB	6	160	183	8041
Glycerolipid metabolism	hsa00561	0.161	0.762	ALDH7A1;LPL;DGKA	3	61	183	8041
Steroid hormone biosynthesis	hsa00140	0.161	0.762	CYP19A1;UGT2B4;HSD3B2	3	61	183	8041
Protein digestion and absorption	hsa04974	0.17	0.762	CPB2;KCNQ1;MME;DPP4	4	95	183	8041
Basal cell carcinoma	hsa05217	0.173	0.762	BMP2;WNT7A;WNT2B	3	63	183	8041
Purine metabolism	hsa00230	0.174	0.762	PDE2A;PDE1B;ENPP4;ADCY7;HPRT1	5	130	183	8041
Oxidative phosphorylation	hsa00190	0.186	0.762	UQCR10;NDUFB1;UQCR11;ATP6V1F;NDUFA7	5	133	183	8041
Tight junction	hsa04530	0.187	0.762	CLDN5;TJP3;MYL2;ITGB1;DLG2;MSN	6	169	183	8041
Hematopoietic cell lineage	hsa04640	0.188	0.762	ITGA3;MME;CD9;CD59	4	99	183	8041
Viral protein interaction with cytokine and cytokine receptor	hsa04061	0.193	0.762	PPBP;CXCL2;CCL2;IL18R1	4	100	183	8041
Retinol metabolism	hsa00830	0.195	0.762	CYP2C18;UGT2B4;ADH7	3	67	183	8041
Melanogenesis	hsa04916	0.198	0.762	CREB3L3;ADCY7;WNT7A;WNT2B	4	101	183	8041
Glycolysis / Gluconeogenesis	hsa00010	0.201	0.762	HKDC1;ALDH7A1;ADH7	3	68	183	8041
Apelin signaling pathway	hsa04371	0.202	0.762	SERPINE1;ADCY7;ACTA2;MYL2;ITPR2	5	137	183	8041
Amphetamine addiction	hsa05031	0.207	0.762	CREB3L3;ARC;PPP1CB	3	69	183	8041
Renin secretion	hsa04924	0.207	0.762	PDE1B;ADORA1;ITPR2	3	69	183	8041
Central carbon metabolism in cancer	hsa05230	0.207	0.762	HKDC1;SLC16A3;PDGFRA	3	69	183	8041
Glucagon signaling pathway	hsa04922	0.222	0.762	PYGB;GCGR;CREB3L3;ITPR2	4	106	183	8041
Parathyroid hormone synthesis, secretion and action	hsa04928	0.222	0.762	CREB3L3;SLC34A2;ADCY7;ITPR2	4	106	183	8041
Pyruvate metabolism	hsa00620	0.222	0.762	ALDH7A1;MDH1	2	39	183	8041
Bile secretion	hsa04976	0.225	0.762	NR0B2;ADCY7;UGT2B4	3	72	183	8041
Drug metabolism - cytochrome P450	hsa00982	0.225	0.762	CYP2C19;UGT2B4;ADH7	3	72	183	8041
Signaling pathways regulating pluripotency of stem cells	hsa04550	0.226	0.762	OTX1;DLX5;WNT7A;BMI1;WNT2B	5	143	183	8041
Cytokine-cytokine receptor interaction	hsa04060	0.227	0.762	BMP2;TNFRSF12A;PPBP;ACVRL1;TSLP;CXCL2;TNFRSF8;CCL2;IL18R1	9	294	183	8041
NOD-like receptor signaling pathway	hsa04621	0.23	0.762	CXCL2;NLRP12;ANTXR2;CYBA;ITPR2;CCL2	6	181	183	8041
Axon guidance	hsa04360	0.23	0.762	RGS3;SEMA3B;DPYSL2;SEMA7A;ITGB1;LRRC4	6	181	183	8041
Bacterial invasion of epithelial cells	hsa05100	0.231	0.762	ELMO3;ITGB1;PXN	3	73	183	8041
Cell adhesion molecules	hsa04514	0.247	0.782	CLDN5;PECAM1;CDH5;ITGB1;LRRC4	5	148	183	8041
Gastric acid secretion	hsa04971	0.249	0.782	KCNQ1;ADCY7;ITPR2	3	76	183	8041
Pertussis	hsa05133	0.249	0.782	C4BPB;TICAM2;ITGB1	3	76	183	8041
Spliceosome	hsa03040	0.252	0.782	LSM7;PHF5A;SNRPC;SNRPG;LSM2	5	149	183	8041
Cholinergic synapse	hsa04725	0.256	0.782	CREB3L3;KCNQ1;ADCY7;ITPR2	4	113	183	8041
Fat digestion and absorption	hsa04975	0.256	0.782	APOB;PLA2G5	2	43	183	8041
Chemokine signaling pathway	hsa04062	0.261	0.782	VAV2;PPBP;CXCL2;ADCY7;CCL2;PXN	6	189	183	8041
Vasopressin-regulated water reabsorption	hsa04962	0.265	0.782	DYNLL1;CREB3L3	2	44	183	8041
Fatty acid degradation	hsa00071	0.265	0.782	ALDH7A1;ADH7	2	44	183	8041
Glycosaminoglycan biosynthesis - keratan sulfate	hsa00533	0.276	0.805	B3GNT7	1	14	183	8041
Type II diabetes mellitus	hsa04930	0.282	0.805	HKDC1;IRS4	2	46	183	8041
PI3K-Akt signaling pathway	hsa04151	0.286	0.805	EREG;ITGA3;CREB3L3;FLT4;HGF;ITGB6;THBS1;ITGB1;CCND2;PDGFRA	10	354	183	8041
Growth hormone synthesis, secretion and action	hsa04935	0.286	0.805	IRS4;CREB3L3;ADCY7;ITPR2	4	119	183	8041
Carbohydrate digestion and absorption	hsa04973	0.29	0.805	AMY1A;HKDC1	2	47	183	8041
Yersinia infection	hsa05135	0.292	0.805	VAV2;ITGB1;CCL2;PXN	4	120	183	8041
Amino sugar and nucleotide sugar metabolism	hsa00520	0.299	0.816	HKDC1;CHIA	2	48	183	8041
Hedgehog signaling pathway	hsa04340	0.316	0.84	MGRN1;CCND2	2	50	183	8041
Vibrio cholerae infection	hsa05110	0.316	0.84	KCNQ1;ATP6V1F	2	50	183	8041
Gap junction	hsa04540	0.324	0.84	ADCY7;ITPR2;PDGFRA	3	88	183	8041
Primary bile acid biosynthesis	hsa00120	0.324	0.84	HSD17B4	1	17	183	8041
Phenylalanine metabolism	hsa00360	0.324	0.84	AOC3	1	17	183	8041
Longevity regulating pathway	hsa04211	0.33	0.845	IRS4;CREB3L3;ADCY7	3	89	183	8041
Lysosome	hsa04142	0.333	0.845	SMPD1;NAPSA;DNASE2;CTSD	4	128	183	8041
Parkinson disease	hsa05012	0.339	0.852	UBB;UQCR10;NDUFB1;UQCR11;LRRK2;NDUFA7;HTRA2	7	249	183	8041
Small cell lung cancer	hsa05222	0.349	0.866	ITGA3;MAX;ITGB1	3	92	183	8041
MAPK signaling pathway	hsa04010	0.354	0.866	EREG;RPS6KA5;MAX;CACNA2D2;FLNC;FLT4;HGF;PDGFRA	8	294	183	8041
Rheumatoid arthritis	hsa05323	0.355	0.866	ATP6V1F;CXCL2;CCL2	3	93	183	8041
TGF-beta signaling pathway	hsa04350	0.362	0.866	SMAD7;BMP2;THBS1	3	94	183	8041
IL-17 signaling pathway	hsa04657	0.362	0.866	CEBPB;CXCL2;CCL2	3	94	183	8041
Glutathione metabolism	hsa00480	0.374	0.884	GPX3;GGCT	2	57	183	8041
Mineral absorption	hsa04978	0.382	0.884	SLC34A2;SLC26A9	2	58	183	8041
Estrogen signaling pathway	hsa04915	0.385	0.884	CREB3L3;ADCY7;ITPR2;CTSD	4	138	183	8041
Glycerophospholipid metabolism	hsa00564	0.386	0.884	LPCAT1;PLA2G5;DGKA	3	98	183	8041
Insulin signaling pathway	hsa04910	0.39	0.884	HKDC1;PYGB;IRS4;PPP1CB	4	139	183	8041
Fluid shear stress and atherosclerosis	hsa05418	0.39	0.884	PECAM1;CDH5;CYBA;CCL2	4	139	183	8041
Terpenoid backbone biosynthesis	hsa00900	0.398	0.889	FNTB	1	22	183	8041
Inflammatory mediator regulation of TRP channels	hsa04750	0.399	0.889	ADCY7;ITPR2;PPP1CB	3	100	183	8041
Human cytomegalovirus infection	hsa05163	0.406	0.891	CREB3L3;ADCY7;ITPR2;CCL2;PXN;PDGFRA	6	225	183	8041
Proximal tubule bicarbonate reclamation	hsa04964	0.412	0.891	MDH1	1	23	183	8041
Longevity regulating pathway - multiple species	hsa04213	0.414	0.891	IRS4;ADCY7	2	62	183	8041
Transcriptional misregulation in cancer	hsa05202	0.418	0.891	MAX;CEBPB;ELANE;BMI1;CCND2	5	186	183	8041
Vitamin digestion and absorption	hsa04977	0.425	0.891	APOB	1	24	183	8041
Thermogenesis	hsa04714	0.43	0.891	UQCR10;NDUFB1;UQCR11;CREB3L3;ADCY7;NDUFA7	6	231	183	8041
Breast cancer	hsa05224	0.431	0.891	FLT4;WNT7A;WNT2B;DLL4	4	147	183	8041
Pathways in cancer	hsa05200	0.434	0.891	ITGA3;RPS6KA5;BMP2;MAX;FLT4;ADCY7;WNT7A;HGF;ITGB1;CCND2;WNT2B;PDGFRA;DLL4	13	531	183	8041
Retrograde endocannabinoid signaling	hsa04723	0.436	0.891	NDUFB1;ADCY7;ITPR2;NDUFA7	4	148	183	8041
alpha-Linolenic acid metabolism	hsa00592	0.438	0.891	PLA2G5	1	25	183	8041
Non-alcoholic fatty liver disease	hsa04932	0.441	0.891	UQCR10;NDUFB1;UQCR11;NDUFA7	4	149	183	8041
Insulin resistance	hsa04931	0.447	0.891	PYGB;CREB3L3;PPP1CB	3	108	183	8041
Maturity onset diabetes of the young	hsa04950	0.451	0.891	HNF1B	1	26	183	8041
Long-term potentiation	hsa04720	0.453	0.891	ITPR2;PPP1CB	2	67	183	8041
Phagosome	hsa04145	0.457	0.891	ATP6V1F;THBS1;ITGB1;CYBA	4	152	183	8041
Mitophagy - animal	hsa04137	0.461	0.891	UBB;FUNDC1	2	68	183	8041
Biosynthesis of unsaturated fatty acids	hsa01040	0.463	0.891	HSD17B4	1	27	183	8041
Collecting duct acid secretion	hsa04966	0.463	0.891	ATP6V1F	1	27	183	8041
Oxytocin signaling pathway	hsa04921	0.467	0.891	CACNA2D2;ADCY7;ITPR2;PPP1CB	4	154	183	8041
mTOR signaling pathway	hsa04150	0.472	0.891	ATP6V1F;RRAGB;WNT7A;WNT2B	4	155	183	8041
Epithelial cell signaling in Helicobacter pylori infection	hsa05120	0.476	0.891	ATP6V1F;CXCL2	2	70	183	8041
Hippo signaling pathway - multiple species	hsa04392	0.488	0.891	LATS2	1	29	183	8041
Serotonergic synapse	hsa04726	0.489	0.891	CYP2C18;CYP2C19;ITPR2	3	115	183	8041
Melanoma	hsa05218	0.491	0.891	HGF;PDGFRA	2	72	183	8041
Wnt signaling pathway	hsa04310	0.496	0.891	WNT7A;SOX17;CCND2;WNT2B	4	160	183	8041
Citrate cycle (TCA cycle)	hsa00020	0.499	0.891	MDH1	1	30	183	8041
Antifolate resistance	hsa01523	0.511	0.891	FOLR2	1	31	183	8041
Galactose metabolism	hsa00052	0.511	0.891	HKDC1	1	31	183	8041
Sphingolipid signaling pathway	hsa04071	0.512	0.891	ADORA1;SMPD1;CTSD	3	119	183	8041
AMPK signaling pathway	hsa04152	0.517	0.891	TBC1D1;IRS4;CREB3L3	3	120	183	8041
Apoptosis - multiple species	hsa04215	0.522	0.891	HTRA2	1	32	183	8041
Leishmaniasis	hsa05140	0.527	0.891	ITGB1;CYBA	2	77	183	8041
Metabolism of xenobiotics by cytochrome P450	hsa00980	0.527	0.891	UGT2B4;ADH7	2	77	183	8041
PPAR signaling pathway	hsa03320	0.527	0.891	LPL;FABP6	2	77	183	8041
Fructose and mannose metabolism	hsa00051	0.533	0.891	HKDC1	1	33	183	8041
Synaptic vesicle cycle	hsa04721	0.534	0.891	STXBP1;ATP6V1F	2	78	183	8041
RNA degradation	hsa03018	0.54	0.891	LSM7;LSM2	2	79	183	8041
Drug metabolism - other enzymes	hsa00983	0.54	0.891	UGT2B4;HPRT1	2	79	183	8041
EGFR tyrosine kinase inhibitor resistance	hsa01521	0.54	0.891	HGF;PDGFRA	2	79	183	8041
Pentose and glucuronate interconversions	hsa00040	0.544	0.891	UGT2B4	1	34	183	8041
Propanoate metabolism	hsa00640	0.544	0.891	ACSS3	1	34	183	8041
cAMP signaling pathway	hsa04024	0.549	0.893	CREB3L3;VAV2;ADCY7;ADORA1;PPP1CB	5	216	183	8041
Oocyte meiosis	hsa04114	0.561	0.901	ADCY7;ITPR2;PPP1CB	3	128	183	8041
Relaxin signaling pathway	hsa04926	0.566	0.901	CREB3L3;ADCY7;ACTA2	3	129	183	8041
Peroxisome	hsa04146	0.567	0.901	SLC25A17;HSD17B4	2	83	183	8041
Taste transduction	hsa04742	0.567	0.901	PDE1B;PKD1L3	2	83	183	8041
African trypanosomiasis	hsa05143	0.574	0.906	HPR	1	37	183	8041
ErbB signaling pathway	hsa04012	0.58	0.907	EREG;NRG3	2	85	183	8041
Dopaminergic synapse	hsa04728	0.582	0.907	CREB3L3;ITPR2;PPP1CB	3	132	183	8041
Insulin secretion	hsa04911	0.587	0.909	CREB3L3;ADCY7	2	86	183	8041
Apoptosis	hsa04210	0.603	0.928	ITPR2;HTRA2;CTSD	3	136	183	8041
Autophagy - animal	hsa04140	0.608	0.928	IRS4;RRAGB;CTSD	3	137	183	8041
Ferroptosis	hsa04216	0.612	0.928	MAP1LC3C	1	41	183	8041
Porphyrin and chlorophyll metabolism	hsa00860	0.621	0.928	UGT2B4	1	42	183	8041
GnRH signaling pathway	hsa04912	0.63	0.928	ADCY7;ITPR2	2	93	183	8041
Calcium signaling pathway	hsa04020	0.645	0.928	PDE1B;ADCY7;ITPR2;PDGFRA	4	193	183	8041
Basal transcription factors	hsa03022	0.646	0.928	TAF11	1	45	183	8041
ABC transporters	hsa02010	0.646	0.928	ABCC9	1	45	183	8041
Circadian entrainment	hsa04713	0.652	0.928	RPS6KA5;ADCY7	2	97	183	8041
Prostate cancer	hsa05215	0.652	0.928	CREB3L3;PDGFRA	2	97	183	8041
Choline metabolism in cancer	hsa05231	0.658	0.928	DGKA;PDGFRA	2	98	183	8041
Endocrine resistance	hsa01522	0.658	0.928	ADCY7;DLL4	2	98	183	8041
Phospholipase D signaling pathway	hsa04072	0.66	0.928	ADCY7;DGKA;PDGFRA	3	148	183	8041
Sphingolipid metabolism	hsa00600	0.662	0.928	SMPD1	1	47	183	8041
Phosphatidylinositol signaling system	hsa04070	0.663	0.928	DGKA;ITPR2	2	99	183	8041
Gastric cancer	hsa05226	0.664	0.928	WNT7A;HGF;WNT2B	3	149	183	8041
AGE-RAGE signaling pathway in diabetic complications	hsa04933	0.669	0.928	SERPINE1;CCL2	2	100	183	8041
Valine, leucine and isoleucine degradation	hsa00280	0.67	0.928	ALDH7A1	1	48	183	8041
Endocytosis	hsa04144	0.671	0.928	UBB;FOLR2;EHD1;SNX32;PDGFRA	5	248	183	8041
Cocaine addiction	hsa05030	0.677	0.928	CREB3L3	1	49	183	8041
Cysteine and methionine metabolism	hsa00270	0.677	0.928	MDH1	1	49	183	8041
Chagas disease	hsa05142	0.679	0.928	SERPINE1;CCL2	2	102	183	8041
Viral carcinogenesis	hsa05203	0.688	0.932	HIST1H2BH;CREB3L3;CCND2;PXN	4	204	183	8041
NF-kappa B signaling pathway	hsa04064	0.69	0.932	CXCL2;TICAM2	2	104	183	8041
Notch signaling pathway	hsa04330	0.706	0.939	DLL4	1	53	183	8041
Necroptosis	hsa04217	0.707	0.939	PYGB;SMPD1;TICAM2	3	159	183	8041
HIF-1 signaling pathway	hsa04066	0.714	0.939	HKDC1;SERPINE1	2	109	183	8041
JAK-STAT signaling pathway	hsa04630	0.719	0.939	TSLP;CCND2;PDGFRA	3	162	183	8041
Legionellosis	hsa05134	0.732	0.939	CXCL2	1	57	183	8041
Fatty acid metabolism	hsa01212	0.732	0.939	HSD17B4	1	57	183	8041
Glutamatergic synapse	hsa04724	0.737	0.939	ADCY7;ITPR2	2	114	183	8041
Protein processing in endoplasmic reticulum	hsa04141	0.738	0.939	DNAJC3;WFS1;UGGT2	3	167	183	8041
Human T-cell leukemia virus 1 infection	hsa05166	0.74	0.939	CHEK2;CREB3L3;ADCY7;CCND2	4	219	183	8041
Hepatocellular carcinoma	hsa05225	0.741	0.939	WNT7A;HGF;WNT2B	3	168	183	8041
Alzheimer disease	hsa05010	0.742	0.939	UQCR10;NDUFB1;UQCR11;MME;LPL;ITPR2;NDUFA7	7	369	183	8041
VEGF signaling pathway	hsa04370	0.744	0.939	PXN	1	59	183	8041
Viral myocarditis	hsa05416	0.75	0.939	SGCA	1	60	183	8041
Long-term depression	hsa04730	0.75	0.939	ITPR2	1	60	183	8041
Carbon metabolism	hsa01200	0.75	0.939	HKDC1;MDH1	2	117	183	8041
Lysine degradation	hsa00310	0.756	0.941	ALDH7A1	1	61	183	8041
GnRH secretion	hsa04929	0.772	0.948	ITPR2	1	64	183	8041
Inflammatory bowel disease	hsa05321	0.777	0.948	IL18R1	1	65	183	8041
Cell cycle	hsa04110	0.779	0.948	CHEK2;CCND2	2	124	183	8041
Ras signaling pathway	hsa04014	0.78	0.948	FLT4;PLA2G5;HGF;PDGFRA	4	232	183	8041
Aminoacyl-tRNA biosynthesis	hsa00970	0.783	0.948	FARSA	1	66	183	8041
Fc epsilon RI signaling pathway	hsa04664	0.792	0.948	VAV2	1	68	183	8041
Renal cell carcinoma	hsa05211	0.797	0.948	HGF	1	69	183	8041
Adipocytokine signaling pathway	hsa04920	0.797	0.948	IRS4	1	69	183	8041
Prolactin signaling pathway	hsa04917	0.802	0.948	CCND2	1	70	183	8041
Alcoholism	hsa05034	0.804	0.948	HIST1H2BH;CREB3L3;PPP1CB	3	187	183	8041
FoxO signaling pathway	hsa04068	0.804	0.948	IRS4;CCND2	2	131	183	8041
Adherens junction	hsa04520	0.806	0.948	SNAI1	1	71	183	8041
Kaposi sarcoma-associated herpesvirus infection	hsa05167	0.81	0.948	UBB;CXCL2;ITPR2	3	189	183	8041
Systemic lupus erythematosus	hsa05322	0.82	0.953	HIST1H2BH;ELANE	2	136	183	8041
Glioma	hsa05214	0.824	0.953	PDGFRA	1	75	183	8041
Measles	hsa05162	0.827	0.953	CCND2;MSN	2	138	183	8041
Huntington disease	hsa05016	0.832	0.953	UQCR10;NDUFB1;UQCR11;CREB3L3;NDUFA7	5	306	183	8041
Ubiquitin mediated proteolysis	hsa04120	0.833	0.953	MGRN1;KLHL13	2	140	183	8041
MicroRNAs in cancer	hsa05206	0.84	0.957	RPS6KA5;THBS1;BMI1;CCND2;PDGFRA	5	310	183	8041
B cell receptor signaling pathway	hsa04662	0.85	0.964	VAV2	1	82	183	8041
Colorectal cancer	hsa05210	0.863	0.967	EREG	1	86	183	8041
GABAergic synapse	hsa04727	0.873	0.967	ADCY7	1	89	183	8041
PD-L1 expression and PD-1 checkpoint pathway in cancer	hsa05235	0.873	0.967	TICAM2	1	89	183	8041
mRNA surveillance pathway	hsa03015	0.878	0.967	PPP1CB	1	91	183	8041
Th1 and Th2 cell differentiation	hsa04658	0.881	0.967	DLL4	1	92	183	8041
Fc gamma R-mediated phagocytosis	hsa04666	0.884	0.967	VAV2	1	93	183	8041
Hepatitis B	hsa05161	0.888	0.967	CREB3L3;TICAM2	2	162	183	8041
Staphylococcus aureus infection	hsa05150	0.892	0.967	FGG	1	96	183	8041
Neuroactive ligand-receptor interaction	hsa04080	0.892	0.967	GCGR;AGTR2;ADORA1;PTGIR;OPRL1	5	340	183	8041
Progesterone-mediated oocyte maturation	hsa04914	0.899	0.967	ADCY7	1	99	183	8041
Influenza A	hsa05164	0.903	0.967	DNAJC3;CCL2	2	170	183	8041
Amoebiasis	hsa05146	0.906	0.967	CXCL2	1	102	183	8041
T cell receptor signaling pathway	hsa04660	0.91	0.967	VAV2	1	104	183	8041
Toll-like receptor signaling pathway	hsa04620	0.91	0.967	TICAM2	1	104	183	8041
C-type lectin receptor signaling pathway	hsa04625	0.91	0.967	ITPR2	1	104	183	8041
Tuberculosis	hsa05152	0.92	0.974	CEBPB;CTSD	2	180	183	8041
Toxoplasmosis	hsa05145	0.925	0.975	ITGB1	1	112	183	8041
Herpes simplex virus 1 infection	hsa05168	0.936	0.978	ZNF589;ZNF331;ZNF415;ZNF718;PPP1CB;CCL2;ZNF727	7	491	183	8041
Neurotrophin signaling pathway	hsa04722	0.937	0.978	RPS6KA5	1	119	183	8041
Thyroid hormone signaling pathway	hsa04919	0.94	0.978	MED12L	1	121	183	8041
Pathogenic Escherichia coli infection	hsa05130	0.948	0.978	CLDN5;ITGB1	2	202	183	8041
Osteoclast differentiation	hsa04380	0.949	0.978	CYBA	1	128	183	8041
Natural killer cell mediated cytotoxicity	hsa04650	0.952	0.978	VAV2	1	131	183	8041
Human immunodeficiency virus 1 infection	hsa05170	0.957	0.978	ITPR2;PXN	2	212	183	8041
Salmonella infection	hsa05132	0.958	0.978	FLNC;CXCL2	2	214	183	8041
Hepatitis C	hsa05160	0.973	0.986	CLDN5	1	155	183	8041
Shigellosis	hsa05131	0.975	0.986	ELMO3;ITGB1	2	239	183	8041
RNA transport	hsa03013	0.985	0.993	GEMIN6	1	180	183	8041
Epstein-Barr virus infection	hsa05169	0.991	0.995	CCND2	1	201	183	8041
Olfactory transduction	hsa04740	0.998	0.998	OR2W3;PDE2A;PDE1B	3	448	183	8041

## Sheet: Table S1_3
Table S1_3 Focal adhesion-related genes in KEGG.
Focal adhesion-related genes
ITGA3
VAV2
FLNC
FLT4
HGF
ITGB6
THBS1
MYL2
CCND2
PPP1CB
PXN
PDGFRA
ITGB1
