# Supplementary material for: A novel gene signature related to focal adhesions for distinguishing and predicting the prognosis of lung squamous cell carcinoma
Source: Front Med (Lausanne). 2024 Jan 8;10:1284490. doi: 10.3389/fmed.2023.1284490 (PMC10800788; doi:10.3389/fmed.2023.1284490)
Supplement: Supplementary file 3 [file Table_3.XLSX]

## Sheet: Table S3
Table S3 Functional annotation between two groups of LUSC.

## Sheet: Table S3_1
Table S3_1 DEGs in two groups of LUSC.
Genes	Up/Down
MRAP2	Up
GSTA1	Up
ABCC5	Up
GPX2	Up
UGT1A7	Up
ADH7	Up
CYP4F3	Up
SOX2	Up
GRHL3	Up
NTS	Up
DMRT2	Up
GBP6	Up
AKR1C1	Up
ZBTB7C	Up
FOXE1	Up
AKR1C2	Up
GAST	Up
PITX1	Up
AKR1C3	Up
ALDH3A1	Up
GSTM3	Up
SPRR1A	Up
AKR1B10	Up
NTRK2	Up
SPRR3	Up
CYP4F11	Up
OSGIN1	Up
SPRR2A	Up
LRRC4	Up
SOX21	Up
FETUB	Up
TMPRSS11A	Up
UPK1B	Up
SPRR2E	Up
FGFBP1	Up
C10orf99	Up
DAPL1	Up
ADAM23	Up
KRT13	Up
SPRR1B	Up
FGFBP2	Up
SOST	Up
GJB6	Up
SPRR2D	Up
MICAL2	Down
TGFBR2	Down
DLC1	Down
THBS1	Down
SSC5D	Down
ZCCHC24	Down
SPON1	Down
ITGB3	Down
CD93	Down
ANTXR2	Down
AXL	Down
ANGPTL2	Down
COLEC12	Down
HGF	Down
FN1	Down
TIMP3	Down
LTBP2	Down
EDNRA	Down
P4HA3	Down
COL8A1	Down
VGLL3	Down
CRISPLD2	Down
LAMA4	Down
JCAD	Down
ENG	Down
HMCN1	Down
CLMP	Down
ADAMTS16	Down
DCHS1	Down
VASN	Down
PDGFRB	Down
AOC3	Down
COL5A1	Down
ETS1	Down
COL6A3	Down
PALM2AKAP2	Down
BICC1	Down
ENC1	Down
MYADM	Down
ADGRA2	Down
EMILIN1	Down
DYSF	Down
AKAP12	Down
NID2	Down
MRC2	Down
ADGRF5	Down
LOXL2	Down
BTBD19	Down
SYNPO	Down
CALD1	Down
CDH5	Down
OLFML1	Down
SPARC	Down
ICAM1	Down
TNS3	Down
FILIP1L	Down
CCN1	Down
ZNF521	Down
SHROOM4	Down
PMP22	Down
FAP	Down
LRRC32	Down
COL5A2	Down
LAMA2	Down
DDR2	Down
MCAM	Down
GJA5	Down
TGM2	Down
PMEPA1	Down
FBLN5	Down
DRAM1	Down
MRGPRF	Down
TIMP2	Down
EFEMP2	Down
COL1A2	Down
SLC16A4	Down
HEPH	Down
NNMT	Down
CD248	Down
ANXA6	Down
A2M	Down
SERPING1	Down
VSTM4	Down
ADAMTS12	Down
COL3A1	Down
MMP2	Down
GFPT2	Down
BGN	Down
TSPAN2	Down
INHBA	Down
SLC16A2	Down
THBS2	Down
FMOD	Down
COL4A1	Down
IFITM2	Down
MYL9	Down
RHOBTB2	Down
EVA1A	Down
FBN1	Down
RCAN2	Down
TAGLN	Down
SNAI1	Down
ITGB6	Down
MEDAG	Down
COL6A2	Down
DACT1	Down
PTGER2	Down
GAS7	Down
MSRB3	Down
OLFML3	Down
FSTL3	Down
FCGR2A	Down
GPC6	Down
SCARF2	Down
VIM	Down
MMP19	Down
TSHZ3	Down
GASK1B	Down
HAS2	Down
GXYLT2	Down
CD300E	Down
DPYD	Down
ITGA5	Down
PCOLCE	Down
ACTA2	Down
MXRA8	Down
FAM20A	Down
MFAP4	Down
CREB3L1	Down
MAMDC2	Down
FSTL1	Down
ADAM19	Down
ITGBL1	Down
COL1A1	Down
VCAN	Down
TREM1	Down
PODN	Down
AEBP1	Down
FBLN2	Down
PODXL	Down
CRIP2	Down
CDH11	Down
CHST11	Down
PTGS1	Down
COL4A2	Down
PDGFRA	Down
HEG1	Down
PXDN	Down
CAMK2N1	Down
PDZRN3	Down
ANTXR1	Down
NDNF	Down
ALOX5AP	Down
PAPSS2	Down
OLFML2B	Down
CPXM1	Down
COL6A1	Down
DAB2	Down
NUAK1	Down
SORCS2	Down
LMOD1	Down
PDGFC	Down
SLC39A8	Down
SLIT3	Down
TGFBI	Down
CYP1B1	Down
EFEMP1	Down
DEPP1	Down
ANPEP	Down
GLT8D2	Down
LGALS1	Down
C1QTNF1	Down
COL16A1	Down
THY1	Down
COL15A1	Down
CSF1R	Down
FHL2	Down
HSPG2	Down
SH3TC1	Down
C3	Down
GEM	Down
G0S2	Down
SLCO2A1	Down
TPM2	Down
CSF3R	Down
FLNC	Down
SERPINE1	Down
CNN1	Down
CRTAC1	Down
POSTN	Down
SLCO2B1	Down
RARRES2	Down
MRC1	Down
MCEMP1	Down
PLN	Down
RFLNA	Down
PODNL1	Down
ACTG2	Down
ISM1	Down
ADAM8	Down
FIBIN	Down
PTAFR	Down
ZNF385B	Down
CFH	Down
C11orf96	Down
COL5A3	Down
TNFAIP6	Down
CCN2	Down
SERPINA1	Down
ITGA3	Down
ENPP2	Down
TMEM119	Down
F13A1	Down
CCDC80	Down
MXRA5	Down
SUSD2	Down
CD163	Down
APCDD1L	Down
TNFRSF10D	Down
COL14A1	Down
TMEM200A	Down
FPR1	Down
ISLR	Down
COL10A1	Down
PTPRU	Down
PRSS23	Down
LPL	Down
NT5E	Down
ITGA11	Down
GREM1	Down
FNDC1	Down
GPR176	Down
COL8A2	Down
LOX	Down
RCN3	Down
MOXD1	Down
ROS1	Down
CDC42EP5	Down
GAS1	Down
CCR1	Down
ERRFI1	Down
SPON2	Down
TNFRSF12A	Down
LRRC17	Down
ADAMTS2	Down
CILP2	Down
IL7R	Down
RNASE1	Down
AQP9	Down
OLR1	Down
TFPI2	Down
CCL2	Down
COMP	Down
SEMA3C	Down
KANK4	Down
AMIGO2	Down
SLC22A3	Down
GALNT5	Down
BMP2	Down
BHLHE41	Down
CAV1	Down
ALOX5	Down
FLRT3	Down
PRRX1	Down
CSPG4	Down
ACSL5	Down
ELN	Down
COL12A1	Down
PDZD2	Down
CEMIP	Down
MT1M	Down
SULF1	Down
AQP1	Down
CPM	Down
CCDC8	Down
MT2A	Down
SFRP2	Down
PTGIS	Down
ARSI	Down
FHOD3	Down
ABCA3	Down
PTGS2	Down
FPR3	Down
PDK4	Down
PTX3	Down
AGTR2	Down
LAMP5	Down
FBXL7	Down
LRRC15	Down
CXCL2	Down
SRGN	Down
MSR1	Down
LRRK2	Down
FOLR2	Down
CTSE	Down
VCAM1	Down
PRELP	Down
FCER1A	Down
VSTM2L	Down
VSIG4	Down
FBXO2	Down
PLAU	Down
C4BPA	Down
CILP	Down
SLC34A2	Down
C7	Down
ALPL	Down
FCGR3A	Down
DCN	Down
SLC22A31	Down
LAMC2	Down
MMP28	Down
SEMA5A	Down
NRGN	Down
CXCL5	Down
TINAGL1	Down
FOXA2	Down
CYBB	Down
SFTA3	Down
MARCO	Down
COL11A1	Down
MMP13	Down
ASPN	Down
KRT7	Down
NAPSA	Down
CYP24A1	Down
FGG	Down
CCL13	Down
SFTPD	Down
AQP4	Down
GATA3	Down
EREG	Down
SELENBP1	Down
RRAD	Down
CST6	Down
MMP1	Down
FOLR1	Down
MLPH	Down
AREG	Down
NKX2-1	Down
LUM	Down
MUC1	Down
SFTA2	Down
PEBP4	Down
MT1E	Down
TCIM	Down
GPRC5A	Down
CHI3L1	Down
CCL21	Down
SFTPB	Down
HLA-DRB5	Down
PARM1	Down
CLDN18	Down
DMBT1	Down
MMP7	Down
C16orf89	Down
MMP10	Down
PGC	Down
ORM1	Down
CRLF1	Down
HP	Down
MMP9	Down
KIT	Down
PRSS2	Down
CCL18	Down
SFRP4	Down
SFTPA1	Down
SNCG	Down
SFTPA2	Down
AGER	Down
CYP4B1	Down
WFDC2	Down
TNC	Down
CP	Down
AGR3	Down
PIGR	Down
LTF	Down
SCGB3A2	Down
SFTPC	Down

## Sheet: Table S3_2
Table S3_2 Functional annotation in the two groups of LUSC.
ID	GeneRatio	FDR	qvalue	geneID	size	Enrichment Ratio	Up/Down
hsa00980	Metabolism of xenobiotics by cytochrome P450	1.62e-08	8.42e-07	5.97e-07	GSTA1/UGT1A7/ADH7/AKR1C1/ALDH3A1/GSTM3	pathway_KEGG	Up
hsa00982	Drug metabolism - cytochrome P450	5.11e-07	1.33e-05	9.41e-06	GSTA1/UGT1A7/ADH7/ALDH3A1/GSTM3	pathway_KEGG	Up
hsa00140	Steroid hormone biosynthesis	1.04e-05	0.00018	0.000128	UGT1A7/AKR1C1/AKR1C2/AKR1C3	pathway_KEGG	Up
hsa05204	Chemical carcinogenesis - DNA adducts	1.7e-05	0.000221	0.000157	GSTA1/UGT1A7/AKR1C2/GSTM3	pathway_KEGG	Up
hsa05208	Chemical carcinogenesis - reactive oxygen species	0.000129	0.00134	0.000949	GSTA1/AKR1C1/AKR1C2/AKR1C3/GSTM3	pathway_KEGG	Up
hsa00480	Glutathione metabolism	0.000312	0.00269	0.00191	GSTA1/GPX2/GSTM3	pathway_KEGG	Up
hsa00590	Arachidonic acid metabolism	0.000362	0.00269	0.00191	GPX2/CYP4F3/AKR1C3	pathway_KEGG	Up
hsa00983	Drug metabolism - other enzymes	0.000804	0.00523	0.0037	GSTA1/UGT1A7/GSTM3	pathway_KEGG	Up
hsa00790	Folate biosynthesis	0.00164	0.00948	0.00672	AKR1C3/AKR1B10	pathway_KEGG	Up
hsa00040	Pentose and glucuronate interconversions	0.0028	0.0146	0.0103	UGT1A7/AKR1B10	pathway_KEGG	Up
hsa00350	Tyrosine metabolism	0.00314	0.0148	0.0105	ADH7/ALDH3A1	pathway_KEGG	Up
hsa00010	Glycolysis / Gluconeogenesis	0.0105	0.0434	0.0307	ADH7/ALDH3A1	pathway_KEGG	Up
hsa00830	Retinol metabolism	0.0108	0.0434	0.0307	UGT1A7/ADH7	pathway_KEGG	Up
hsa01524	Platinum drug resistance	0.0124	0.0437	0.0309	GSTA1/GSTM3	pathway_KEGG	Up
hsa05207	Chemical carcinogenesis - receptor activation	0.0126	0.0437	0.0309	GSTA1/UGT1A7/GSTM3	pathway_KEGG	Up
hsa00360	Phenylalanine metabolism	0.0392	0.127	0.0897	ALDH3A1	pathway_KEGG	Up
hsa05418	Fluid shear stress and atherosclerosis	0.0414	0.127	0.0897	GSTA1/GSTM3	pathway_KEGG	Up
hsa00340	Histidine metabolism	0.0505	0.146	0.103	ALDH3A1	pathway_KEGG	Up
hsa05225	Hepatocellular carcinoma	0.0581	0.159	0.113	GSTA1/GSTM3	pathway_KEGG	Up
hsa00053	Ascorbate and aldarate metabolism	0.0682	0.159	0.113	UGT1A7	pathway_KEGG	Up
hsa00052	Galactose metabolism	0.0704	0.159	0.113	AKR1B10	pathway_KEGG	Up
hsa00410	beta-Alanine metabolism	0.0704	0.159	0.113	ALDH3A1	pathway_KEGG	Up
hsa01523	Antifolate resistance	0.0704	0.159	0.113	ABCC5	pathway_KEGG	Up
hsa00051	Fructose and mannose metabolism	0.0748	0.162	0.115	AKR1B10	pathway_KEGG	Up
hsa00071	Fatty acid degradation	0.0964	0.193	0.137	ADH7	pathway_KEGG	Up
hsa00860	Porphyrin and chlorophyll metabolism	0.0964	0.193	0.137	UGT1A7	pathway_KEGG	Up
hsa02010	ABC transporters	0.101	0.194	0.137	ABCC5	pathway_KEGG	Up
hsa00620	Pyruvate metabolism	0.105	0.195	0.138	ADH7	pathway_KEGG	Up
hsa04913	Ovarian steroidogenesis	0.113	0.203	0.144	AKR1C3	pathway_KEGG	Up
hsa00561	Glycerolipid metabolism	0.134	0.232	0.165	AKR1B10	pathway_KEGG	Up
hsa04918	Thyroid hormone synthesis	0.162	0.267	0.189	GPX2	pathway_KEGG	Up
hsa04971	Gastric acid secretion	0.164	0.267	0.189	GAST	pathway_KEGG	Up
hsa04976	Bile secretion	0.19	0.299	0.212	UGT1A7	pathway_KEGG	Up
hsa05150	Staphylococcus aureus infection	0.203	0.311	0.22	KRT13	pathway_KEGG	Up
hsa04928	Parathyroid hormone synthesis, secretion and action	0.222	0.33	0.233	SOST	pathway_KEGG	Up
hsa04722	Neurotrophin signaling pathway	0.246	0.355	0.251	NTRK2	pathway_KEGG	Up
hsa04915	Estrogen signaling pathway	0.279	0.392	0.278	KRT13	pathway_KEGG	Up
hsa04550	Signaling pathways regulating pluripotency of stem cells	0.288	0.394	0.279	SOX2	pathway_KEGG	Up
hsa04514	Cell adhesion molecules	0.298	0.395	0.28	LRRC4	pathway_KEGG	Up
hsa01240	Biosynthesis of cofactors	0.309	0.395	0.28	UGT1A7	pathway_KEGG	Up
hsa04390	Hippo signaling pathway	0.311	0.395	0.28	SOX2	pathway_KEGG	Up
hsa04310	Wnt signaling pathway	0.326	0.403	0.286	SOST	pathway_KEGG	Up
hsa04360	Axon guidance	0.351	0.424	0.301	LRRC4	pathway_KEGG	Up
hsa05034	Alcoholism	0.359	0.424	0.301	NTRK2	pathway_KEGG	Up
hsa04014	Ras signaling pathway	0.425	0.491	0.348	NTRK2	pathway_KEGG	Up
hsa04020	Calcium signaling pathway	0.436	0.493	0.349	NTRK2	pathway_KEGG	Up
GO:1901661	quinone metabolic process	2.09e-10	1.34e-07	1.1e-07	CYP4F3/AKR1C1/AKR1C2/AKR1C3/AKR1B10/CYP4F11	geneontology_Biological_Process	Up
GO:0043588	skin development	2.62e-09	8.38e-07	6.88e-07	GRHL3/FOXE1/AKR1C3/SPRR1A/SPRR3/SPRR2A/SOX21/SPRR2E/KRT13/SPRR1B/SPRR2D	geneontology_Biological_Process	Up
GO:0030647	aminoglycoside antibiotic metabolic process	5.35e-09	1.11e-06	9.13e-07	AKR1C1/AKR1C2/AKR1C3/AKR1B10	geneontology_Biological_Process	Up
GO:0070268	cornification	7.32e-09	1.11e-06	9.13e-07	SPRR1A/SPRR3/SPRR2A/SPRR2E/KRT13/SPRR1B/SPRR2D	geneontology_Biological_Process	Up
GO:0008544	epidermis development	8.69e-09	1.11e-06	9.13e-07	GRHL3/FOXE1/AKR1C3/SPRR1A/SPRR3/SPRR2A/SOX21/SPRR2E/KRT13/SPRR1B/SPRR2D	geneontology_Biological_Process	Up
GO:1902644	tertiary alcohol metabolic process	1.21e-07	1.29e-05	1.06e-05	AKR1C1/AKR1C2/AKR1C3/AKR1B10	geneontology_Biological_Process	Up
GO:0016137	glycoside metabolic process	1.5e-07	1.37e-05	1.12e-05	AKR1C1/AKR1C2/AKR1C3/AKR1B10	geneontology_Biological_Process	Up
GO:0019748	secondary metabolic process	2.09e-07	1.67e-05	1.37e-05	UGT1A7/AKR1C1/AKR1C2/AKR1C3/AKR1B10	geneontology_Biological_Process	Up
GO:0033559	unsaturated fatty acid metabolic process	3.06e-07	2.17e-05	1.78e-05	GSTA1/CYP4F3/AKR1C1/AKR1C2/AKR1C3/CYP4F11	geneontology_Biological_Process	Up
GO:0120254	olefinic compound metabolic process	3.55e-07	2.17e-05	1.78e-05	GSTA1/CYP4F3/AKR1C1/AKR1C2/AKR1C3/CYP4F11	geneontology_Biological_Process	Up
GO:0006690	icosanoid metabolic process	3.73e-07	2.17e-05	1.78e-05	GSTA1/CYP4F3/AKR1C1/AKR1C2/AKR1C3/CYP4F11	geneontology_Biological_Process	Up
GO:0030216	keratinocyte differentiation	4.66e-07	2.49e-05	2.04e-05	AKR1C3/SPRR1A/SPRR3/SPRR2A/SPRR2E/KRT13/SPRR1B/SPRR2D	geneontology_Biological_Process	Up
GO:0034754	cellular hormone metabolic process	6.49e-07	3.19e-05	2.62e-05	UGT1A7/ADH7/AKR1C1/AKR1C2/AKR1C3/AKR1B10	geneontology_Biological_Process	Up
GO:0042445	hormone metabolic process	7.3e-07	3.34e-05	2.74e-05	UGT1A7/ADH7/AKR1C1/FOXE1/AKR1C2/AKR1C3/AKR1B10	geneontology_Biological_Process	Up
GO:0031424	keratinization	8.23e-07	3.51e-05	2.88e-05	SPRR1A/SPRR3/SPRR2A/SPRR2E/KRT13/SPRR1B/SPRR2D	geneontology_Biological_Process	Up
GO:1901616	organic hydroxy compound catabolic process	8.92e-07	3.57e-05	2.93e-05	ADH7/CYP4F3/AKR1C3/AKR1B10/CYP4F11	geneontology_Biological_Process	Up
GO:0009913	epidermal cell differentiation	1.75e-06	6.6e-05	5.42e-05	AKR1C3/SPRR1A/SPRR3/SPRR2A/SPRR2E/KRT13/SPRR1B/SPRR2D	geneontology_Biological_Process	Up
GO:0034308	primary alcohol metabolic process	2.57e-06	9.13e-05	7.5e-05	ADH7/AKR1C1/AKR1C2/AKR1C3/AKR1B10	geneontology_Biological_Process	Up
GO:1901568	fatty acid derivative metabolic process	3.08e-06	0.000104	8.52e-05	GSTA1/CYP4F3/AKR1C1/AKR1C2/AKR1C3/CYP4F11	geneontology_Biological_Process	Up
GO:0006692	prostanoid metabolic process	5.05e-06	0.000148	0.000122	GSTA1/AKR1C1/AKR1C2/AKR1C3	geneontology_Biological_Process	Up
GO:0006693	prostaglandin metabolic process	5.05e-06	0.000148	0.000122	GSTA1/AKR1C1/AKR1C2/AKR1C3	geneontology_Biological_Process	Up
GO:0001523	retinoid metabolic process	5.09e-06	0.000148	0.000122	UGT1A7/ADH7/AKR1C1/AKR1C3/AKR1B10	geneontology_Biological_Process	Up
GO:0034310	primary alcohol catabolic process	6.49e-06	0.000177	0.000145	ADH7/AKR1C3/AKR1B10	geneontology_Biological_Process	Up
GO:0016101	diterpenoid metabolic process	6.64e-06	0.000177	0.000145	UGT1A7/ADH7/AKR1C1/AKR1C3/AKR1B10	geneontology_Biological_Process	Up
GO:0006805	xenobiotic metabolic process	7.86e-06	0.000194	0.000159	GSTA1/UGT1A7/AKR1C1/ALDH3A1/GSTM3	geneontology_Biological_Process	Up
GO:0042448	progesterone metabolic process	7.87e-06	0.000194	0.000159	AKR1C1/AKR1C2/AKR1C3	geneontology_Biological_Process	Up
GO:0071466	cellular response to xenobiotic stimulus	9.62e-06	0.000228	0.000187	GSTA1/UGT1A7/AKR1C1/ALDH3A1/GSTM3	geneontology_Biological_Process	Up
GO:0006721	terpenoid metabolic process	1e-05	0.000229	0.000188	UGT1A7/ADH7/AKR1C1/AKR1C3/AKR1B10	geneontology_Biological_Process	Up
GO:0009410	response to xenobiotic stimulus	1.26e-05	0.000278	0.000228	GSTA1/UGT1A7/AKR1C1/ALDH3A1/GSTM3	geneontology_Biological_Process	Up
GO:0006720	isoprenoid metabolic process	2.07e-05	0.000441	0.000362	UGT1A7/ADH7/AKR1C1/AKR1C3/AKR1B10	geneontology_Biological_Process	Up
GO:0042180	cellular ketone metabolic process	2.94e-05	0.000608	0.000499	CYP4F3/AKR1C1/AKR1C2/AKR1C3/AKR1B10/CYP4F11	geneontology_Biological_Process	Up
GO:0006631	fatty acid metabolic process	3.34e-05	0.000668	0.000548	GSTA1/ADH7/CYP4F3/AKR1C1/AKR1C2/AKR1C3/CYP4F11	geneontology_Biological_Process	Up
GO:0042573	retinoic acid metabolic process	6.15e-05	0.00119	0.000979	UGT1A7/ADH7/AKR1C3	geneontology_Biological_Process	Up
GO:0018149	peptide cross-linking	6.73e-05	0.00127	0.00104	SPRR1A/SPRR2E/SPRR1B	geneontology_Biological_Process	Up
GO:0008207	C21-steroid hormone metabolic process	0.00011	0.00201	0.00165	AKR1C1/AKR1C2/AKR1C3	geneontology_Biological_Process	Up
GO:0001676	long-chain fatty acid metabolic process	0.000138	0.00245	0.00201	GSTA1/CYP4F3/AKR1C3/CYP4F11	geneontology_Biological_Process	Up
GO:1990748	cellular detoxification	0.000142	0.00246	0.00202	GSTA1/GPX2/GSTM3/AKR1B10	geneontology_Biological_Process	Up
GO:0042572	retinol metabolic process	0.000179	0.00301	0.00247	ADH7/AKR1C3/AKR1B10	geneontology_Biological_Process	Up
GO:0097237	cellular response to toxic substance	0.000185	0.00304	0.00249	GSTA1/GPX2/GSTM3/AKR1B10	geneontology_Biological_Process	Up
GO:1901657	glycosyl compound metabolic process	0.000229	0.00367	0.00301	AKR1C1/AKR1C2/AKR1C3/AKR1B10	geneontology_Biological_Process	Up
GO:0008300	isoprenoid catabolic process	0.000236	0.00369	0.00303	AKR1C3/AKR1B10	geneontology_Biological_Process	Up
GO:0046164	alcohol catabolic process	0.000285	0.00429	0.00352	ADH7/AKR1C3/AKR1B10	geneontology_Biological_Process	Up
GO:0042758	long-chain fatty acid catabolic process	0.000288	0.00429	0.00352	CYP4F3/CYP4F11	geneontology_Biological_Process	Up
GO:0098754	detoxification	0.000296	0.00431	0.00354	GSTA1/GPX2/GSTM3/AKR1B10	geneontology_Biological_Process	Up
GO:0019369	arachidonic acid metabolic process	0.000334	0.00471	0.00386	CYP4F3/AKR1C3/CYP4F11	geneontology_Biological_Process	Up
GO:0042182	ketone catabolic process	0.000346	0.00471	0.00386	CYP4F3/CYP4F11	geneontology_Biological_Process	Up
GO:0042363	fat-soluble vitamin catabolic process	0.000346	0.00471	0.00386	CYP4F3/CYP4F11	geneontology_Biological_Process	Up
GO:0006081	cellular aldehyde metabolic process	0.000426	0.00568	0.00466	AKR1C1/AKR1C3/ALDH3A1	geneontology_Biological_Process	Up
GO:0009111	vitamin catabolic process	0.000475	0.00608	0.00499	CYP4F3/CYP4F11	geneontology_Biological_Process	Up
GO:1901569	fatty acid derivative catabolic process	0.000475	0.00608	0.00499	CYP4F3/CYP4F11	geneontology_Biological_Process	Up
GO:0042574	retinal metabolic process	0.000548	0.00687	0.00564	AKR1C1/AKR1C3	geneontology_Biological_Process	Up
GO:0071379	cellular response to prostaglandin stimulus	0.00119	0.0141	0.0116	AKR1C2/AKR1C3	geneontology_Biological_Process	Up
GO:1901685	glutathione derivative metabolic process	0.00119	0.0141	0.0116	GSTA1/GSTM3	geneontology_Biological_Process	Up
GO:1901687	glutathione derivative biosynthetic process	0.00119	0.0141	0.0116	GSTA1/GSTM3	geneontology_Biological_Process	Up
GO:0006066	alcohol metabolic process	0.00195	0.0227	0.0186	ADH7/AKR1C1/AKR1C2/AKR1C3/AKR1B10	geneontology_Biological_Process	Up
GO:0044242	cellular lipid catabolic process	0.00219	0.025	0.0205	CYP4F3/AKR1C3/AKR1B10/CYP4F11	geneontology_Biological_Process	Up
GO:0034694	response to prostaglandin	0.00252	0.0283	0.0232	AKR1C2/AKR1C3	geneontology_Biological_Process	Up
GO:0009636	response to toxic substance	0.0027	0.0297	0.0244	GSTA1/GPX2/GSTM3/AKR1B10	geneontology_Biological_Process	Up
GO:0006691	leukotriene metabolic process	0.00301	0.0327	0.0268	CYP4F3/CYP4F11	geneontology_Biological_Process	Up
GO:0035270	endocrine system development	0.00308	0.0329	0.027	SOX2/FOXE1/PITX1	geneontology_Biological_Process	Up
GO:0006766	vitamin metabolic process	0.00352	0.0369	0.0303	CYP4F3/AKR1C3/CYP4F11	geneontology_Biological_Process	Up
GO:0044282	small molecule catabolic process	0.00389	0.0401	0.0329	ADH7/CYP4F3/AKR1C3/AKR1B10/CYP4F11	geneontology_Biological_Process	Up
GO:0021983	pituitary gland development	0.00431	0.0438	0.036	SOX2/PITX1	geneontology_Biological_Process	Up
GO:0006775	fat-soluble vitamin metabolic process	0.00494	0.0494	0.0405	CYP4F3/CYP4F11	geneontology_Biological_Process	Up
GO:0006749	glutathione metabolic process	0.00704	0.0694	0.0569	GSTA1/GSTM3	geneontology_Biological_Process	Up
GO:0071398	cellular response to fatty acid	0.00782	0.0758	0.0622	AKR1C2/AKR1C3	geneontology_Biological_Process	Up
GO:0016042	lipid catabolic process	0.00822	0.0786	0.0645	CYP4F3/AKR1C3/AKR1B10/CYP4F11	geneontology_Biological_Process	Up
GO:0006575	cellular modified amino acid metabolic process	0.00984	0.0926	0.076	GSTA1/FOXE1/GSTM3	geneontology_Biological_Process	Up
GO:0048839	inner ear development	0.0108	0.101	0.0826	SOX2/GRHL3/GJB6	geneontology_Biological_Process	Up
GO:0021536	diencephalon development	0.0129	0.118	0.0969	SOX2/PITX1	geneontology_Biological_Process	Up
GO:0007422	peripheral nervous system development	0.0139	0.126	0.103	GSTM3/NTRK2	geneontology_Biological_Process	Up
GO:0043583	ear development	0.0153	0.136	0.112	SOX2/GRHL3/GJB6	geneontology_Biological_Process	Up
GO:0097305	response to alcohol	0.0172	0.151	0.124	ADH7/AKR1C2/AKR1C3	geneontology_Biological_Process	Up
GO:0001942	hair follicle development	0.0175	0.152	0.125	FOXE1/SOX21	geneontology_Biological_Process	Up
GO:0022404	molting cycle process	0.0183	0.153	0.126	FOXE1/SOX21	geneontology_Biological_Process	Up
GO:0022405	hair cycle process	0.0183	0.153	0.126	FOXE1/SOX21	geneontology_Biological_Process	Up
GO:0070542	response to fatty acid	0.0187	0.153	0.126	AKR1C2/AKR1C3	geneontology_Biological_Process	Up
GO:0098773	skin epidermis development	0.0187	0.153	0.126	FOXE1/SOX21	geneontology_Biological_Process	Up
GO:0097306	cellular response to alcohol	0.0191	0.155	0.127	AKR1C2/AKR1C3	geneontology_Biological_Process	Up
GO:0051896	regulation of protein kinase B signaling	0.0211	0.169	0.138	AKR1C2/AKR1C3/NTRK2	geneontology_Biological_Process	Up
GO:1901655	cellular response to ketone	0.0215	0.17	0.14	AKR1C2/AKR1C3	geneontology_Biological_Process	Up
GO:0050830	defense response to Gram-positive bacterium	0.0224	0.174	0.143	GBP6/C10orf99	geneontology_Biological_Process	Up
GO:0046548	retinal rod cell development	0.0231	0.174	0.143	NTRK2	geneontology_Biological_Process	Up
GO:0110096	cellular response to aldehyde	0.0231	0.174	0.143	AKR1B10	geneontology_Biological_Process	Up
GO:1990416	cellular response to brain-derived neurotrophic factor stimulus	0.0231	0.174	0.143	NTRK2	geneontology_Biological_Process	Up
GO:0031667	response to nutrient levels	0.024	0.176	0.144	GAST/AKR1C3/ALDH3A1/DAPL1	geneontology_Biological_Process	Up
GO:0098869	cellular oxidant detoxification	0.0241	0.176	0.144	GSTA1/GPX2	geneontology_Biological_Process	Up
GO:0090596	sensory organ morphogenesis	0.0247	0.176	0.144	GRHL3/NTRK2/GJB6	geneontology_Biological_Process	Up
GO:0007631	feeding behavior	0.0249	0.176	0.144	MRAP2/NTRK2	geneontology_Biological_Process	Up
GO:0019371	cyclooxygenase pathway	0.0254	0.176	0.144	AKR1C3	geneontology_Biological_Process	Up
GO:0052697	xenobiotic glucuronidation	0.0254	0.176	0.144	UGT1A7	geneontology_Biological_Process	Up
GO:0106072	negative regulation of adenylate cyclase-activating G protein-coupled receptor signaling pathway	0.0254	0.176	0.144	MRAP2	geneontology_Biological_Process	Up
GO:0043491	protein kinase B signaling	0.0269	0.176	0.144	AKR1C2/AKR1C3/NTRK2	geneontology_Biological_Process	Up
GO:0006069	ethanol oxidation	0.0276	0.176	0.144	ADH7	geneontology_Biological_Process	Up
GO:0042178	xenobiotic catabolic process	0.0276	0.176	0.144	GSTM3	geneontology_Biological_Process	Up
GO:0071107	response to parathyroid hormone	0.0276	0.176	0.144	SOST	geneontology_Biological_Process	Up
GO:0042303	molting cycle	0.0276	0.176	0.144	FOXE1/SOX21	geneontology_Biological_Process	Up
GO:0042633	hair cycle	0.0276	0.176	0.144	FOXE1/SOX21	geneontology_Biological_Process	Up
GO:0009062	fatty acid catabolic process	0.029	0.176	0.144	CYP4F3/CYP4F11	geneontology_Biological_Process	Up
GO:0006068	ethanol catabolic process	0.0299	0.176	0.144	ADH7	geneontology_Biological_Process	Up
GO:0016264	gap junction assembly	0.0299	0.176	0.144	GJB6	geneontology_Biological_Process	Up
GO:0021984	adenohypophysis development	0.0299	0.176	0.144	SOX2	geneontology_Biological_Process	Up
GO:0030656	regulation of vitamin metabolic process	0.0299	0.176	0.144	AKR1C3	geneontology_Biological_Process	Up
GO:0048934	peripheral nervous system neuron differentiation	0.0299	0.176	0.144	NTRK2	geneontology_Biological_Process	Up
GO:0048935	peripheral nervous system neuron development	0.0299	0.176	0.144	NTRK2	geneontology_Biological_Process	Up
GO:0060221	retinal rod cell differentiation	0.0299	0.176	0.144	NTRK2	geneontology_Biological_Process	Up
GO:0061029	eyelid development in camera-type eye	0.0299	0.176	0.144	GRHL3	geneontology_Biological_Process	Up
GO:0090179	planar cell polarity pathway involved in neural tube closure	0.0299	0.176	0.144	GRHL3	geneontology_Biological_Process	Up
GO:1903025	regulation of RNA polymerase II regulatory region sequence-specific DNA binding	0.0299	0.176	0.144	ZBTB7C	geneontology_Biological_Process	Up
GO:0021781	glial cell fate commitment	0.0322	0.179	0.147	SOX2	geneontology_Biological_Process	Up
GO:0030213	hyaluronan biosynthetic process	0.0322	0.179	0.147	ABCC5	geneontology_Biological_Process	Up
GO:0090178	regulation of establishment of planar polarity involved in neural tube closure	0.0322	0.179	0.147	GRHL3	geneontology_Biological_Process	Up
GO:0099550	trans-synaptic signaling, modulating synaptic transmission	0.0322	0.179	0.147	NTRK2	geneontology_Biological_Process	Up
GO:0106070	regulation of adenylate cyclase-activating G protein-coupled receptor signaling pathway	0.0322	0.179	0.147	MRAP2	geneontology_Biological_Process	Up
GO:1902430	negative regulation of amyloid-beta formation	0.0322	0.179	0.147	NTRK2	geneontology_Biological_Process	Up
GO:0048562	embryonic organ morphogenesis	0.0332	0.183	0.15	GRHL3/FOXE1/GJB6	geneontology_Biological_Process	Up
GO:0042471	ear morphogenesis	0.0334	0.183	0.15	GRHL3/GJB6	geneontology_Biological_Process	Up
GO:0001711	endodermal cell fate commitment	0.0344	0.184	0.151	SOX2	geneontology_Biological_Process	Up
GO:0016114	terpenoid biosynthetic process	0.0344	0.184	0.151	AKR1C3	geneontology_Biological_Process	Up
GO:0090177	establishment of planar polarity involved in neural tube closure	0.0344	0.184	0.151	GRHL3	geneontology_Biological_Process	Up
GO:0009812	flavonoid metabolic process	0.0367	0.192	0.158	UGT1A7	geneontology_Biological_Process	Up
GO:0010566	regulation of ketone biosynthetic process	0.0389	0.192	0.158	AKR1C3	geneontology_Biological_Process	Up
GO:0030299	intestinal cholesterol absorption	0.0389	0.192	0.158	AKR1C1	geneontology_Biological_Process	Up
GO:0042249	establishment of planar polarity of embryonic epithelium	0.0389	0.192	0.158	GRHL3	geneontology_Biological_Process	Up
GO:0048385	regulation of retinoic acid receptor signaling pathway	0.0389	0.192	0.158	AKR1C3	geneontology_Biological_Process	Up
GO:0070293	renal absorption	0.0389	0.192	0.158	AKR1C3	geneontology_Biological_Process	Up
GO:1902992	negative regulation of amyloid precursor protein catabolic process	0.0389	0.192	0.158	NTRK2	geneontology_Biological_Process	Up
GO:2000811	negative regulation of anoikis	0.0389	0.192	0.158	NTRK2	geneontology_Biological_Process	Up
GO:0045995	regulation of embryonic development	0.039	0.192	0.158	GRHL3/DMRT2	geneontology_Biological_Process	Up
GO:0046683	response to organophosphorus	0.039	0.192	0.158	AKR1C1/ALDH3A1	geneontology_Biological_Process	Up
GO:0072329	monocarboxylic acid catabolic process	0.0411	0.197	0.161	CYP4F3/CYP4F11	geneontology_Biological_Process	Up
GO:0051782	negative regulation of cell division	0.0412	0.197	0.161	C10orf99	geneontology_Biological_Process	Up
GO:0052695	cellular glucuronidation	0.0412	0.197	0.161	UGT1A7	geneontology_Biological_Process	Up
GO:1905276	regulation of epithelial tube formation	0.0412	0.197	0.161	GRHL3	geneontology_Biological_Process	Up
GO:0008202	steroid metabolic process	0.0421	0.2	0.164	AKR1C1/AKR1C2/AKR1C3	geneontology_Biological_Process	Up
GO:0007586	digestion	0.0428	0.201	0.165	AKR1C1/AKR1C2	geneontology_Biological_Process	Up
GO:0098856	intestinal lipid absorption	0.0434	0.203	0.166	AKR1C1	geneontology_Biological_Process	Up
GO:0043950	positive regulation of cAMP-mediated signaling	0.0456	0.212	0.174	MRAP2	geneontology_Biological_Process	Up
GO:0030878	thyroid gland development	0.0479	0.217	0.178	FOXE1	geneontology_Biological_Process	Up
GO:0043651	linoleic acid metabolic process	0.0479	0.217	0.178	GSTA1	geneontology_Biological_Process	Up
GO:0044241	lipid digestion	0.0479	0.217	0.178	AKR1C1	geneontology_Biological_Process	Up
GO:0006067	ethanol metabolic process	0.0501	0.224	0.184	ADH7	geneontology_Biological_Process	Up
GO:0007398	ectoderm development	0.0501	0.224	0.184	GRHL3	geneontology_Biological_Process	Up
GO:0006063	uronic acid metabolic process	0.0523	0.225	0.184	UGT1A7	geneontology_Biological_Process	Up
GO:0006590	thyroid hormone generation	0.0523	0.225	0.184	FOXE1	geneontology_Biological_Process	Up
GO:0019585	glucuronate metabolic process	0.0523	0.225	0.184	UGT1A7	geneontology_Biological_Process	Up
GO:0097150	neuronal stem cell population maintenance	0.0523	0.225	0.184	SOX2	geneontology_Biological_Process	Up
GO:1903077	negative regulation of protein localization to plasma membrane	0.0523	0.225	0.184	MRAP2	geneontology_Biological_Process	Up
GO:1903589	positive regulation of blood vessel endothelial cell proliferation involved in sprouting angiogenesis	0.0523	0.225	0.184	FGFBP1	geneontology_Biological_Process	Up
GO:0046394	carboxylic acid biosynthetic process	0.0538	0.227	0.186	ABCC5/AKR1C3/CYP4F11	geneontology_Biological_Process	Up
GO:0016053	organic acid biosynthetic process	0.0542	0.227	0.186	ABCC5/AKR1C3/CYP4F11	geneontology_Biological_Process	Up
GO:0062009	secondary palate development	0.0545	0.227	0.186	FOXE1	geneontology_Biological_Process	Up
GO:0090103	cochlea morphogenesis	0.0545	0.227	0.186	GRHL3	geneontology_Biological_Process	Up
GO:2000209	regulation of anoikis	0.0545	0.227	0.186	NTRK2	geneontology_Biological_Process	Up
GO:0009267	cellular response to starvation	0.0554	0.228	0.187	AKR1C3/DAPL1	geneontology_Biological_Process	Up
GO:0031960	response to corticosteroid	0.056	0.228	0.187	AKR1C3/ALDH3A1	geneontology_Biological_Process	Up
GO:0042537	benzene-containing compound metabolic process	0.0567	0.228	0.187	GSTM3	geneontology_Biological_Process	Up
GO:0061436	establishment of skin barrier	0.0567	0.228	0.187	GRHL3	geneontology_Biological_Process	Up
GO:1904376	negative regulation of protein localization to cell periphery	0.0567	0.228	0.187	MRAP2	geneontology_Biological_Process	Up
GO:0042403	thyroid hormone metabolic process	0.0589	0.228	0.187	FOXE1	geneontology_Biological_Process	Up
GO:0042832	defense response to protozoan	0.0589	0.228	0.187	GBP6	geneontology_Biological_Process	Up
GO:0043951	negative regulation of cAMP-mediated signaling	0.0589	0.228	0.187	MRAP2	geneontology_Biological_Process	Up
GO:0060219	camera-type eye photoreceptor cell differentiation	0.0589	0.228	0.187	NTRK2	geneontology_Biological_Process	Up
GO:1904861	excitatory synapse assembly	0.0589	0.228	0.187	LRRC4	geneontology_Biological_Process	Up
GO:0001654	eye development	0.06	0.228	0.187	SOX2/GRHL3/NTRK2	geneontology_Biological_Process	Up
GO:0007584	response to nutrient	0.0603	0.228	0.187	AKR1C3/ALDH3A1	geneontology_Biological_Process	Up
GO:0001562	response to protozoan	0.0611	0.228	0.187	GBP6	geneontology_Biological_Process	Up
GO:2000353	positive regulation of endothelial cell apoptotic process	0.0611	0.228	0.187	AKR1C3	geneontology_Biological_Process	Up
GO:0006633	fatty acid biosynthetic process	0.0616	0.228	0.187	AKR1C3/CYP4F11	geneontology_Biological_Process	Up
GO:0150063	visual system development	0.0616	0.228	0.187	SOX2/GRHL3/NTRK2	geneontology_Biological_Process	Up
GO:0030900	forebrain development	0.0627	0.228	0.187	SOX2/PITX1/NTRK2	geneontology_Biological_Process	Up
GO:0008299	isoprenoid biosynthetic process	0.0633	0.228	0.187	AKR1C3	geneontology_Biological_Process	Up
GO:0022011	myelination in peripheral nervous system	0.0633	0.228	0.187	NTRK2	geneontology_Biological_Process	Up
GO:0031069	hair follicle morphogenesis	0.0633	0.228	0.187	FOXE1	geneontology_Biological_Process	Up
GO:0032292	peripheral nervous system axon ensheathment	0.0633	0.228	0.187	NTRK2	geneontology_Biological_Process	Up
GO:0033561	regulation of water loss via skin	0.0633	0.228	0.187	GRHL3	geneontology_Biological_Process	Up
GO:0045745	positive regulation of G protein-coupled receptor signaling pathway	0.0633	0.228	0.187	MRAP2	geneontology_Biological_Process	Up
GO:0099560	synaptic membrane adhesion	0.0633	0.228	0.187	LRRC4	geneontology_Biological_Process	Up
GO:0048880	sensory system development	0.0639	0.228	0.187	SOX2/GRHL3/NTRK2	geneontology_Biological_Process	Up
GO:0051897	positive regulation of protein kinase B signaling	0.0647	0.23	0.189	AKR1C2/AKR1C3	geneontology_Biological_Process	Up
GO:0015721	bile acid and bile salt transport	0.0655	0.23	0.189	AKR1C1	geneontology_Biological_Process	Up
GO:0035116	embryonic hindlimb morphogenesis	0.0655	0.23	0.189	PITX1	geneontology_Biological_Process	Up
GO:0001516	prostaglandin biosynthetic process	0.0677	0.235	0.193	AKR1C3	geneontology_Biological_Process	Up
GO:0046457	prostanoid biosynthetic process	0.0677	0.235	0.193	AKR1C3	geneontology_Biological_Process	Up
GO:0007416	synapse assembly	0.0686	0.236	0.194	NTRK2/LRRC4	geneontology_Biological_Process	Up
GO:0090090	negative regulation of canonical Wnt signaling pathway	0.0686	0.236	0.194	SOX2/SOST	geneontology_Biological_Process	Up
GO:0010644	cell communication by electrical coupling	0.0699	0.237	0.194	GJB6	geneontology_Biological_Process	Up
GO:0014044	Schwann cell development	0.0699	0.237	0.194	NTRK2	geneontology_Biological_Process	Up
GO:1905476	negative regulation of protein localization to membrane	0.0699	0.237	0.194	MRAP2	geneontology_Biological_Process	Up
GO:0032350	regulation of hormone metabolic process	0.0721	0.24	0.197	AKR1C3	geneontology_Biological_Process	Up
GO:0048730	epidermis morphogenesis	0.0721	0.24	0.197	FOXE1	geneontology_Biological_Process	Up
GO:0097106	postsynaptic density organization	0.0721	0.24	0.197	LRRC4	geneontology_Biological_Process	Up
GO:0044272	sulfur compound biosynthetic process	0.0738	0.241	0.198	GSTA1/GSTM3	geneontology_Biological_Process	Up
GO:0048011	neurotrophin TRK receptor signaling pathway	0.0742	0.241	0.198	NTRK2	geneontology_Biological_Process	Up
GO:0048384	retinoic acid receptor signaling pathway	0.0742	0.241	0.198	AKR1C3	geneontology_Biological_Process	Up
GO:0120255	olefinic compound biosynthetic process	0.0742	0.241	0.198	AKR1C3	geneontology_Biological_Process	Up
GO:1902003	regulation of amyloid-beta formation	0.0742	0.241	0.198	NTRK2	geneontology_Biological_Process	Up
GO:0007202	activation of phospholipase C activity	0.0764	0.241	0.198	NTRK2	geneontology_Biological_Process	Up
GO:0035633	maintenance of blood-brain barrier	0.0764	0.241	0.198	GJB6	geneontology_Biological_Process	Up
GO:0042908	xenobiotic transport	0.0764	0.241	0.198	ABCC5	geneontology_Biological_Process	Up
GO:0043276	anoikis	0.0764	0.241	0.198	NTRK2	geneontology_Biological_Process	Up
GO:0060795	cell fate commitment involved in formation of primary germ layer	0.0764	0.241	0.198	SOX2	geneontology_Biological_Process	Up
GO:0099084	postsynaptic specialization organization	0.0764	0.241	0.198	LRRC4	geneontology_Biological_Process	Up
GO:0042462	eye photoreceptor cell development	0.0785	0.245	0.201	NTRK2	geneontology_Biological_Process	Up
GO:0097009	energy homeostasis	0.0785	0.245	0.201	MRAP2	geneontology_Biological_Process	Up
GO:1901654	response to ketone	0.0792	0.246	0.202	AKR1C2/AKR1C3	geneontology_Biological_Process	Up
GO:0034329	cell junction assembly	0.0802	0.248	0.203	NTRK2/LRRC4/GJB6	geneontology_Biological_Process	Up
GO:0030212	hyaluronan metabolic process	0.0828	0.252	0.207	ABCC5	geneontology_Biological_Process	Up
GO:0035137	hindlimb morphogenesis	0.0828	0.252	0.207	PITX1	geneontology_Biological_Process	Up
GO:0090050	positive regulation of cell migration involved in sprouting angiogenesis	0.0828	0.252	0.207	FGFBP1	geneontology_Biological_Process	Up
GO:0042594	response to starvation	0.0833	0.253	0.207	AKR1C3/DAPL1	geneontology_Biological_Process	Up
GO:0048732	gland development	0.0841	0.254	0.208	SOX2/FOXE1/PITX1	geneontology_Biological_Process	Up
GO:0032094	response to food	0.085	0.254	0.209	GAST	geneontology_Biological_Process	Up
GO:0071276	cellular response to cadmium ion	0.085	0.254	0.209	AKR1C3	geneontology_Biological_Process	Up
GO:0014037	Schwann cell differentiation	0.0871	0.257	0.211	NTRK2	geneontology_Biological_Process	Up
GO:0034205	amyloid-beta formation	0.0871	0.257	0.211	NTRK2	geneontology_Biological_Process	Up
GO:0038179	neurotrophin signaling pathway	0.0871	0.257	0.211	NTRK2	geneontology_Biological_Process	Up
GO:0048568	embryonic organ development	0.0876	0.257	0.211	GRHL3/FOXE1/GJB6	geneontology_Biological_Process	Up
GO:0040036	regulation of fibroblast growth factor receptor signaling pathway	0.0893	0.258	0.212	FGFBP1	geneontology_Biological_Process	Up
GO:0050892	intestinal absorption	0.0893	0.258	0.212	AKR1C1	geneontology_Biological_Process	Up
GO:1902991	regulation of amyloid precursor protein catabolic process	0.0893	0.258	0.212	NTRK2	geneontology_Biological_Process	Up
GO:0001941	postsynaptic membrane organization	0.0914	0.262	0.215	LRRC4	geneontology_Biological_Process	Up
GO:0050832	defense response to fungus	0.0914	0.262	0.215	C10orf99	geneontology_Biological_Process	Up
GO:0030178	negative regulation of Wnt signaling pathway	0.0924	0.264	0.217	SOX2/SOST	geneontology_Biological_Process	Up
GO:0051602	response to electrical stimulus	0.0935	0.265	0.217	GJB6	geneontology_Biological_Process	Up
GO:1904037	positive regulation of epithelial cell apoptotic process	0.0935	0.265	0.217	AKR1C3	geneontology_Biological_Process	Up
GO:0031669	cellular response to nutrient levels	0.0939	0.265	0.217	AKR1C3/DAPL1	geneontology_Biological_Process	Up
GO:0007339	binding of sperm to zona pellucida	0.0956	0.267	0.219	FETUB	geneontology_Biological_Process	Up
GO:0040019	positive regulation of embryonic development	0.0956	0.267	0.219	DMRT2	geneontology_Biological_Process	Up
GO:0042181	ketone biosynthetic process	0.0977	0.271	0.222	AKR1C3	geneontology_Biological_Process	Up
GO:2000404	regulation of T cell migration	0.0977	0.271	0.222	C10orf99	geneontology_Biological_Process	Up
GO:0014047	glutamate secretion	0.0999	0.273	0.224	NTRK2	geneontology_Biological_Process	Up
GO:0034198	cellular response to amino acid starvation	0.0999	0.273	0.224	DAPL1	geneontology_Biological_Process	Up
GO:0010001	glial cell differentiation	0.1	0.273	0.224	SOX2/NTRK2	geneontology_Biological_Process	Up
GO:0001754	eye photoreceptor cell differentiation	0.102	0.273	0.224	NTRK2	geneontology_Biological_Process	Up
GO:0010863	positive regulation of phospholipase C activity	0.102	0.273	0.224	NTRK2	geneontology_Biological_Process	Up
GO:0017144	drug metabolic process	0.102	0.273	0.224	UGT1A7	geneontology_Biological_Process	Up
GO:0035987	endodermal cell differentiation	0.102	0.273	0.224	SOX2	geneontology_Biological_Process	Up
GO:0048538	thymus development	0.102	0.273	0.224	FOXE1	geneontology_Biological_Process	Up
GO:0008206	bile acid metabolic process	0.106	0.28	0.229	AKR1C1	geneontology_Biological_Process	Up
GO:0042461	photoreceptor cell development	0.106	0.28	0.229	NTRK2	geneontology_Biological_Process	Up
GO:1900274	regulation of phospholipase C activity	0.106	0.28	0.229	NTRK2	geneontology_Biological_Process	Up
GO:1990928	response to amino acid starvation	0.106	0.28	0.229	DAPL1	geneontology_Biological_Process	Up
GO:1990090	cellular response to nerve growth factor stimulus	0.108	0.284	0.233	NTRK2	geneontology_Biological_Process	Up
GO:0042987	amyloid precursor protein catabolic process	0.11	0.288	0.237	NTRK2	geneontology_Biological_Process	Up
GO:0072330	monocarboxylic acid biosynthetic process	0.112	0.289	0.237	AKR1C3/CYP4F11	geneontology_Biological_Process	Up
GO:0050435	amyloid-beta metabolic process	0.112	0.289	0.237	NTRK2	geneontology_Biological_Process	Up
GO:0090102	cochlea development	0.112	0.289	0.237	GRHL3	geneontology_Biological_Process	Up
GO:1903587	regulation of blood vessel endothelial cell proliferation involved in sprouting angiogenesis	0.112	0.289	0.237	FGFBP1	geneontology_Biological_Process	Up
GO:0030514	negative regulation of BMP signaling pathway	0.114	0.291	0.239	SOST	geneontology_Biological_Process	Up
GO:1990089	response to nerve growth factor	0.114	0.291	0.239	NTRK2	geneontology_Biological_Process	Up
GO:2000677	regulation of transcription regulatory region DNA binding	0.114	0.291	0.239	ZBTB7C	geneontology_Biological_Process	Up
GO:0043949	regulation of cAMP-mediated signaling	0.117	0.294	0.241	MRAP2	geneontology_Biological_Process	Up
GO:0045744	negative regulation of G protein-coupled receptor signaling pathway	0.117	0.294	0.241	MRAP2	geneontology_Biological_Process	Up
GO:0031668	cellular response to extracellular stimulus	0.118	0.295	0.242	AKR1C3/DAPL1	geneontology_Biological_Process	Up
GO:0009620	response to fungus	0.119	0.297	0.243	C10orf99	geneontology_Biological_Process	Up
GO:0001706	endoderm formation	0.121	0.301	0.247	SOX2	geneontology_Biological_Process	Up
GO:0002043	blood vessel endothelial cell proliferation involved in sprouting angiogenesis	0.127	0.312	0.256	FGFBP1	geneontology_Biological_Process	Up
GO:0051055	negative regulation of lipid biosynthetic process	0.127	0.312	0.256	AKR1C3	geneontology_Biological_Process	Up
GO:2000272	negative regulation of signaling receptor activity	0.127	0.312	0.256	ADH7	geneontology_Biological_Process	Up
GO:0006636	unsaturated fatty acid biosynthetic process	0.129	0.315	0.258	AKR1C3	geneontology_Biological_Process	Up
GO:0046456	icosanoid biosynthetic process	0.129	0.315	0.258	AKR1C3	geneontology_Biological_Process	Up
GO:0035036	sperm-egg recognition	0.131	0.316	0.259	FETUB	geneontology_Biological_Process	Up
GO:0060042	retina morphogenesis in camera-type eye	0.131	0.316	0.259	NTRK2	geneontology_Biological_Process	Up
GO:0061098	positive regulation of protein tyrosine kinase activity	0.131	0.316	0.259	NTRK2	geneontology_Biological_Process	Up
GO:0010518	positive regulation of phospholipase activity	0.135	0.321	0.264	NTRK2	geneontology_Biological_Process	Up
GO:0071384	cellular response to corticosteroid stimulus	0.135	0.321	0.264	AKR1C3	geneontology_Biological_Process	Up
GO:0140115	export across plasma membrane	0.135	0.321	0.264	ABCC5	geneontology_Biological_Process	Up
GO:2000351	regulation of endothelial cell apoptotic process	0.135	0.321	0.264	AKR1C3	geneontology_Biological_Process	Up
GO:0046530	photoreceptor cell differentiation	0.137	0.324	0.266	NTRK2	geneontology_Biological_Process	Up
GO:0045165	cell fate commitment	0.137	0.324	0.266	SOX2/PITX1	geneontology_Biological_Process	Up
GO:0007548	sex differentiation	0.139	0.324	0.266	DMRT2/AKR1C3	geneontology_Biological_Process	Up
GO:0001885	endothelial cell development	0.139	0.324	0.266	GSTM3	geneontology_Biological_Process	Up
GO:0046686	response to cadmium ion	0.139	0.324	0.266	AKR1C3	geneontology_Biological_Process	Up
GO:2000401	regulation of lymphocyte migration	0.139	0.324	0.266	C10orf99	geneontology_Biological_Process	Up
GO:0016054	organic acid catabolic process	0.14	0.324	0.266	CYP4F3/CYP4F11	geneontology_Biological_Process	Up
GO:0046395	carboxylic acid catabolic process	0.14	0.324	0.266	CYP4F3/CYP4F11	geneontology_Biological_Process	Up
GO:0007588	excretion	0.141	0.324	0.266	UGT1A7	geneontology_Biological_Process	Up
GO:0048247	lymphocyte chemotaxis	0.141	0.324	0.266	C10orf99	geneontology_Biological_Process	Up
GO:0042490	mechanoreceptor differentiation	0.143	0.327	0.268	NTRK2	geneontology_Biological_Process	Up
GO:0051965	positive regulation of synapse assembly	0.145	0.328	0.269	NTRK2	geneontology_Biological_Process	Up
GO:0072678	T cell migration	0.145	0.328	0.269	C10orf99	geneontology_Biological_Process	Up
GO:1903672	positive regulation of sprouting angiogenesis	0.145	0.328	0.269	FGFBP1	geneontology_Biological_Process	Up
GO:0072577	endothelial cell apoptotic process	0.147	0.33	0.271	AKR1C3	geneontology_Biological_Process	Up
GO:1904888	cranial skeletal system development	0.147	0.33	0.271	FOXE1	geneontology_Biological_Process	Up
GO:0071230	cellular response to amino acid stimulus	0.149	0.334	0.274	NTRK2	geneontology_Biological_Process	Up
GO:0060828	regulation of canonical Wnt signaling pathway	0.151	0.336	0.275	SOX2/SOST	geneontology_Biological_Process	Up
GO:0001756	somitogenesis	0.151	0.336	0.275	DMRT2	geneontology_Biological_Process	Up
GO:0015800	acidic amino acid transport	0.153	0.336	0.276	NTRK2	geneontology_Biological_Process	Up
GO:0042982	amyloid precursor protein metabolic process	0.153	0.336	0.276	NTRK2	geneontology_Biological_Process	Up
GO:0050891	multicellular organismal water homeostasis	0.153	0.336	0.276	GRHL3	geneontology_Biological_Process	Up
GO:0003407	neural retina development	0.155	0.336	0.276	NTRK2	geneontology_Biological_Process	Up
GO:0019226	transmission of nerve impulse	0.155	0.336	0.276	NTRK2	geneontology_Biological_Process	Up
GO:0042440	pigment metabolic process	0.155	0.336	0.276	UGT1A7	geneontology_Biological_Process	Up
GO:0045600	positive regulation of fat cell differentiation	0.155	0.336	0.276	ZBTB7C	geneontology_Biological_Process	Up
GO:0010517	regulation of phospholipase activity	0.157	0.339	0.279	NTRK2	geneontology_Biological_Process	Up
GO:0042063	gliogenesis	0.16	0.344	0.282	SOX2/NTRK2	geneontology_Biological_Process	Up
GO:0035019	somatic stem cell population maintenance	0.161	0.344	0.282	SOX2	geneontology_Biological_Process	Up
GO:0043627	response to estrogen	0.161	0.344	0.282	GSTM3	geneontology_Biological_Process	Up
GO:0034599	cellular response to oxidative stress	0.163	0.344	0.282	GPX2/AKR1C3	geneontology_Biological_Process	Up
GO:0090287	regulation of cellular response to growth factor stimulus	0.163	0.344	0.282	FGFBP1/SOST	geneontology_Biological_Process	Up
GO:0060193	positive regulation of lipase activity	0.163	0.344	0.282	NTRK2	geneontology_Biological_Process	Up
GO:0071229	cellular response to acid chemical	0.163	0.344	0.282	NTRK2	geneontology_Biological_Process	Up
GO:0007492	endoderm development	0.169	0.352	0.289	SOX2	geneontology_Biological_Process	Up
GO:0030104	water homeostasis	0.169	0.352	0.289	GRHL3	geneontology_Biological_Process	Up
GO:0042246	tissue regeneration	0.169	0.352	0.289	SOX2	geneontology_Biological_Process	Up
GO:0043536	positive regulation of blood vessel endothelial cell migration	0.169	0.352	0.289	FGFBP1	geneontology_Biological_Process	Up
GO:0007568	aging	0.17	0.354	0.29	ALDH3A1/GJB6	geneontology_Biological_Process	Up
GO:0009988	cell-cell recognition	0.171	0.354	0.29	FETUB	geneontology_Biological_Process	Up
GO:0021954	central nervous system neuron development	0.175	0.36	0.296	NTRK2	geneontology_Biological_Process	Up
GO:0071496	cellular response to external stimulus	0.176	0.361	0.296	AKR1C3/DAPL1	geneontology_Biological_Process	Up
GO:0001570	vasculogenesis	0.177	0.361	0.296	NTRK2	geneontology_Biological_Process	Up
GO:0071277	cellular response to calcium ion	0.177	0.361	0.296	AKR1C3	geneontology_Biological_Process	Up
GO:0030279	negative regulation of ossification	0.178	0.364	0.299	SOST	geneontology_Biological_Process	Up
GO:0010507	negative regulation of autophagy	0.18	0.366	0.3	DAPL1	geneontology_Biological_Process	Up
GO:0043010	camera-type eye development	0.181	0.366	0.3	GRHL3/NTRK2	geneontology_Biological_Process	Up
GO:0006112	energy reserve metabolic process	0.182	0.366	0.3	MRAP2	geneontology_Biological_Process	Up
GO:0045445	myoblast differentiation	0.182	0.366	0.3	PITX1	geneontology_Biological_Process	Up
GO:0050772	positive regulation of axonogenesis	0.182	0.366	0.3	NTRK2	geneontology_Biological_Process	Up
GO:0060291	long-term synaptic potentiation	0.184	0.367	0.301	NTRK2	geneontology_Biological_Process	Up
GO:0090049	regulation of cell migration involved in sprouting angiogenesis	0.184	0.367	0.301	FGFBP1	geneontology_Biological_Process	Up
GO:0014068	positive regulation of phosphatidylinositol 3-kinase signaling	0.186	0.37	0.304	NTRK2	geneontology_Biological_Process	Up
GO:0060070	canonical Wnt signaling pathway	0.187	0.371	0.304	SOX2/SOST	geneontology_Biological_Process	Up
GO:0061053	somite development	0.188	0.371	0.305	DMRT2	geneontology_Biological_Process	Up
GO:0001843	neural tube closure	0.192	0.377	0.309	GRHL3	geneontology_Biological_Process	Up
GO:0060021	roof of mouth development	0.192	0.377	0.309	FOXE1	geneontology_Biological_Process	Up
GO:0048545	response to steroid hormone	0.193	0.378	0.31	AKR1C3/ALDH3A1	geneontology_Biological_Process	Up
GO:0060606	tube closure	0.194	0.378	0.31	GRHL3	geneontology_Biological_Process	Up
GO:0042742	defense response to bacterium	0.195	0.378	0.31	GBP6/C10orf99	geneontology_Biological_Process	Up
GO:0030510	regulation of BMP signaling pathway	0.196	0.378	0.31	SOST	geneontology_Biological_Process	Up
GO:0061097	regulation of protein tyrosine kinase activity	0.196	0.378	0.31	NTRK2	geneontology_Biological_Process	Up
GO:0046942	carboxylic acid transport	0.196	0.378	0.311	AKR1C1/NTRK2	geneontology_Biological_Process	Up
GO:0051591	response to cAMP	0.198	0.378	0.311	ALDH3A1	geneontology_Biological_Process	Up
GO:1904035	regulation of epithelial cell apoptotic process	0.198	0.378	0.311	AKR1C3	geneontology_Biological_Process	Up
GO:0015849	organic acid transport	0.199	0.38	0.312	AKR1C1/NTRK2	geneontology_Biological_Process	Up
GO:1990823	response to leukemia inhibitory factor	0.203	0.384	0.315	ADAM23	geneontology_Biological_Process	Up
GO:1990830	cellular response to leukemia inhibitory factor	0.203	0.384	0.315	ADAM23	geneontology_Biological_Process	Up
GO:0062197	cellular response to chemical stress	0.205	0.384	0.315	GPX2/AKR1C3	geneontology_Biological_Process	Up
GO:0006835	dicarboxylic acid transport	0.205	0.384	0.315	NTRK2	geneontology_Biological_Process	Up
GO:0014020	primary neural tube formation	0.205	0.384	0.315	GRHL3	geneontology_Biological_Process	Up
GO:0045833	negative regulation of lipid metabolic process	0.205	0.384	0.315	AKR1C3	geneontology_Biological_Process	Up
GO:0050810	regulation of steroid biosynthetic process	0.205	0.384	0.315	AKR1C3	geneontology_Biological_Process	Up
GO:0035282	segmentation	0.209	0.386	0.317	DMRT2	geneontology_Biological_Process	Up
GO:0001708	cell fate specification	0.211	0.386	0.317	SOX2	geneontology_Biological_Process	Up
GO:0042632	cholesterol homeostasis	0.211	0.386	0.317	AKR1C1	geneontology_Biological_Process	Up
GO:0060191	regulation of lipase activity	0.211	0.386	0.317	NTRK2	geneontology_Biological_Process	Up
GO:0022600	digestive system process	0.212	0.386	0.317	AKR1C1	geneontology_Biological_Process	Up
GO:0055092	sterol homeostasis	0.212	0.386	0.317	AKR1C1	geneontology_Biological_Process	Up
GO:1903076	regulation of protein localization to plasma membrane	0.212	0.386	0.317	MRAP2	geneontology_Biological_Process	Up
GO:0006790	sulfur compound metabolic process	0.214	0.386	0.317	GSTA1/GSTM3	geneontology_Biological_Process	Up
GO:0002042	cell migration involved in sprouting angiogenesis	0.214	0.386	0.317	FGFBP1	geneontology_Biological_Process	Up
GO:0042472	inner ear morphogenesis	0.214	0.386	0.317	GRHL3	geneontology_Biological_Process	Up
GO:0048709	oligodendrocyte differentiation	0.214	0.386	0.317	NTRK2	geneontology_Biological_Process	Up
GO:1901570	fatty acid derivative biosynthetic process	0.214	0.386	0.317	AKR1C3	geneontology_Biological_Process	Up
GO:1901890	positive regulation of cell junction assembly	0.214	0.386	0.317	NTRK2	geneontology_Biological_Process	Up
GO:0030111	regulation of Wnt signaling pathway	0.218	0.389	0.319	SOX2/SOST	geneontology_Biological_Process	Up
GO:0030301	cholesterol transport	0.218	0.389	0.319	AKR1C1	geneontology_Biological_Process	Up
GO:0062014	negative regulation of small molecule metabolic process	0.218	0.389	0.319	AKR1C3	geneontology_Biological_Process	Up
GO:0001841	neural tube formation	0.22	0.389	0.319	GRHL3	geneontology_Biological_Process	Up
GO:0007218	neuropeptide signaling pathway	0.22	0.389	0.319	NTS	geneontology_Biological_Process	Up
GO:0019395	fatty acid oxidation	0.22	0.389	0.319	ADH7	geneontology_Biological_Process	Up
GO:2000379	positive regulation of reactive oxygen species metabolic process	0.22	0.389	0.319	AKR1C3	geneontology_Biological_Process	Up
GO:0051963	regulation of synapse assembly	0.222	0.391	0.321	NTRK2	geneontology_Biological_Process	Up
GO:0006024	glycosaminoglycan biosynthetic process	0.223	0.392	0.322	ABCC5	geneontology_Biological_Process	Up
GO:0060071	Wnt signaling pathway, planar cell polarity pathway	0.223	0.392	0.322	GRHL3	geneontology_Biological_Process	Up
GO:0018958	phenol-containing compound metabolic process	0.225	0.393	0.322	FOXE1	geneontology_Biological_Process	Up
GO:0033138	positive regulation of peptidyl-serine phosphorylation	0.225	0.393	0.322	NTRK2	geneontology_Biological_Process	Up
GO:0090175	regulation of establishment of planar polarity	0.227	0.395	0.324	GRHL3	geneontology_Biological_Process	Up
GO:0034440	lipid oxidation	0.229	0.397	0.326	ADH7	geneontology_Biological_Process	Up
GO:0001938	positive regulation of endothelial cell proliferation	0.233	0.401	0.329	FGFBP1	geneontology_Biological_Process	Up
GO:1903510	mucopolysaccharide metabolic process	0.233	0.401	0.329	ABCC5	geneontology_Biological_Process	Up
GO:0043200	response to amino acid	0.234	0.403	0.331	NTRK2	geneontology_Biological_Process	Up
GO:0050678	regulation of epithelial cell proliferation	0.235	0.403	0.331	SOX2/FGFBP1	geneontology_Biological_Process	Up
GO:0006023	aminoglycan biosynthetic process	0.236	0.404	0.332	ABCC5	geneontology_Biological_Process	Up
GO:1903828	negative regulation of cellular protein localization	0.238	0.406	0.333	MRAP2	geneontology_Biological_Process	Up
GO:0045446	endothelial cell differentiation	0.24	0.406	0.333	GSTM3	geneontology_Biological_Process	Up
GO:0072676	lymphocyte migration	0.24	0.406	0.333	C10orf99	geneontology_Biological_Process	Up
GO:1904019	epithelial cell apoptotic process	0.24	0.406	0.333	AKR1C3	geneontology_Biological_Process	Up
GO:0008543	fibroblast growth factor receptor signaling pathway	0.241	0.406	0.333	FGFBP1	geneontology_Biological_Process	Up
GO:0015918	sterol transport	0.241	0.406	0.333	AKR1C1	geneontology_Biological_Process	Up
GO:0021987	cerebral cortex development	0.241	0.406	0.333	NTRK2	geneontology_Biological_Process	Up
GO:0021782	glial cell development	0.249	0.415	0.341	NTRK2	geneontology_Biological_Process	Up
GO:0045471	response to ethanol	0.249	0.415	0.341	ADH7	geneontology_Biological_Process	Up
GO:0001503	ossification	0.25	0.416	0.341	SOX2/SOST	geneontology_Biological_Process	Up
GO:1904375	regulation of protein localization to cell periphery	0.25	0.416	0.341	MRAP2	geneontology_Biological_Process	Up
GO:0001736	establishment of planar polarity	0.252	0.416	0.341	GRHL3	geneontology_Biological_Process	Up
GO:0007164	establishment of tissue polarity	0.252	0.416	0.341	GRHL3	geneontology_Biological_Process	Up
GO:0051101	regulation of DNA binding	0.252	0.416	0.341	ZBTB7C	geneontology_Biological_Process	Up
GO:0001838	embryonic epithelial tube formation	0.254	0.416	0.341	GRHL3	geneontology_Biological_Process	Up
GO:0003014	renal system process	0.254	0.416	0.341	AKR1C3	geneontology_Biological_Process	Up
GO:0048593	camera-type eye morphogenesis	0.254	0.416	0.341	NTRK2	geneontology_Biological_Process	Up
GO:0001704	formation of primary germ layer	0.257	0.417	0.342	SOX2	geneontology_Biological_Process	Up
GO:0014066	regulation of phosphatidylinositol 3-kinase signaling	0.257	0.417	0.342	NTRK2	geneontology_Biological_Process	Up
GO:0030326	embryonic limb morphogenesis	0.257	0.417	0.342	PITX1	geneontology_Biological_Process	Up
GO:0035113	embryonic appendage morphogenesis	0.257	0.417	0.342	PITX1	geneontology_Biological_Process	Up
GO:0048706	embryonic skeletal system development	0.263	0.424	0.348	DMRT2	geneontology_Biological_Process	Up
GO:0019218	regulation of steroid metabolic process	0.264	0.425	0.349	AKR1C3	geneontology_Biological_Process	Up
GO:0001101	response to acid chemical	0.266	0.425	0.349	NTRK2	geneontology_Biological_Process	Up
GO:0010595	positive regulation of endothelial cell migration	0.266	0.425	0.349	FGFBP1	geneontology_Biological_Process	Up
GO:1902807	negative regulation of cell cycle G1/S phase transition	0.266	0.425	0.349	C10orf99	geneontology_Biological_Process	Up
GO:0072175	epithelial tube formation	0.268	0.425	0.349	GRHL3	geneontology_Biological_Process	Up
GO:0090101	negative regulation of transmembrane receptor protein serine/threonine kinase signaling pathway	0.268	0.425	0.349	SOST	geneontology_Biological_Process	Up
GO:0050808	synapse organization	0.268	0.425	0.349	NTRK2/LRRC4	geneontology_Biological_Process	Up
GO:0052548	regulation of endopeptidase activity	0.269	0.426	0.349	SOX2/FETUB	geneontology_Biological_Process	Up
GO:0071333	cellular response to glucose stimulus	0.269	0.426	0.349	GJB6	geneontology_Biological_Process	Up
GO:0003158	endothelium development	0.271	0.426	0.35	GSTM3	geneontology_Biological_Process	Up
GO:0048565	digestive tract development	0.271	0.426	0.35	FOXE1	geneontology_Biological_Process	Up
GO:0071331	cellular response to hexose stimulus	0.273	0.428	0.351	GJB6	geneontology_Biological_Process	Up
GO:0042552	myelination	0.275	0.429	0.352	NTRK2	geneontology_Biological_Process	Up
GO:0071326	cellular response to monosaccharide stimulus	0.275	0.429	0.352	GJB6	geneontology_Biological_Process	Up
GO:0001508	action potential	0.276	0.43	0.353	NTRK2	geneontology_Biological_Process	Up
GO:0007272	ensheathment of neurons	0.278	0.43	0.353	NTRK2	geneontology_Biological_Process	Up
GO:0008366	axon ensheathment	0.278	0.43	0.353	NTRK2	geneontology_Biological_Process	Up
GO:0008584	male gonad development	0.281	0.43	0.353	AKR1C3	geneontology_Biological_Process	Up
GO:0031333	negative regulation of protein-containing complex assembly	0.283	0.43	0.353	SOST	geneontology_Biological_Process	Up
GO:0046546	development of primary male sexual characteristics	0.283	0.43	0.353	AKR1C3	geneontology_Biological_Process	Up
GO:0045598	regulation of fat cell differentiation	0.285	0.43	0.353	ZBTB7C	geneontology_Biological_Process	Up
GO:0050673	epithelial cell proliferation	0.285	0.43	0.353	SOX2/FGFBP1	geneontology_Biological_Process	Up
GO:0050804	modulation of chemical synaptic transmission	0.286	0.43	0.353	NTRK2/LRRC4	geneontology_Biological_Process	Up
GO:0007389	pattern specification process	0.287	0.43	0.353	GRHL3/DMRT2	geneontology_Biological_Process	Up
GO:0099177	regulation of trans-synaptic signaling	0.287	0.43	0.353	NTRK2/LRRC4	geneontology_Biological_Process	Up
GO:0001738	morphogenesis of a polarized epithelium	0.288	0.43	0.353	GRHL3	geneontology_Biological_Process	Up
GO:0007612	learning	0.288	0.43	0.353	NTRK2	geneontology_Biological_Process	Up
GO:0033135	regulation of peptidyl-serine phosphorylation	0.288	0.43	0.353	NTRK2	geneontology_Biological_Process	Up
GO:0071322	cellular response to carbohydrate stimulus	0.288	0.43	0.353	GJB6	geneontology_Biological_Process	Up
GO:0006979	response to oxidative stress	0.29	0.43	0.353	GPX2/AKR1C3	geneontology_Biological_Process	Up
GO:0044344	cellular response to fibroblast growth factor stimulus	0.29	0.43	0.353	FGFBP1	geneontology_Biological_Process	Up
GO:0007043	cell-cell junction assembly	0.291	0.43	0.353	GJB6	geneontology_Biological_Process	Up
GO:0007189	adenylate cyclase-activating G protein-coupled receptor signaling pathway	0.291	0.43	0.353	MRAP2	geneontology_Biological_Process	Up
GO:0051384	response to glucocorticoid	0.291	0.43	0.353	ALDH3A1	geneontology_Biological_Process	Up
GO:0051592	response to calcium ion	0.291	0.43	0.353	AKR1C3	geneontology_Biological_Process	Up
GO:0055123	digestive system development	0.291	0.43	0.353	FOXE1	geneontology_Biological_Process	Up
GO:0008277	regulation of G protein-coupled receptor signaling pathway	0.293	0.43	0.353	MRAP2	geneontology_Biological_Process	Up
GO:1903670	regulation of sprouting angiogenesis	0.293	0.43	0.353	FGFBP1	geneontology_Biological_Process	Up
GO:0014074	response to purine-containing compound	0.295	0.43	0.353	ALDH3A1	geneontology_Biological_Process	Up
GO:0043524	negative regulation of neuron apoptotic process	0.295	0.43	0.353	NTRK2	geneontology_Biological_Process	Up
GO:0035107	appendage morphogenesis	0.296	0.43	0.353	PITX1	geneontology_Biological_Process	Up
GO:0035108	limb morphogenesis	0.296	0.43	0.353	PITX1	geneontology_Biological_Process	Up
GO:0035148	tube formation	0.296	0.43	0.353	GRHL3	geneontology_Biological_Process	Up
GO:0060041	retina development in camera-type eye	0.296	0.43	0.353	NTRK2	geneontology_Biological_Process	Up
GO:0052547	regulation of peptidase activity	0.297	0.43	0.353	SOX2/FETUB	geneontology_Biological_Process	Up
GO:0016331	morphogenesis of embryonic epithelium	0.298	0.431	0.353	GRHL3	geneontology_Biological_Process	Up
GO:0035567	non-canonical Wnt signaling pathway	0.298	0.431	0.353	GRHL3	geneontology_Biological_Process	Up
GO:0007605	sensory perception of sound	0.3	0.432	0.355	GJB6	geneontology_Biological_Process	Up
GO:0001678	cellular glucose homeostasis	0.301	0.433	0.355	GJB6	geneontology_Biological_Process	Up
GO:0071774	response to fibroblast growth factor	0.301	0.433	0.355	FGFBP1	geneontology_Biological_Process	Up
GO:0014065	phosphatidylinositol 3-kinase signaling	0.303	0.434	0.356	NTRK2	geneontology_Biological_Process	Up
GO:0030509	BMP signaling pathway	0.305	0.435	0.357	SOST	geneontology_Biological_Process	Up
GO:0006865	amino acid transport	0.306	0.436	0.358	NTRK2	geneontology_Biological_Process	Up
GO:0048592	eye morphogenesis	0.306	0.436	0.358	NTRK2	geneontology_Biological_Process	Up
GO:0010770	positive regulation of cell morphogenesis involved in differentiation	0.308	0.436	0.358	NTRK2	geneontology_Biological_Process	Up
GO:0043087	regulation of GTPase activity	0.31	0.436	0.358	GRHL3/NTRK2	geneontology_Biological_Process	Up
GO:0007519	skeletal muscle tissue development	0.31	0.436	0.358	PITX1	geneontology_Biological_Process	Up
GO:0030203	glycosaminoglycan metabolic process	0.31	0.436	0.358	ABCC5	geneontology_Biological_Process	Up
GO:0007338	single fertilization	0.316	0.442	0.363	FETUB	geneontology_Biological_Process	Up
GO:0019827	stem cell population maintenance	0.316	0.442	0.363	SOX2	geneontology_Biological_Process	Up
GO:0021915	neural tube development	0.318	0.442	0.363	GRHL3	geneontology_Biological_Process	Up
GO:0055088	lipid homeostasis	0.318	0.442	0.363	AKR1C1	geneontology_Biological_Process	Up
GO:0001764	neuron migration	0.319	0.442	0.363	NTRK2	geneontology_Biological_Process	Up
GO:0043535	regulation of blood vessel endothelial cell migration	0.319	0.442	0.363	FGFBP1	geneontology_Biological_Process	Up
GO:0046661	male sex differentiation	0.319	0.442	0.363	AKR1C3	geneontology_Biological_Process	Up
GO:0098727	maintenance of cell number	0.319	0.442	0.363	SOX2	geneontology_Biological_Process	Up
GO:0060538	skeletal muscle organ development	0.326	0.448	0.368	PITX1	geneontology_Biological_Process	Up
GO:0071772	response to BMP	0.326	0.448	0.368	SOST	geneontology_Biological_Process	Up
GO:0071773	cellular response to BMP stimulus	0.326	0.448	0.368	SOST	geneontology_Biological_Process	Up
GO:0034614	cellular response to reactive oxygen species	0.329	0.452	0.371	AKR1C3	geneontology_Biological_Process	Up
GO:0051302	regulation of cell division	0.33	0.452	0.371	C10orf99	geneontology_Biological_Process	Up
GO:0006022	aminoglycan metabolic process	0.332	0.452	0.371	ABCC5	geneontology_Biological_Process	Up
GO:0050806	positive regulation of synaptic transmission	0.332	0.452	0.371	NTRK2	geneontology_Biological_Process	Up
GO:0021543	pallium development	0.334	0.452	0.371	NTRK2	geneontology_Biological_Process	Up
GO:0050954	sensory perception of mechanical stimulus	0.334	0.452	0.371	GJB6	geneontology_Biological_Process	Up
GO:0099173	postsynapse organization	0.334	0.452	0.371	LRRC4	geneontology_Biological_Process	Up
GO:0010469	regulation of signaling receptor activity	0.335	0.452	0.371	ADH7	geneontology_Biological_Process	Up
GO:0015718	monocarboxylic acid transport	0.335	0.452	0.371	AKR1C1	geneontology_Biological_Process	Up
GO:0050680	negative regulation of epithelial cell proliferation	0.337	0.454	0.372	SOX2	geneontology_Biological_Process	Up
GO:0010634	positive regulation of epithelial cell migration	0.338	0.455	0.373	FGFBP1	geneontology_Biological_Process	Up
GO:0048736	appendage development	0.346	0.462	0.379	PITX1	geneontology_Biological_Process	Up
GO:0060173	limb development	0.346	0.462	0.379	PITX1	geneontology_Biological_Process	Up
GO:1905330	regulation of morphogenesis of an epithelium	0.346	0.462	0.379	GRHL3	geneontology_Biological_Process	Up
GO:0071346	cellular response to interferon-gamma	0.348	0.462	0.38	GBP6	geneontology_Biological_Process	Up
GO:0090288	negative regulation of cellular response to growth factor stimulus	0.348	0.462	0.38	SOST	geneontology_Biological_Process	Up
GO:0001936	regulation of endothelial cell proliferation	0.351	0.465	0.381	FGFBP1	geneontology_Biological_Process	Up
GO:0022900	electron transport chain	0.351	0.465	0.381	GPX2	geneontology_Biological_Process	Up
GO:0050770	regulation of axonogenesis	0.354	0.468	0.384	NTRK2	geneontology_Biological_Process	Up
GO:0007369	gastrulation	0.358	0.471	0.386	SOX2	geneontology_Biological_Process	Up
GO:0010565	regulation of cellular ketone metabolic process	0.358	0.471	0.386	AKR1C3	geneontology_Biological_Process	Up
GO:0043534	blood vessel endothelial cell migration	0.358	0.471	0.386	FGFBP1	geneontology_Biological_Process	Up
GO:0030308	negative regulation of cell growth	0.36	0.472	0.387	OSGIN1	geneontology_Biological_Process	Up
GO:0048167	regulation of synaptic plasticity	0.361	0.473	0.388	NTRK2	geneontology_Biological_Process	Up
GO:0021953	central nervous system neuron differentiation	0.363	0.473	0.388	NTRK2	geneontology_Biological_Process	Up
GO:0048015	phosphatidylinositol-mediated signaling	0.363	0.473	0.388	NTRK2	geneontology_Biological_Process	Up
GO:0071248	cellular response to metal ion	0.364	0.474	0.389	AKR1C3	geneontology_Biological_Process	Up
GO:0050731	positive regulation of peptidyl-tyrosine phosphorylation	0.367	0.474	0.389	NTRK2	geneontology_Biological_Process	Up
GO:1905475	regulation of protein localization to membrane	0.367	0.474	0.389	MRAP2	geneontology_Biological_Process	Up
GO:0002040	sprouting angiogenesis	0.369	0.474	0.389	FGFBP1	geneontology_Biological_Process	Up
GO:0009566	fertilization	0.369	0.474	0.389	FETUB	geneontology_Biological_Process	Up
GO:0048017	inositol lipid-mediated signaling	0.369	0.474	0.389	NTRK2	geneontology_Biological_Process	Up
GO:0006694	steroid biosynthetic process	0.37	0.474	0.389	AKR1C3	geneontology_Biological_Process	Up
GO:0009749	response to glucose	0.37	0.474	0.389	GJB6	geneontology_Biological_Process	Up
GO:0051216	cartilage development	0.37	0.474	0.389	PITX1	geneontology_Biological_Process	Up
GO:0001935	endothelial cell proliferation	0.373	0.476	0.39	FGFBP1	geneontology_Biological_Process	Up
GO:0019933	cAMP-mediated signaling	0.373	0.476	0.39	MRAP2	geneontology_Biological_Process	Up
GO:1901888	regulation of cell junction assembly	0.375	0.476	0.39	NTRK2	geneontology_Biological_Process	Up
GO:2000377	regulation of reactive oxygen species metabolic process	0.375	0.476	0.39	AKR1C3	geneontology_Biological_Process	Up
GO:0031099	regeneration	0.376	0.477	0.391	SOX2	geneontology_Biological_Process	Up
GO:0009746	response to hexose	0.378	0.477	0.391	GJB6	geneontology_Biological_Process	Up
GO:0034341	response to interferon-gamma	0.378	0.477	0.391	GBP6	geneontology_Biological_Process	Up
GO:0035637	multicellular organismal signaling	0.383	0.481	0.395	NTRK2	geneontology_Biological_Process	Up
GO:0071383	cellular response to steroid hormone stimulus	0.383	0.481	0.395	AKR1C3	geneontology_Biological_Process	Up
GO:1902806	regulation of cell cycle G1/S phase transition	0.383	0.481	0.395	C10orf99	geneontology_Biological_Process	Up
GO:0034284	response to monosaccharide	0.385	0.481	0.395	GJB6	geneontology_Biological_Process	Up
GO:0046890	regulation of lipid biosynthetic process	0.385	0.481	0.395	AKR1C3	geneontology_Biological_Process	Up
GO:0045766	positive regulation of angiogenesis	0.386	0.482	0.396	FGFBP1	geneontology_Biological_Process	Up
GO:0009612	response to mechanical stimulus	0.388	0.483	0.396	SOST	geneontology_Biological_Process	Up
GO:0045216	cell-cell junction organization	0.389	0.484	0.397	GJB6	geneontology_Biological_Process	Up
GO:0050679	positive regulation of epithelial cell proliferation	0.391	0.484	0.397	FGFBP1	geneontology_Biological_Process	Up
GO:0002685	regulation of leukocyte migration	0.392	0.484	0.397	C10orf99	geneontology_Biological_Process	Up
GO:0030278	regulation of ossification	0.392	0.484	0.397	SOST	geneontology_Biological_Process	Up
GO:1901215	negative regulation of neuron death	0.392	0.484	0.397	NTRK2	geneontology_Biological_Process	Up
GO:0043523	regulation of neuron apoptotic process	0.395	0.486	0.399	NTRK2	geneontology_Biological_Process	Up
GO:0043281	regulation of cysteine-type endopeptidase activity involved in apoptotic process	0.396	0.487	0.4	SOX2	geneontology_Biological_Process	Up
GO:0007623	circadian rhythm	0.401	0.491	0.403	NTRK2	geneontology_Biological_Process	Up
GO:0009952	anterior/posterior pattern specification	0.402	0.492	0.404	DMRT2	geneontology_Biological_Process	Up
GO:0002064	epithelial cell development	0.405	0.494	0.405	GSTM3	geneontology_Biological_Process	Up
GO:0071241	cellular response to inorganic substance	0.405	0.494	0.405	AKR1C3	geneontology_Biological_Process	Up
GO:0008406	gonad development	0.408	0.496	0.407	AKR1C3	geneontology_Biological_Process	Up
GO:0019935	cyclic-nucleotide-mediated signaling	0.409	0.497	0.408	MRAP2	geneontology_Biological_Process	Up
GO:0045665	negative regulation of neuron differentiation	0.411	0.498	0.408	SOX2	geneontology_Biological_Process	Up
GO:0008037	cell recognition	0.412	0.498	0.409	FETUB	geneontology_Biological_Process	Up
GO:0001533	cornified envelope	6e-10	2.94e-08	2.72e-08	SPRR1A/SPRR3/SPRR2A/SPRR2E/SPRR1B/SPRR2D	geneontology_Cellular_Component	Up
GO:0043679	axon terminus	0.0332	0.304	0.281	NTS/NTRK2	geneontology_Cellular_Component	Up
GO:0044306	neuron projection terminus	0.0425	0.304	0.281	NTS/NTRK2	geneontology_Cellular_Component	Up
GO:0016324	apical plasma membrane	0.0447	0.304	0.281	ABCC5/UPK1B/GJB6	geneontology_Cellular_Component	Up
GO:0099699	integral component of synaptic membrane	0.0451	0.304	0.281	LRRC4/ADAM23	geneontology_Cellular_Component	Up
GO:0005922	connexin complex	0.0452	0.304	0.281	GJB6	geneontology_Cellular_Component	Up
GO:0099240	intrinsic component of synaptic membrane	0.0515	0.304	0.281	LRRC4/ADAM23	geneontology_Cellular_Component	Up
GO:0043197	dendritic spine	0.0566	0.304	0.281	NTRK2/LRRC4	geneontology_Cellular_Component	Up
GO:0044309	neuron spine	0.0577	0.304	0.281	NTRK2/LRRC4	geneontology_Cellular_Component	Up
GO:0005921	gap junction	0.0681	0.304	0.281	GJB6	geneontology_Cellular_Component	Up
GO:0045177	apical part of cell	0.0694	0.304	0.281	ABCC5/UPK1B/GJB6	geneontology_Cellular_Component	Up
GO:0099061	integral component of postsynaptic density membrane	0.106	0.304	0.281	LRRC4	geneontology_Cellular_Component	Up
GO:0060076	excitatory synapse	0.108	0.304	0.281	LRRC4	geneontology_Cellular_Component	Up
GO:0099146	intrinsic component of postsynaptic density membrane	0.112	0.304	0.281	LRRC4	geneontology_Cellular_Component	Up
GO:0043195	terminal bouton	0.116	0.304	0.281	NTRK2	geneontology_Cellular_Component	Up
GO:0045171	intercellular bridge	0.145	0.304	0.281	GSTM3	geneontology_Cellular_Component	Up
GO:0150034	distal axon	0.148	0.304	0.281	NTS/NTRK2	geneontology_Cellular_Component	Up
GO:0099056	integral component of presynaptic membrane	0.151	0.304	0.281	ADAM23	geneontology_Cellular_Component	Up
GO:0099060	integral component of postsynaptic specialization membrane	0.151	0.304	0.281	LRRC4	geneontology_Cellular_Component	Up
GO:0098948	intrinsic component of postsynaptic specialization membrane	0.156	0.304	0.281	LRRC4	geneontology_Cellular_Component	Up
GO:0098889	intrinsic component of presynaptic membrane	0.167	0.304	0.281	ADAM23	geneontology_Cellular_Component	Up
GO:0098685	Schaffer collateral - CA1 synapse	0.169	0.304	0.281	LRRC4	geneontology_Cellular_Component	Up
GO:0014069	postsynaptic density	0.169	0.304	0.281	NTRK2/LRRC4	geneontology_Cellular_Component	Up
GO:0032279	asymmetric synapse	0.174	0.304	0.281	NTRK2/LRRC4	geneontology_Cellular_Component	Up
GO:0098839	postsynaptic density membrane	0.184	0.304	0.281	LRRC4	geneontology_Cellular_Component	Up
GO:0098978	glutamatergic synapse	0.188	0.304	0.281	LRRC4/ADAM23	geneontology_Cellular_Component	Up
GO:0099572	postsynaptic specialization	0.188	0.304	0.281	NTRK2/LRRC4	geneontology_Cellular_Component	Up
GO:0045095	keratin filament	0.189	0.304	0.281	KRT13	geneontology_Cellular_Component	Up
GO:0098984	neuron to neuron synapse	0.194	0.304	0.281	NTRK2/LRRC4	geneontology_Cellular_Component	Up
GO:0005796	Golgi lumen	0.203	0.304	0.281	ABCC5	geneontology_Cellular_Component	Up
GO:0097060	synaptic membrane	0.209	0.304	0.281	LRRC4/ADAM23	geneontology_Cellular_Component	Up
GO:0036126	sperm flagellum	0.224	0.304	0.281	GSTM3	geneontology_Cellular_Component	Up
GO:0099055	integral component of postsynaptic membrane	0.228	0.304	0.281	LRRC4	geneontology_Cellular_Component	Up
GO:0005884	actin filament	0.229	0.304	0.281	GJB6	geneontology_Cellular_Component	Up
GO:0099634	postsynaptic specialization membrane	0.229	0.304	0.281	LRRC4	geneontology_Cellular_Component	Up
GO:0005667	transcription regulator complex	0.23	0.304	0.281	SOX2/PITX1	geneontology_Cellular_Component	Up
GO:0097729	9+2 motile cilium	0.233	0.304	0.281	GSTM3	geneontology_Cellular_Component	Up
GO:0098936	intrinsic component of postsynaptic membrane	0.236	0.304	0.281	LRRC4	geneontology_Cellular_Component	Up
GO:0042734	presynaptic membrane	0.292	0.366	0.338	ADAM23	geneontology_Cellular_Component	Up
GO:0031901	early endosome membrane	0.299	0.367	0.339	NTRK2	geneontology_Cellular_Component	Up
GO:0031514	motile cilium	0.356	0.426	0.393	GSTM3	geneontology_Cellular_Component	Up
GO:0005882	intermediate filament	0.379	0.442	0.408	KRT13	geneontology_Cellular_Component	Up
GO:0016323	basolateral plasma membrane	0.42	0.475	0.439	ABCC5	geneontology_Cellular_Component	Up
GO:0045111	intermediate filament cytoskeleton	0.426	0.475	0.439	KRT13	geneontology_Cellular_Component	Up
GO:0008106	alcohol dehydrogenase (NADP+) activity	1.1e-09	1.41e-07	7.98e-08	AKR1C1/AKR1C2/AKR1C3/ALDH3A1/AKR1B10	geneontology_Molecular_Function	Up
GO:0004033	aldo-keto reductase (NADP) activity	4.31e-09	2.76e-07	1.57e-07	AKR1C1/AKR1C2/AKR1C3/ALDH3A1/AKR1B10	geneontology_Molecular_Function	Up
GO:0004032	alditol:NADP+ 1-oxidoreductase activity	1.28e-08	5.13e-07	2.91e-07	AKR1C1/AKR1C2/AKR1C3/AKR1B10	geneontology_Molecular_Function	Up
GO:0033293	monocarboxylic acid binding	1.6e-08	5.13e-07	2.91e-07	GSTA1/UGT1A7/AKR1C1/AKR1C2/AKR1C3/CYP4F11	geneontology_Molecular_Function	Up
GO:0016709	oxidoreductase activity, acting on paired donors, with incorporation or reduction of molecular oxygen, NAD(P)H as one donor, and incorporation of one atom of oxygen	6.33e-08	1.62e-06	9.2e-07	CYP4F3/AKR1C1/AKR1C2/AKR1C3/CYP4F11	geneontology_Molecular_Function	Up
GO:0016616	oxidoreductase activity, acting on the CH-OH group of donors, NAD or NADP as acceptor	3.45e-07	7.36e-06	4.17e-06	ADH7/AKR1C1/AKR1C2/AKR1C3/ALDH3A1/AKR1B10	geneontology_Molecular_Function	Up
GO:0016614	oxidoreductase activity, acting on CH-OH group of donors	5.53e-07	1.01e-05	5.74e-06	ADH7/AKR1C1/AKR1C2/AKR1C3/ALDH3A1/AKR1B10	geneontology_Molecular_Function	Up
GO:0032052	bile acid binding	1.42e-06	2.27e-05	1.29e-05	AKR1C1/AKR1C2/AKR1C3	geneontology_Molecular_Function	Up
GO:0016903	oxidoreductase activity, acting on the aldehyde or oxo group of donors	3.02e-06	4.29e-05	2.43e-05	ADH7/AKR1C3/ALDH3A1/AKR1B10	geneontology_Molecular_Function	Up
GO:0004497	monooxygenase activity	3.73e-06	4.77e-05	2.71e-05	CYP4F3/AKR1C1/AKR1C2/AKR1C3/CYP4F11	geneontology_Molecular_Function	Up
GO:0031406	carboxylic acid binding	9.45e-06	0.00011	6.24e-05	GSTA1/UGT1A7/AKR1C1/AKR1C2/AKR1C3/CYP4F11	geneontology_Molecular_Function	Up
GO:0043177	organic acid binding	1.29e-05	0.000138	7.82e-05	GSTA1/UGT1A7/AKR1C1/AKR1C2/AKR1C3/CYP4F11	geneontology_Molecular_Function	Up
GO:0016628	oxidoreductase activity, acting on the CH-CH group of donors, NAD or NADP as acceptor	3e-05	0.000295	0.000168	AKR1C1/AKR1C2/AKR1C3	geneontology_Molecular_Function	Up
GO:0016705	oxidoreductase activity, acting on paired donors, with incorporation or reduction of molecular oxygen	3.7e-05	0.000338	0.000192	CYP4F3/AKR1C1/AKR1C2/AKR1C3/CYP4F11	geneontology_Molecular_Function	Up
GO:0033764	steroid dehydrogenase activity, acting on the CH-OH group of donors, NAD or NADP as acceptor	4.65e-05	0.000397	0.000225	AKR1C1/AKR1C2/AKR1C3	geneontology_Molecular_Function	Up
GO:0016229	steroid dehydrogenase activity	6.82e-05	0.000545	0.000309	AKR1C1/AKR1C2/AKR1C3	geneontology_Molecular_Function	Up
GO:0016620	oxidoreductase activity, acting on the aldehyde or oxo group of donors, NAD or NADP as acceptor	7.44e-05	0.00056	0.000318	AKR1C3/ALDH3A1/AKR1B10	geneontology_Molecular_Function	Up
GO:0052650	NADP-retinol dehydrogenase activity	0.000349	0.00239	0.00136	AKR1C3/AKR1B10	geneontology_Molecular_Function	Up
GO:0016627	oxidoreductase activity, acting on the CH-CH group of donors	0.000355	0.00239	0.00136	AKR1C1/AKR1C2/AKR1C3	geneontology_Molecular_Function	Up
GO:0016655	oxidoreductase activity, acting on NAD(P)H, quinone or similar compound as acceptor	0.000392	0.00251	0.00142	AKR1C1/AKR1C2/AKR1C3	geneontology_Molecular_Function	Up
GO:0030280	structural constituent of skin epidermis	0.000479	0.00292	0.00166	SPRR1A/SPRR2E	geneontology_Molecular_Function	Up
GO:0004745	retinol dehydrogenase activity	0.000992	0.00552	0.00313	ADH7/AKR1C3	geneontology_Molecular_Function	Up
GO:0008391	arachidonic acid monooxygenase activity	0.000992	0.00552	0.00313	CYP4F3/CYP4F11	geneontology_Molecular_Function	Up
GO:0004602	glutathione peroxidase activity	0.00109	0.00584	0.00331	GSTA1/GPX2	geneontology_Molecular_Function	Up
GO:0004364	glutathione transferase activity	0.00155	0.00765	0.00434	GSTA1/GSTM3	geneontology_Molecular_Function	Up
GO:0070330	aromatase activity	0.00155	0.00765	0.00434	CYP4F3/CYP4F11	geneontology_Molecular_Function	Up
GO:0005496	steroid binding	0.00195	0.00926	0.00526	AKR1C1/AKR1C2/AKR1C3	geneontology_Molecular_Function	Up
GO:0016651	oxidoreductase activity, acting on NAD(P)H	0.00212	0.00967	0.00549	AKR1C1/AKR1C2/AKR1C3	geneontology_Molecular_Function	Up
GO:0071855	neuropeptide receptor binding	0.0027	0.0119	0.00677	MRAP2/NTS	geneontology_Molecular_Function	Up
GO:0016712	oxidoreductase activity, acting on paired donors, with incorporation or reduction of molecular oxygen, reduced flavin or flavoprotein as one donor, and incorporation of one atom of oxygen	0.00304	0.013	0.00735	CYP4F3/CYP4F11	geneontology_Molecular_Function	Up
GO:0005501	retinoid binding	0.00321	0.0133	0.00753	UGT1A7/ADH7	geneontology_Molecular_Function	Up
GO:0019840	isoprenoid binding	0.00339	0.0136	0.0077	UGT1A7/ADH7	geneontology_Molecular_Function	Up
GO:0005504	fatty acid binding	0.00376	0.0146	0.00828	GSTA1/CYP4F11	geneontology_Molecular_Function	Up
GO:0019838	growth factor binding	0.00396	0.0149	0.00845	NTRK2/FGFBP1/FGFBP2	geneontology_Molecular_Function	Up
GO:0004601	peroxidase activity	0.0066	0.0241	0.0137	GSTA1/GPX2	geneontology_Molecular_Function	Up
GO:0016684	oxidoreductase activity, acting on peroxide as acceptor	0.00762	0.0264	0.015	GSTA1/GPX2	geneontology_Molecular_Function	Up
GO:0016765	transferase activity, transferring alkyl or aryl (other than methyl) groups	0.00762	0.0264	0.015	GSTA1/GSTM3	geneontology_Molecular_Function	Up
GO:0016209	antioxidant activity	0.0173	0.0583	0.0331	GSTA1/GPX2	geneontology_Molecular_Function	Up
GO:0018455	alcohol dehydrogenase [NAD(P)+] activity	0.0232	0.0747	0.0424	ADH7	geneontology_Molecular_Function	Up
GO:1901681	sulfur compound binding	0.0233	0.0747	0.0424	GSTM3/FGFBP1/SOST	geneontology_Molecular_Function	Up
GO:0070513	death domain binding	0.0255	0.0795	0.0451	DAPL1	geneontology_Molecular_Function	Up
GO:0048018	receptor ligand activity	0.0267	0.0808	0.0458	NTS/GAST/OSGIN1/C10orf99	geneontology_Molecular_Function	Up
GO:0030546	signaling receptor activator activity	0.0276	0.0808	0.0458	NTS/GAST/OSGIN1/C10orf99	geneontology_Molecular_Function	Up
GO:0043295	glutathione binding	0.0278	0.0808	0.0458	GSTM3	geneontology_Molecular_Function	Up
GO:0036122	BMP binding	0.03	0.0836	0.0474	SOST	geneontology_Molecular_Function	Up
GO:1900750	oligopeptide binding	0.03	0.0836	0.0474	GSTM3	geneontology_Molecular_Function	Up
GO:0001664	G protein-coupled receptor binding	0.0311	0.0844	0.0479	MRAP2/NTS/C10orf99	geneontology_Molecular_Function	Up
GO:0015562	efflux transmembrane transporter activity	0.0323	0.0844	0.0479	ABCC5	geneontology_Molecular_Function	Up
GO:0016863	intramolecular oxidoreductase activity, transposing C=C bonds	0.0323	0.0844	0.0479	GSTA1	geneontology_Molecular_Function	Up
GO:0005179	hormone activity	0.0332	0.0849	0.0482	NTS/GAST	geneontology_Molecular_Function	Up
GO:0004029	aldehyde dehydrogenase (NAD+) activity	0.0346	0.0868	0.0493	ALDH3A1	geneontology_Molecular_Function	Up
GO:0004030	aldehyde dehydrogenase [NAD(P)+] activity	0.0369	0.0874	0.0496	ALDH3A1	geneontology_Molecular_Function	Up
GO:0008191	metalloendopeptidase inhibitor activity	0.0369	0.0874	0.0496	FETUB	geneontology_Molecular_Function	Up
GO:0019841	retinol binding	0.0369	0.0874	0.0496	ADH7	geneontology_Molecular_Function	Up
GO:0020037	heme binding	0.0415	0.0965	0.0548	CYP4F3/CYP4F11	geneontology_Molecular_Function	Up
GO:0001972	retinoic acid binding	0.0459	0.105	0.0595	UGT1A7	geneontology_Molecular_Function	Up
GO:0046906	tetrapyrrole binding	0.047	0.106	0.0599	CYP4F3/CYP4F11	geneontology_Molecular_Function	Up
GO:0005243	gap junction channel activity	0.0481	0.106	0.06	GJB6	geneontology_Molecular_Function	Up
GO:0005506	iron ion binding	0.0488	0.106	0.06	CYP4F3/CYP4F11	geneontology_Molecular_Function	Up
GO:0017134	fibroblast growth factor binding	0.0526	0.112	0.0636	FGFBP1	geneontology_Molecular_Function	Up
GO:0008201	heparin binding	0.0595	0.125	0.0709	FGFBP1/SOST	geneontology_Molecular_Function	Up
GO:0042910	xenobiotic transmembrane transporter activity	0.0614	0.127	0.0719	ABCC5	geneontology_Molecular_Function	Up
GO:0005184	neuropeptide hormone activity	0.068	0.136	0.0772	NTS	geneontology_Molecular_Function	Up
GO:0022829	wide pore channel activity	0.068	0.136	0.0772	GJB6	geneontology_Molecular_Function	Up
GO:0015020	glucuronosyltransferase activity	0.0724	0.14	0.0796	UGT1A7	geneontology_Molecular_Function	Up
GO:0048019	receptor antagonist activity	0.0724	0.14	0.0796	ADH7	geneontology_Molecular_Function	Up
GO:0035198	miRNA binding	0.0746	0.142	0.0808	SOX2	geneontology_Molecular_Function	Up
GO:0048487	beta-tubulin binding	0.0832	0.157	0.0889	GJB6	geneontology_Molecular_Function	Up
GO:0030547	receptor inhibitor activity	0.0918	0.17	0.0966	ADH7	geneontology_Molecular_Function	Up
GO:0061980	regulatory RNA binding	0.1	0.183	0.104	SOX2	geneontology_Molecular_Function	Up
GO:0005539	glycosaminoglycan binding	0.103	0.185	0.105	FGFBP1/SOST	geneontology_Molecular_Function	Up
GO:0008009	chemokine activity	0.109	0.193	0.11	C10orf99	geneontology_Molecular_Function	Up
GO:0016860	intramolecular oxidoreductase activity	0.111	0.194	0.11	GSTA1	geneontology_Molecular_Function	Up
GO:0005080	protein kinase C binding	0.121	0.21	0.119	UGT1A7	geneontology_Molecular_Function	Up
GO:0001085	RNA polymerase II transcription factor binding	0.123	0.21	0.119	PITX1	geneontology_Molecular_Function	Up
GO:0004869	cysteine-type endopeptidase inhibitor activity	0.129	0.218	0.124	FETUB	geneontology_Molecular_Function	Up
GO:0004714	transmembrane receptor protein tyrosine kinase activity	0.134	0.222	0.126	NTRK2	geneontology_Molecular_Function	Up
GO:0042379	chemokine receptor binding	0.152	0.249	0.141	C10orf99	geneontology_Molecular_Function	Up
GO:0019199	transmembrane receptor protein kinase activity	0.171	0.278	0.158	NTRK2	geneontology_Molecular_Function	Up
GO:0043178	alcohol binding	0.183	0.293	0.166	ADH7	geneontology_Molecular_Function	Up
GO:0072341	modified amino acid binding	0.191	0.301	0.171	GSTM3	geneontology_Molecular_Function	Up
GO:0042626	ATPase-coupled transmembrane transporter activity	0.21	0.327	0.186	ABCC5	geneontology_Molecular_Function	Up
GO:0031490	chromatin DNA binding	0.221	0.337	0.191	GRHL3	geneontology_Molecular_Function	Up
GO:0015399	primary active transmembrane transporter activity	0.223	0.337	0.191	ABCC5	geneontology_Molecular_Function	Up
GO:0004222	metalloendopeptidase activity	0.224	0.337	0.191	ADAM23	geneontology_Molecular_Function	Up
GO:0004857	enzyme inhibitor activity	0.226	0.337	0.191	UGT1A7/FETUB	geneontology_Molecular_Function	Up
GO:0009055	electron transfer activity	0.23	0.338	0.192	GPX2	geneontology_Molecular_Function	Up
GO:0004713	protein tyrosine kinase activity	0.272	0.388	0.22	NTRK2	geneontology_Molecular_Function	Up
GO:0019955	cytokine binding	0.272	0.388	0.22	SOST	geneontology_Molecular_Function	Up
GO:0002020	protease binding	0.276	0.388	0.22	NTRK2	geneontology_Molecular_Function	Up
GO:0004175	endopeptidase activity	0.276	0.388	0.22	TMPRSS11A/ADAM23	geneontology_Molecular_Function	Up
GO:0005178	integrin binding	0.288	0.392	0.222	ADAM23	geneontology_Molecular_Function	Up
GO:0008194	UDP-glycosyltransferase activity	0.288	0.392	0.222	UGT1A7	geneontology_Molecular_Function	Up
GO:0019842	vitamin binding	0.288	0.392	0.222	ADH7	geneontology_Molecular_Function	Up
GO:0016853	isomerase activity	0.308	0.414	0.235	GSTA1	geneontology_Molecular_Function	Up
GO:0008083	growth factor activity	0.317	0.423	0.24	OSGIN1	geneontology_Molecular_Function	Up
GO:0004252	serine-type endopeptidase activity	0.329	0.434	0.246	TMPRSS11A	geneontology_Molecular_Function	Up
GO:0004866	endopeptidase inhibitor activity	0.35	0.453	0.257	FETUB	geneontology_Molecular_Function	Up
GO:0008236	serine-type peptidase activity	0.357	0.453	0.257	TMPRSS11A	geneontology_Molecular_Function	Up
GO:0008237	metallopeptidase activity	0.36	0.453	0.257	ADAM23	geneontology_Molecular_Function	Up
GO:0030414	peptidase inhibitor activity	0.36	0.453	0.257	FETUB	geneontology_Molecular_Function	Up
GO:0017171	serine hydrolase activity	0.363	0.453	0.257	TMPRSS11A	geneontology_Molecular_Function	Up
GO:0061135	endopeptidase regulator activity	0.364	0.453	0.257	FETUB	geneontology_Molecular_Function	Up
GO:0016758	transferase activity, transferring hexosyl groups	0.378	0.465	0.264	UGT1A7	geneontology_Molecular_Function	Up
GO:0051015	actin filament binding	0.385	0.469	0.266	GJB6	geneontology_Molecular_Function	Up
hsa04512	ECM-receptor interaction	2.92e-16	6.29e-14	5.36e-14	THBS1/ITGB3/FN1/LAMA4/COL6A3/LAMA2/COL1A2/THBS2/COL4A1/ITGB6/COL6A2/ITGA5/COL1A1/COL4A2/COL6A1/HSPG2/ITGA3/ITGA11/COMP/LAMC2/TNC	pathway_KEGG	Down
hsa04974	Protein digestion and absorption	8.91e-15	9.58e-13	8.16e-13	COL8A1/COL5A1/COL6A3/COL5A2/COL1A2/COL3A1/COL4A1/COL6A2/COL1A1/COL4A2/COL6A1/COL16A1/COL15A1/COL5A3/COL14A1/COL10A1/COL8A2/ELN/COL12A1/COL11A1/PRSS2	pathway_KEGG	Down
hsa04510	Focal adhesion	5.62e-14	4.03e-12	3.43e-12	THBS1/ITGB3/HGF/FN1/LAMA4/PDGFRB/COL6A3/LAMA2/COL1A2/THBS2/COL4A1/MYL9/ITGB6/COL6A2/ITGA5/COL1A1/COL4A2/PDGFRA/COL6A1/PDGFC/FLNC/ITGA3/ITGA11/COMP/CAV1/LAMC2/TNC	pathway_KEGG	Down
hsa04151	PI3K-Akt signaling pathway	7.12e-11	3.82e-09	3.26e-09	THBS1/ITGB3/HGF/FN1/LAMA4/PDGFRB/COL6A3/LAMA2/COL1A2/THBS2/COL4A1/ITGB6/COL6A2/ITGA5/CREB3L1/COL1A1/COL4A2/PDGFRA/COL6A1/PDGFC/CSF1R/CSF3R/ITGA3/ITGA11/IL7R/COMP/LAMC2/EREG/AREG/KIT/TNC	pathway_KEGG	Down
hsa04145	Phagosome	1.35e-09	5.83e-08	4.96e-08	THBS1/ITGB3/COLEC12/MRC2/THBS2/FCGR2A/ITGA5/C3/MRC1/OLR1/COMP/MSR1/FCGR3A/CYBB/MARCO/SFTPD/HLA-DRB5/SFTPA1/SFTPA2	pathway_KEGG	Down
hsa04933	AGE-RAGE signaling pathway in diabetic complications	5.15e-08	1.85e-06	1.57e-06	TGFBR2/FN1/ICAM1/COL1A2/COL3A1/MMP2/COL4A1/COL1A1/COL4A2/SERPINE1/CCL2/VCAM1/CYBB/AGER	pathway_KEGG	Down
hsa04610	Complement and coagulation cascades	4.37e-07	1.34e-05	1.14e-05	A2M/SERPING1/C3/SERPINE1/CFH/SERPINA1/F13A1/VSIG4/PLAU/C4BPA/C7/FGG	pathway_KEGG	Down
hsa05165	Human papillomavirus infection	1.68e-06	4.52e-05	3.85e-05	THBS1/ITGB3/FN1/LAMA4/PDGFRB/COL6A3/LAMA2/COL1A2/THBS2/COL4A1/ITGB6/COL6A2/ITGA5/CREB3L1/COL1A1/COL4A2/COL6A1/ITGA3/ITGA11/COMP/PTGS2/LAMC2/TNC	pathway_KEGG	Down
hsa05205	Proteoglycans in cancer	1.7e-05	0.000406	0.000346	THBS1/ITGB3/HGF/FN1/TIMP3/COL1A2/MMP2/ITGA5/COL1A1/HSPG2/FLNC/CAV1/PLAU/DCN/LUM/MMP9	pathway_KEGG	Down
hsa04926	Relaxin signaling pathway	3.62e-05	0.000778	0.000663	TGFBR2/COL1A2/COL3A1/MMP2/COL4A1/ACTA2/CREB3L1/COL1A1/COL4A2/MMP13/MMP1/MMP9	pathway_KEGG	Down
hsa05150	Staphylococcus aureus infection	6.28e-05	0.00123	0.00104	ICAM1/FCGR2A/C3/PTAFR/CFH/FPR1/FPR3/FCGR3A/FGG/HLA-DRB5	pathway_KEGG	Down
hsa05146	Amoebiasis	0.000105	0.00189	0.00161	FN1/LAMA4/LAMA2/COL1A2/COL3A1/COL4A1/COL1A1/COL4A2/CXCL2/LAMC2	pathway_KEGG	Down
hsa05144	Malaria	0.000127	0.00209	0.00178	THBS1/HGF/ICAM1/THBS2/CCL2/COMP/VCAM1	pathway_KEGG	Down
hsa04640	Hematopoietic cell lineage	0.000413	0.00635	0.00541	ITGB3/ITGA5/ANPEP/CSF1R/CSF3R/ITGA3/IL7R/HLA-DRB5/KIT	pathway_KEGG	Down
hsa04061	Viral protein interaction with cytokine and cytokine receptor	0.000445	0.00639	0.00544	CSF1R/TNFRSF10D/CCR1/CCL2/CXCL2/CXCL5/CCL13/CCL21/CCL18	pathway_KEGG	Down
hsa04670	Leukocyte transendothelial migration	0.00115	0.0147	0.0125	CDH5/ICAM1/MMP2/MYL9/THY1/VCAM1/CYBB/CLDN18/MMP9	pathway_KEGG	Down
hsa05222	Small cell lung cancer	0.00116	0.0147	0.0125	FN1/LAMA4/LAMA2/COL4A1/COL4A2/ITGA3/PTGS2/LAMC2	pathway_KEGG	Down
hsa04350	TGF-beta signaling pathway	0.00133	0.0159	0.0136	TGFBR2/THBS1/INHBA/FMOD/FBN1/GREM1/BMP2/DCN	pathway_KEGG	Down
hsa05414	Dilated cardiomyopathy	0.00153	0.0173	0.0147	ITGB3/LAMA2/ITGB6/ITGA5/TPM2/PLN/ITGA3/ITGA11	pathway_KEGG	Down
hsa05133	Pertussis	0.00168	0.0181	0.0154	SERPING1/ITGA5/C3/C4BPA/CXCL5/SFTPA1/SFTPA2	pathway_KEGG	Down
hsa04060	Cytokine-cytokine receptor interaction	0.00305	0.0312	0.0266	TGFBR2/INHBA/CSF1R/CSF3R/TNFRSF10D/CCR1/TNFRSF12A/IL7R/CCL2/BMP2/CXCL2/CXCL5/CCL13/CCL21/CCL18	pathway_KEGG	Down
hsa04668	TNF signaling pathway	0.00403	0.0393	0.0335	ICAM1/CREB3L1/CCL2/PTGS2/CXCL2/VCAM1/CXCL5/MMP9	pathway_KEGG	Down
hsa05410	Hypertrophic cardiomyopathy	0.0044	0.0412	0.0351	ITGB3/LAMA2/ITGB6/ITGA5/TPM2/ITGA3/ITGA11	pathway_KEGG	Down
hsa04657	IL-17 signaling pathway	0.00559	0.0501	0.0427	CCL2/PTGS2/CXCL2/CXCL5/MMP13/MMP1/MMP9	pathway_KEGG	Down
hsa05415	Diabetic cardiomyopathy	0.00676	0.0582	0.0495	TGFBR2/COL1A2/COL3A1/MMP2/GFPT2/COL1A1/PLN/PDK4/CYBB/MMP9/AGER	pathway_KEGG	Down
hsa05140	Leishmaniasis	0.00815	0.0649	0.0553	FCGR2A/C3/PTGS2/FCGR3A/CYBB/HLA-DRB5	pathway_KEGG	Down
hsa05412	Arrhythmogenic right ventricular cardiomyopathy	0.00815	0.0649	0.0553	ITGB3/LAMA2/ITGB6/ITGA5/ITGA3/ITGA11	pathway_KEGG	Down
hsa04064	NF-kappa B signaling pathway	0.0096	0.0737	0.0628	ICAM1/PTGS2/CXCL2/VCAM1/PLAU/CCL13/CCL21	pathway_KEGG	Down
hsa04613	Neutrophil extracellular trap formation	0.0117	0.0838	0.0714	ITGB3/FCGR2A/C3/FPR1/AQP9/FPR3/FCGR3A/CYBB/FGG/AGER	pathway_KEGG	Down
hsa04978	Mineral absorption	0.0117	0.0838	0.0714	HEPH/MT1M/MT2A/SLC34A2/MT1E	pathway_KEGG	Down
hsa04216	Ferroptosis	0.0138	0.0925	0.0788	SLC39A8/ACSL5/CYBB/CP	pathway_KEGG	Down
hsa05219	Bladder cancer	0.0138	0.0925	0.0788	THBS1/MMP2/MMP1/MMP9	pathway_KEGG	Down
hsa05418	Fluid shear stress and atherosclerosis	0.0142	0.0925	0.0788	ITGB3/CDH5/ICAM1/MMP2/CCL2/CAV1/VCAM1/MMP9	pathway_KEGG	Down
hsa05323	Rheumatoid arthritis	0.0194	0.123	0.105	ICAM1/CCL2/CXCL2/CXCL5/MMP1/HLA-DRB5	pathway_KEGG	Down
hsa00920	Sulfur metabolism	0.0207	0.127	0.108	PAPSS2/SELENBP1	pathway_KEGG	Down
hsa04611	Platelet activation	0.0233	0.136	0.116	ITGB3/COL1A2/COL3A1/FCGR2A/COL1A1/PTGS1/FGG	pathway_KEGG	Down
hsa05215	Prostate cancer	0.0234	0.136	0.116	PDGFRB/CREB3L1/PDGFRA/PDGFC/PLAU/MMP9	pathway_KEGG	Down
hsa05206	MicroRNAs in cancer	0.0252	0.143	0.122	THBS1/ITGB3/TIMP3/PDGFRB/VIM/ITGA5/PDGFRA/CYP1B1/PTGS2/PLAU/CYP24A1/MMP9/TNC	pathway_KEGG	Down
hsa04810	Regulation of actin cytoskeleton	0.0277	0.153	0.13	ITGB3/FN1/PDGFRB/MYL9/ITGB6/ITGA5/PDGFRA/PDGFC/ITGA3/ITGA11	pathway_KEGG	Down
hsa01521	EGFR tyrosine kinase inhibitor resistance	0.0342	0.184	0.157	AXL/HGF/PDGFRB/PDGFRA/PDGFC	pathway_KEGG	Down
hsa05416	Viral myocarditis	0.0479	0.251	0.214	ICAM1/LAMA2/CAV1/HLA-DRB5	pathway_KEGG	Down
hsa00590	Arachidonic acid metabolism	0.0503	0.253	0.215	PTGS1/ALOX5/PTGIS/PTGS2	pathway_KEGG	Down
hsa04015	Rap1 signaling pathway	0.0513	0.253	0.215	THBS1/ITGB3/HGF/PDGFRB/PDGFRA/PDGFC/CSF1R/FPR1/KIT	pathway_KEGG	Down
hsa05143	African trypanosomiasis	0.0518	0.253	0.215	LAMA4/ICAM1/VCAM1	pathway_KEGG	Down
hsa05417	Lipid and atherosclerosis	0.0579	0.277	0.236	ICAM1/OLR1/CCL2/CXCL2/VCAM1/CYBB/MMP1/MMP9/AGER	pathway_KEGG	Down
hsa04380	Osteoclast differentiation	0.0728	0.34	0.29	TGFBR2/ITGB3/FCGR2A/CSF1R/FHL2/FCGR3A	pathway_KEGG	Down
hsa05218	Melanoma	0.0821	0.376	0.32	HGF/PDGFRB/PDGFRA/PDGFC	pathway_KEGG	Down
hsa04928	Parathyroid hormone synthesis, secretion and action	0.0951	0.413	0.352	CREB3L1/SLC34A2/MMP13/CYP24A1/GATA3	pathway_KEGG	Down
hsa03320	PPAR signaling pathway	0.0957	0.413	0.352	LPL/OLR1/ACSL5/MMP1	pathway_KEGG	Down
hsa04614	Renin-angiotensin system	0.0962	0.413	0.352	ANPEP/AGTR2	pathway_KEGG	Down
hsa04913	Ovarian steroidogenesis	0.111	0.466	0.397	CYP1B1/ALOX5/PTGS2	pathway_KEGG	Down
hsa05145	Toxoplasmosis	0.113	0.468	0.399	LAMA4/LAMA2/ALOX5/LAMC2/HLA-DRB5	pathway_KEGG	Down
GO:0030198	extracellular matrix organization	4.29e-74	1.04e-70	7.59e-71	THBS1/ITGB3/FN1/COL8A1/CRISPLD2/LAMA4/ENG/ADAMTS16/COL5A1/ETS1/COL6A3/EMILIN1/NID2/LOXL2/SPARC/ICAM1/CCN1/FAP/COL5A2/LAMA2/DDR2/FBLN5/TIMP2/EFEMP2/COL1A2/A2M/ADAMTS12/COL3A1/MMP2/BGN/FMOD/COL4A1/FBN1/ITGB6/COL6A2/MMP19/HAS2/ITGA5/MFAP4/CREB3L1/ADAM19/COL1A1/VCAN/AEBP1/FBLN2/COL4A2/PDGFRA/PXDN/ANTXR1/NDNF/COL6A1/SLC39A8/TGFBI/CYP1B1/COL16A1/COL15A1/HSPG2/SERPINE1/POSTN/ADAM8/COL5A3/CCN2/ITGA3/CCDC…	geneontology_Biological_Process	Down
GO:0043062	extracellular structure organization	5.51e-74	1.04e-70	7.59e-71	THBS1/ITGB3/FN1/COL8A1/CRISPLD2/LAMA4/ENG/ADAMTS16/COL5A1/ETS1/COL6A3/EMILIN1/NID2/LOXL2/SPARC/ICAM1/CCN1/FAP/COL5A2/LAMA2/DDR2/FBLN5/TIMP2/EFEMP2/COL1A2/A2M/ADAMTS12/COL3A1/MMP2/BGN/FMOD/COL4A1/FBN1/ITGB6/COL6A2/MMP19/HAS2/ITGA5/MFAP4/CREB3L1/ADAM19/COL1A1/VCAN/AEBP1/FBLN2/COL4A2/PDGFRA/PXDN/ANTXR1/NDNF/COL6A1/SLC39A8/TGFBI/CYP1B1/COL16A1/COL15A1/HSPG2/SERPINE1/POSTN/ADAM8/COL5A3/CCN2/ITGA3/CCDC…	geneontology_Biological_Process	Down
GO:0030199	collagen fibril organization	6.92e-24	8.72e-21	6.36e-21	COL5A1/EMILIN1/LOXL2/COL5A2/DDR2/COL1A2/COL3A1/FMOD/COL1A1/AEBP1/PXDN/CYP1B1/COL5A3/COL14A1/GREM1/LOX/ADAMTS2/COMP/COL12A1/SFRP2/COL11A1/LUM	geneontology_Biological_Process	Down
GO:0032963	collagen metabolic process	9.32e-20	8.81e-17	6.42e-17	ENG/PDGFRB/COL5A1/EMILIN1/MRC2/FAP/COL1A2/MMP2/VIM/MMP19/MFAP4/CREB3L1/COL1A1/COL15A1/CCN2/RCN3/ERRFI1/ADAMTS2/MMP28/MMP13/MMP1/MMP7/MMP10/MMP9/PRSS2	geneontology_Biological_Process	Down
GO:0031589	cell-substrate adhesion	7.58e-17	5.73e-14	4.18e-14	DLC1/THBS1/ITGB3/AXL/FN1/COL8A1/MYADM/EMILIN1/NID2/CCN1/FBLN5/ADAMTS12/COL3A1/ITGB6/HAS2/ITGA5/ITGBL1/COL1A1/FBLN2/ANTXR1/NDNF/LGALS1/COL16A1/THY1/SERPINE1/POSTN/COL5A3/CCN2/ITGA3/CCDC80/ITGA11/GREM1/TNFRSF12A/VCAM1/PLAU/FGG/CCL21	geneontology_Biological_Process	Down
GO:0001503	ossification	1.13e-15	7.11e-13	5.19e-13	HGF/DCHS1/MRC2/SPARC/CCN1/COL5A2/DDR2/COL1A2/MMP2/SNAI1/FSTL3/CREB3L1/COL1A1/VCAN/CDH11/COL6A1/FHL2/RFLNA/CCN2/TMEM119/ITGA11/GREM1/LOX/CCR1/COMP/BMP2/ALOX5/SFRP2/PTGS2/SRGN/ALPL/COL11A1/MMP13/ASPN/CYP24A1/AREG/TNC/LTF	geneontology_Biological_Process	Down
GO:0090287	regulation of cellular response to growth factor stimulus	9.86e-15	5.33e-12	3.88e-12	TGFBR2/THBS1/ITGB3/JCAD/ENG/VASN/ADGRA2/EMILIN1/CDH5/CCN1/PMEPA1/ADAMTS12/FBN1/FSTL3/ITGA5/CREB3L1/FSTL1/CHST11/DAB2/ITGA3/GREM1/LOX/CAV1/SULF1/SFRP2/AGTR2/DCN/ASPN/GATA3/FOLR1/NKX2-1/SFRP4	geneontology_Biological_Process	Down
GO:0045785	positive regulation of cell adhesion	2.12e-14	9.96e-12	7.26e-12	TGFBR2/FN1/COL8A1/ETS1/MYADM/EMILIN1/DYSF/ICAM1/CCN1/TGM2/FSTL3/HAS2/ITGA5/ADAM19/FBLN2/PODXL/NDNF/LGALS1/COL16A1/THY1/ADAM8/PTAFR/ITGA3/CCDC80/PTPRU/IL7R/CCL2/CAV1/ALOX5/SFRP2/VCAM1/FOXA2/FGG/GATA3/CCL21/PRSS2/AGER	geneontology_Biological_Process	Down
GO:0060348	bone development	2.37e-14	9.96e-12	7.26e-12	TGFBR2/ENG/DCHS1/SPARC/ANXA6/BGN/FBN1/HAS2/COL1A1/PAPSS2/PDGFC/RFLNA/TMEM119/GREM1/LOX/LRRC17/COMP/BMP2/SULF1/SFRP2/ALPL/MMP13/CLDN18/KIT/SFRP4/LTF	geneontology_Biological_Process	Down
GO:0007178	transmembrane receptor protein serine/threonine kinase signaling pathway	1.04e-13	3.94e-11	2.87e-11	TGFBR2/THBS1/LTBP2/ENG/VASN/EMILIN1/CDH5/CCN1/LRRC32/PMEPA1/COL1A2/COL3A1/INHBA/FMOD/FBN1/FSTL3/VIM/FSTL1/CHST11/DAB2/ITGA3/GREM1/LOX/COMP/BMP2/CAV1/SULF1/SFRP2/CILP/ASPN/FOLR1/NKX2-1/SFRP4	geneontology_Biological_Process	Down
GO:0061448	connective tissue development	1.35e-12	4.64e-10	3.38e-10	TGFBR2/PDGFRB/COL5A1/LOXL2/CCN1/ANXA6/ADAMTS12/BGN/SNAI1/ACTA2/COL1A1/CHST11/TGFBI/EFEMP1/RFLNA/CCN2/GREM1/LOX/COMP/BMP2/PRRX1/SULF1/SFRP2/COL11A1/MMP13/LUM/CHI3L1	geneontology_Biological_Process	Down
GO:0045765	regulation of angiogenesis	2.62e-12	8.24e-10	6.01e-10	TGFBR2/THBS1/HGF/JCAD/ENG/ETS1/ADGRA2/EMILIN1/CDH5/SPARC/FBLN5/THBS2/ITGA5/CREB3L1/COL4A2/CYP1B1/HSPG2/C3/SERPINE1/ISM1/ENPP2/GREM1/TNFRSF12A/ALOX5/SULF1/AQP1/SFRP2/PTGIS/PTGS2/DCN/SEMA5A/CYBB/CHI3L1	geneontology_Biological_Process	Down
GO:0030574	collagen catabolic process	3.12e-12	9.07e-10	6.61e-10	MRC2/FAP/MMP2/MMP19/COL15A1/ADAMTS2/MMP28/MMP13/MMP1/MMP7/MMP10/MMP9/PRSS2	geneontology_Biological_Process	Down
GO:0090092	regulation of transmembrane receptor protein serine/threonine kinase signaling pathway	4.16e-12	1.12e-09	8.18e-10	TGFBR2/THBS1/ENG/VASN/EMILIN1/CDH5/CCN1/PMEPA1/INHBA/FBN1/FSTL3/FSTL1/CHST11/DAB2/ITGA3/GREM1/LOX/BMP2/CAV1/SULF1/SFRP2/CILP/ASPN/FOLR1/NKX2-1/SFRP4	geneontology_Biological_Process	Down
GO:0033627	cell adhesion mediated by integrin	4.74e-12	1.17e-09	8.51e-10	ITGB3/ICAM1/FBN1/ITGB6/ITGA5/ITGBL1/PODXL/CYP1B1/COL16A1/SERPINE1/ITGA11/SFRP2/PLAU/MUC1/CCL21	geneontology_Biological_Process	Down
GO:0051216	cartilage development	4.94e-12	1.17e-09	8.51e-10	TGFBR2/LOXL2/CCN1/ANXA6/ADAMTS12/BGN/SNAI1/COL1A1/CHST11/TGFBI/EFEMP1/RFLNA/CCN2/GREM1/COMP/BMP2/PRRX1/SULF1/SFRP2/COL11A1/MMP13/LUM/CHI3L1	geneontology_Biological_Process	Down
GO:0071559	response to transforming growth factor beta	5.94e-12	1.32e-09	9.63e-10	TGFBR2/THBS1/LTBP2/ENG/VASN/EMILIN1/CDH5/LRRC32/PMEPA1/COL1A2/COL3A1/FMOD/FBN1/COL1A1/CHST11/COL4A2/DAB2/POSTN/ITGA3/MXRA5/LOX/CAV1/CILP/ASPN/FOLR1/NKX2-1	geneontology_Biological_Process	Down
GO:1901342	regulation of vasculature development	7.79e-12	1.64e-09	1.19e-09	TGFBR2/THBS1/HGF/JCAD/ENG/ETS1/ADGRA2/EMILIN1/CDH5/SPARC/FBLN5/THBS2/ITGA5/CREB3L1/COL4A2/CYP1B1/HSPG2/C3/SERPINE1/ISM1/ENPP2/GREM1/TNFRSF12A/ALOX5/SULF1/AQP1/SFRP2/PTGIS/PTGS2/DCN/SEMA5A/CYBB/CHI3L1/KIT	geneontology_Biological_Process	Down
GO:0007160	cell-matrix adhesion	1.89e-11	3.77e-09	2.75e-09	DLC1/THBS1/ITGB3/FN1/EMILIN1/NID2/FBLN5/ADAMTS12/COL3A1/ITGB6/ITGBL1/COL16A1/THY1/SERPINE1/POSTN/COL5A3/CCN2/ITGA3/ITGA11/GREM1/VCAM1/PLAU/FGG/CCL21	geneontology_Biological_Process	Down
GO:0071560	cellular response to transforming growth factor beta stimulus	2.16e-11	4.09e-09	2.98e-09	TGFBR2/THBS1/LTBP2/ENG/VASN/EMILIN1/CDH5/LRRC32/PMEPA1/COL1A2/COL3A1/FMOD/FBN1/COL1A1/CHST11/COL4A2/DAB2/POSTN/ITGA3/LOX/CAV1/CILP/ASPN/FOLR1/NKX2-1	geneontology_Biological_Process	Down
GO:0010810	regulation of cell-substrate adhesion	3.66e-11	6.58e-09	4.8e-09	DLC1/THBS1/FN1/COL8A1/MYADM/EMILIN1/CCN1/HAS2/ITGA5/COL1A1/FBLN2/NDNF/LGALS1/COL16A1/THY1/SERPINE1/POSTN/ITGA3/CCDC80/GREM1/PLAU/FGG/CCL21	geneontology_Biological_Process	Down
GO:0035987	endodermal cell differentiation	4.64e-11	7.98e-09	5.82e-09	FN1/COL8A1/COL5A1/COL5A2/MMP2/INHBA/ITGA5/COL4A2/COL6A1/COL12A1/COL11A1/MMP9	geneontology_Biological_Process	Down
GO:0090288	negative regulation of cellular response to growth factor stimulus	3.73e-10	5.52e-08	4.02e-08	TGFBR2/THBS1/VASN/ADGRA2/EMILIN1/PMEPA1/ADAMTS12/FBN1/FSTL3/CREB3L1/CHST11/GREM1/CAV1/SULF1/SFRP2/AGTR2/DCN/ASPN/GATA3/NKX2-1	geneontology_Biological_Process	Down
GO:0031214	biomineral tissue development	3.75e-10	5.52e-08	4.02e-08	CCN1/DDR2/COL1A2/FAM20A/COL1A1/RFLNA/TMEM119/GREM1/LOX/CCR1/COMP/BMP2/ALOX5/PTGS2/SRGN/ALPL/MMP13/ASPN/LTF	geneontology_Biological_Process	Down
GO:0110148	biomineralization	3.75e-10	5.52e-08	4.02e-08	CCN1/DDR2/COL1A2/FAM20A/COL1A1/RFLNA/TMEM119/GREM1/LOX/CCR1/COMP/BMP2/ALOX5/PTGS2/SRGN/ALPL/MMP13/ASPN/LTF	geneontology_Biological_Process	Down
GO:0007179	transforming growth factor beta receptor signaling pathway	3.79e-10	5.52e-08	4.02e-08	TGFBR2/THBS1/LTBP2/ENG/VASN/EMILIN1/CDH5/LRRC32/PMEPA1/COL1A2/COL3A1/FMOD/FBN1/CHST11/DAB2/ITGA3/LOX/CAV1/ASPN/FOLR1/NKX2-1	geneontology_Biological_Process	Down
GO:0060485	mesenchyme development	4.4e-10	6.05e-08	4.41e-08	TGFBR2/HGF/FN1/EDNRA/ENG/DCHS1/VASN/PDGFRB/LOXL2/ANXA6/SNAI1/HAS2/ACTA2/COL1A1/DAB2/ACTG2/GREM1/SEMA3C/BMP2/SFRP2/SEMA5A/FOXA2/GATA3/FOLR1/NKX2-1	geneontology_Biological_Process	Down
GO:0001706	endoderm formation	4.48e-10	6.05e-08	4.41e-08	FN1/COL8A1/COL5A1/COL5A2/MMP2/INHBA/ITGA5/COL4A2/COL6A1/COL12A1/COL11A1/MMP9	geneontology_Biological_Process	Down
GO:0022617	extracellular matrix disassembly	5e-10	6.52e-08	4.75e-08	ETS1/FAP/DDR2/TIMP2/A2M/MMP2/MMP19/ADAM8/MMP13/MMP1/MMP7/MMP10/MMP9/PRSS2	geneontology_Biological_Process	Down
GO:0030282	bone mineralization	8.76e-10	1.1e-07	8.05e-08	CCN1/DDR2/COL1A2/RFLNA/TMEM119/GREM1/LOX/CCR1/COMP/BMP2/ALOX5/PTGS2/SRGN/MMP13/ASPN/LTF	geneontology_Biological_Process	Down
GO:0002062	chondrocyte differentiation	2.38e-09	2.9e-07	2.12e-07	TGFBR2/LOXL2/ANXA6/ADAMTS12/CHST11/TGFBI/EFEMP1/RFLNA/CCN2/GREM1/COMP/BMP2/SULF1/SFRP2/COL11A1	geneontology_Biological_Process	Down
GO:0001704	formation of primary germ layer	2.99e-09	3.53e-07	2.57e-07	ITGB3/FN1/COL8A1/COL5A1/COL5A2/MMP2/INHBA/SNAI1/ITGA5/COL4A2/COL6A1/ITGA3/COL12A1/SFRP2/COL11A1/MMP9	geneontology_Biological_Process	Down
GO:0007492	endoderm development	3.36e-09	3.85e-07	2.8e-07	FN1/COL8A1/COL5A1/COL5A2/MMP2/INHBA/ITGA5/COL4A2/COL6A1/COL12A1/COL11A1/NKX2-1/MMP9	geneontology_Biological_Process	Down
GO:0048762	mesenchymal cell differentiation	3.76e-09	4.06e-07	2.96e-07	TGFBR2/HGF/FN1/EDNRA/ENG/VASN/LOXL2/ANXA6/SNAI1/HAS2/COL1A1/DAB2/GREM1/SEMA3C/BMP2/SFRP2/SEMA5A/FOXA2/GATA3/FOLR1/NKX2-1	geneontology_Biological_Process	Down
GO:0002576	platelet degranulation	3.76e-09	4.06e-07	2.96e-07	THBS1/ITGB3/HGF/FN1/TIMP3/SPARC/A2M/SERPING1/SERPINE1/RARRES2/SERPINA1/F13A1/ISLR/SRGN/FGG/ORM1	geneontology_Biological_Process	Down
GO:0001649	osteoblast differentiation	4.39e-09	4.61e-07	3.36e-07	HGF/MRC2/CCN1/DDR2/SNAI1/CREB3L1/COL1A1/VCAN/COL6A1/FHL2/TMEM119/ITGA11/GREM1/LOX/BMP2/SFRP2/ALPL/CYP24A1/AREG/TNC/LTF	geneontology_Biological_Process	Down
GO:0007369	gastrulation	4.63e-09	4.73e-07	3.45e-07	TGFBR2/ITGB3/FN1/COL8A1/COL5A1/MYADM/COL5A2/MMP2/INHBA/SNAI1/ITGA5/COL4A2/COL6A1/ITGA3/COL12A1/SFRP2/FOXA2/COL11A1/MMP9	geneontology_Biological_Process	Down
GO:0070372	regulation of ERK1 and ERK2 cascade	6.5e-09	6.47e-07	4.72e-07	FN1/TIMP3/PDGFRB/EMILIN1/AKAP12/ICAM1/CCN1/PDGFRA/CAMK2N1/PDGFC/CSF1R/CCN2/ROS1/CCR1/ERRFI1/CCL2/BMP2/MARCO/FGG/CCL13/CHI3L1/CCL21/CCL18/AGER	geneontology_Biological_Process	Down
GO:0060326	cell chemotaxis	8.93e-09	8.66e-07	6.31e-07	THBS1/HGF/PDGFRB/DYSF/PDGFRA/CSF1R/CSF3R/SERPINE1/RARRES2/ADAM8/GREM1/LOX/CCR1/CCL2/ALOX5/CXCL2/MMP28/SEMA5A/CXCL5/CCL13/SFTPD/CCL21/KIT/CCL18	geneontology_Biological_Process	Down
GO:0030324	lung development	9.88e-09	9.34e-07	6.81e-07	TGFBR2/CRISPLD2/PDGFRB/SPARC/TNS3/FSTL3/PDGFRA/HEG1/CCN2/ITGA3/LOX/RCN3/ERRFI1/ADAMTS2/SFTPD/NKX2-1/CHI3L1/TNC	geneontology_Biological_Process	Down
GO:0048771	tissue remodeling	1.08e-08	9.96e-07	7.26e-07	ITGB3/AXL/DDR2/GJA5/TGM2/MMP2/BGN/CSF1R/ADAM8/TMEM119/GREM1/SEMA3C/CAV1/CSPG4/PDK4/AGTR2/CLDN18/AGER	geneontology_Biological_Process	Down
GO:0097529	myeloid leukocyte migration	1.2e-08	1.08e-06	7.9e-07	THBS1/EMILIN1/DYSF/CSF1R/CSF3R/SERPINE1/RARRES2/ADAM8/GREM1/CCR1/CCL2/CXCL2/MMP28/CXCL5/CCL13/SFTPD/CCL21/KIT/CCL18/AGER	geneontology_Biological_Process	Down
GO:0010811	positive regulation of cell-substrate adhesion	1.31e-08	1.15e-06	8.4e-07	FN1/COL8A1/MYADM/EMILIN1/CCN1/HAS2/ITGA5/FBLN2/NDNF/COL16A1/THY1/ITGA3/CCDC80/FGG/CCL21	geneontology_Biological_Process	Down
GO:0030323	respiratory tube development	1.41e-08	1.21e-06	8.8e-07	TGFBR2/CRISPLD2/PDGFRB/SPARC/TNS3/FSTL3/PDGFRA/HEG1/CCN2/ITGA3/LOX/RCN3/ERRFI1/ADAMTS2/SFTPD/NKX2-1/CHI3L1/TNC	geneontology_Biological_Process	Down
GO:0048705	skeletal system morphogenesis	1.89e-08	1.58e-06	1.15e-06	TGFBR2/PDGFRB/ANXA6/MMP2/HAS2/COL1A1/CHST11/PDGFRA/RFLNA/CCN2/TMEM119/GREM1/COMP/PRRX1/SFRP2/ALPL/COL11A1/MMP13/SFRP4/LTF	geneontology_Biological_Process	Down
GO:0031960	response to corticosteroid	1.92e-08	1.58e-06	1.15e-06	ENG/SPARC/ICAM1/COL1A1/SLIT3/FIBIN/PTAFR/CCN2/PTPRU/ERRFI1/AQP1/ABCA3/PTGS2/AGTR2/ALPL/CYBB/AREG	geneontology_Biological_Process	Down
GO:0006024	glycosaminoglycan biosynthetic process	2.02e-08	1.63e-06	1.19e-06	PDGFRB/BGN/FMOD/GPC6/HAS2/VCAN/CHST11/HSPG2/GALNT5/CSPG4/CEMIP/PRELP/DCN/LUM	geneontology_Biological_Process	Down
GO:0070371	ERK1 and ERK2 cascade	2.09e-08	1.65e-06	1.2e-06	FN1/TIMP3/PDGFRB/EMILIN1/AKAP12/ICAM1/CCN1/PDGFRA/CAMK2N1/PDGFC/CSF1R/CCN2/ROS1/CCR1/ERRFI1/CCL2/BMP2/MARCO/FGG/CCL13/CHI3L1/CCL21/CCL18/AGER	geneontology_Biological_Process	Down
GO:0045766	positive regulation of angiogenesis	2.24e-08	1.72e-06	1.26e-06	TGFBR2/THBS1/HGF/JCAD/ENG/ETS1/CDH5/ITGA5/CYP1B1/C3/SERPINE1/GREM1/AQP1/SFRP2/PTGIS/PTGS2/SEMA5A/CYBB/CHI3L1	geneontology_Biological_Process	Down
GO:0017015	regulation of transforming growth factor beta receptor signaling pathway	2.28e-08	1.72e-06	1.26e-06	TGFBR2/THBS1/ENG/VASN/EMILIN1/PMEPA1/FBN1/CHST11/DAB2/ITGA3/LOX/CAV1/ASPN/FOLR1/NKX2-1	geneontology_Biological_Process	Down
GO:0022409	positive regulation of cell-cell adhesion	2.56e-08	1.9e-06	1.38e-06	TGFBR2/ETS1/ICAM1/FSTL3/HAS2/ADAM19/PODXL/LGALS1/THY1/ADAM8/PTAFR/PTPRU/IL7R/CCL2/CAV1/ALOX5/VCAM1/FOXA2/FGG/GATA3/CCL21/AGER	geneontology_Biological_Process	Down
GO:1903844	regulation of cellular response to transforming growth factor beta stimulus	2.82e-08	2.05e-06	1.49e-06	TGFBR2/THBS1/ENG/VASN/EMILIN1/PMEPA1/FBN1/CHST11/DAB2/ITGA3/LOX/CAV1/ASPN/FOLR1/NKX2-1	geneontology_Biological_Process	Down
GO:1904018	positive regulation of vasculature development	3.15e-08	2.24e-06	1.64e-06	TGFBR2/THBS1/HGF/JCAD/ENG/ETS1/CDH5/ITGA5/CYP1B1/C3/SERPINE1/GREM1/AQP1/SFRP2/PTGIS/PTGS2/SEMA5A/CYBB/CHI3L1/KIT	geneontology_Biological_Process	Down
GO:0022407	regulation of cell-cell adhesion	3.29e-08	2.31e-06	1.68e-06	TGFBR2/ETS1/MYADM/ICAM1/LRRC32/FSTL3/HAS2/ADAM19/PODXL/LGALS1/C1QTNF1/THY1/ADAM8/PTAFR/PTPRU/IL7R/CCL2/BMP2/CAV1/ALOX5/VCAM1/VSIG4/FOXA2/FGG/SFTPD/GATA3/CCL21/AGER	geneontology_Biological_Process	Down
GO:0006022	aminoglycan metabolic process	3.9e-08	2.68e-06	1.96e-06	HGF/PDGFRB/BGN/FMOD/GPC6/HAS2/VCAN/CHST11/NDNF/HSPG2/GALNT5/CSPG4/CEMIP/PRELP/DCN/LUM/CHI3L1	geneontology_Biological_Process	Down
GO:0006023	aminoglycan biosynthetic process	4.56e-08	3.08e-06	2.25e-06	PDGFRB/BGN/FMOD/GPC6/HAS2/VCAN/CHST11/HSPG2/GALNT5/CSPG4/CEMIP/PRELP/DCN/LUM	geneontology_Biological_Process	Down
GO:0003179	heart valve morphogenesis	4.74e-08	3.14e-06	2.29e-06	TGFBR2/DCHS1/EMILIN1/CCN1/GJA5/SNAI1/SLIT3/BMP2/ELN/GATA3	geneontology_Biological_Process	Down
GO:0010717	regulation of epithelial to mesenchymal transition	5.57e-08	3.62e-06	2.63e-06	TGFBR2/ENG/VASN/LOXL2/SNAI1/COL1A1/DAB2/GREM1/BMP2/SFRP2/FOXA2/GATA3/NKX2-1	geneontology_Biological_Process	Down
GO:0006026	aminoglycan catabolic process	5.64e-08	3.62e-06	2.63e-06	BGN/FMOD/GPC6/VCAN/HSPG2/CSPG4/CEMIP/PRELP/DCN/LUM/CHI3L1	geneontology_Biological_Process	Down
GO:0032964	collagen biosynthetic process	5.74e-08	3.62e-06	2.64e-06	ENG/PDGFRB/COL5A1/EMILIN1/VIM/CREB3L1/COL1A1/CCN2/RCN3/ERRFI1	geneontology_Biological_Process	Down
GO:0007596	blood coagulation	5.84e-08	3.62e-06	2.64e-06	THBS1/ITGB3/AXL/FN1/FAP/COL1A2/A2M/SERPING1/COL3A1/MYL9/COL1A1/PDGFRA/PAPSS2/C1QTNF1/SERPINE1/SERPINA1/F13A1/TFPI2/COMP/CAV1/PLAU/FOXA2/FGG/GATA3	geneontology_Biological_Process	Down
GO:0048545	response to steroid hormone	6.87e-08	4.19e-06	3.06e-06	TGFBR2/THBS1/ENG/SPARC/ICAM1/PMEPA1/PTGER2/COL1A1/DAB2/SLIT3/FIBIN/PTAFR/CCN2/PTPRU/LOX/ERRFI1/CAV1/AQP1/ABCA3/PTGS2/AGTR2/ALPL/CYBB/AREG	geneontology_Biological_Process	Down
GO:0030203	glycosaminoglycan metabolic process	7e-08	4.2e-06	3.06e-06	HGF/PDGFRB/BGN/FMOD/GPC6/HAS2/VCAN/CHST11/NDNF/HSPG2/GALNT5/CSPG4/CEMIP/PRELP/DCN/LUM	geneontology_Biological_Process	Down
GO:0001763	morphogenesis of a branching structure	7.15e-08	4.23e-06	3.08e-06	TGFBR2/HGF/EDNRA/ENG/ADAMTS16/DCHS1/TGM2/COL4A1/GREM1/SEMA3C/BMP2/SULF1/SFRP2/AGTR2/LRRK2/AREG/NKX2-1/TNC	geneontology_Biological_Process	Down
GO:0007599	hemostasis	7.66e-08	4.43e-06	3.23e-06	THBS1/ITGB3/AXL/FN1/FAP/COL1A2/A2M/SERPING1/COL3A1/MYL9/COL1A1/PDGFRA/PAPSS2/C1QTNF1/SERPINE1/SERPINA1/F13A1/TFPI2/COMP/CAV1/PLAU/FOXA2/FGG/GATA3	geneontology_Biological_Process	Down
GO:0071230	cellular response to amino acid stimulus	7.74e-08	4.43e-06	3.23e-06	COL5A2/COL1A2/COL3A1/MMP2/COL4A1/COL1A1/PDGFRA/COL6A1/PDGFC/COL16A1/CYBB	geneontology_Biological_Process	Down
GO:0050817	coagulation	8.08e-08	4.56e-06	3.32e-06	THBS1/ITGB3/AXL/FN1/FAP/COL1A2/A2M/SERPING1/COL3A1/MYL9/COL1A1/PDGFRA/PAPSS2/C1QTNF1/SERPINE1/SERPINA1/F13A1/TFPI2/COMP/CAV1/PLAU/FOXA2/FGG/GATA3	geneontology_Biological_Process	Down
GO:0060541	respiratory system development	8.97e-08	4.99e-06	3.63e-06	TGFBR2/CRISPLD2/PDGFRB/SPARC/TNS3/FSTL3/PDGFRA/HEG1/CCN2/ITGA3/LOX/RCN3/ERRFI1/ADAMTS2/SFTPD/NKX2-1/CHI3L1/TNC	geneontology_Biological_Process	Down
GO:0085029	extracellular matrix assembly	1.28e-07	6.93e-06	5.05e-06	EMILIN1/FBLN5/EFEMP2/COL1A2/HAS2/MFAP4/PXDN/ANTXR1/LOX	geneontology_Biological_Process	Down
GO:0030595	leukocyte chemotaxis	1.28e-07	6.93e-06	5.05e-06	THBS1/DYSF/CSF1R/CSF3R/SERPINE1/RARRES2/ADAM8/GREM1/CCR1/CCL2/ALOX5/CXCL2/MMP28/CXCL5/CCL13/SFTPD/CCL21/KIT/CCL18	geneontology_Biological_Process	Down
GO:0061138	morphogenesis of a branching epithelium	1.33e-07	7.09e-06	5.17e-06	TGFBR2/HGF/EDNRA/ENG/ADAMTS16/DCHS1/TGM2/COL4A1/GREM1/SEMA3C/BMP2/SULF1/SFRP2/AGTR2/AREG/NKX2-1/TNC	geneontology_Biological_Process	Down
GO:0003007	heart morphogenesis	1.47e-07	7.72e-06	5.62e-06	MICAL2/TGFBR2/DLC1/ENG/DCHS1/COL5A1/CCN1/GJA5/SNAI1/HAS2/HEG1/SLIT3/FHL2/SEMA3C/BMP2/ELN/SFRP2/COL11A1/GATA3/FOLR1	geneontology_Biological_Process	Down
GO:0018149	peptide cross-linking	2.04e-07	1.06e-05	7.7e-06	THBS1/FN1/TGM2/COL3A1/BGN/NDNF/F13A1/DCN	geneontology_Biological_Process	Down
GO:0071229	cellular response to acid chemical	2.15e-07	1.1e-05	8.02e-06	COL5A2/COL1A2/COL3A1/MMP2/COL4A1/COL1A1/PDGFRA/COL6A1/PDGFC/COL16A1/CYBB	geneontology_Biological_Process	Down
GO:0001667	ameboidal-type cell migration	2.21e-07	1.11e-05	8.1e-06	TGFBR2/THBS1/ITGB3/FN1/JCAD/ETS1/ADGRA2/AKAP12/LOXL2/CDH5/SPARC/FAP/DDR2/ANXA6/HAS2/CYP1B1/ITGA3/ENPP2/GREM1/SEMA3C/PTGS2/AGTR2/DCN/SEMA5A/GATA3/FOLR1/MMP9/KIT	geneontology_Biological_Process	Down
GO:0003170	heart valve development	2.32e-07	1.14e-05	8.29e-06	TGFBR2/DCHS1/EMILIN1/CCN1/GJA5/SNAI1/SLIT3/BMP2/ELN/GATA3	geneontology_Biological_Process	Down
GO:0006027	glycosaminoglycan catabolic process	2.32e-07	1.14e-05	8.29e-06	BGN/FMOD/GPC6/VCAN/HSPG2/CSPG4/CEMIP/PRELP/DCN/LUM	geneontology_Biological_Process	Down
GO:0030500	regulation of bone mineralization	2.47e-07	1.2e-05	8.73e-06	CCN1/DDR2/RFLNA/TMEM119/GREM1/CCR1/COMP/BMP2/ALOX5/SRGN/LTF	geneontology_Biological_Process	Down
GO:0001837	epithelial to mesenchymal transition	2.53e-07	1.21e-05	8.82e-06	TGFBR2/HGF/ENG/VASN/LOXL2/SNAI1/HAS2/COL1A1/DAB2/GREM1/BMP2/SFRP2/FOXA2/GATA3/NKX2-1	geneontology_Biological_Process	Down
GO:2000351	regulation of endothelial cell apoptotic process	2.72e-07	1.28e-05	9.35e-06	THBS1/CDH5/ICAM1/CD248/NDNF/SERPINE1/CCL2/SEMA5A/FGG/GATA3	geneontology_Biological_Process	Down
GO:0070167	regulation of biomineral tissue development	2.8e-07	1.29e-05	9.4e-06	CCN1/DDR2/RFLNA/TMEM119/GREM1/CCR1/COMP/BMP2/ALOX5/SRGN/ASPN/LTF	geneontology_Biological_Process	Down
GO:0110149	regulation of biomineralization	2.8e-07	1.29e-05	9.4e-06	CCN1/DDR2/RFLNA/TMEM119/GREM1/CCR1/COMP/BMP2/ALOX5/SRGN/ASPN/LTF	geneontology_Biological_Process	Down
GO:0018108	peptidyl-tyrosine phosphorylation	2.9e-07	1.31e-05	9.52e-06	ITGB3/AXL/HGF/PDGFRB/ICAM1/DDR2/ITGA5/PDGFRA/PDGFC/EFEMP1/THY1/CSF1R/ENPP2/GREM1/ROS1/ERRFI1/CAV1/CSPG4/SFRP2/EREG/AREG/GPRC5A/CRLF1/KIT	geneontology_Biological_Process	Down
GO:0090130	tissue migration	2.9e-07	1.31e-05	9.52e-06	TGFBR2/THBS1/ITGB3/JCAD/ETS1/ADGRA2/LOXL2/CDH5/SPARC/FAP/HAS2/ACTA2/CYP1B1/ACTG2/ITGA3/ENPP2/GREM1/PTGS2/AGTR2/DCN/SEMA5A/GATA3/MMP9/KIT	geneontology_Biological_Process	Down
GO:0043200	response to amino acid	3.01e-07	1.34e-05	9.75e-06	ICAM1/COL5A2/COL1A2/COL3A1/MMP2/COL4A1/COL1A1/PDGFRA/COL6A1/PDGFC/COL16A1/CCN2/CYBB	geneontology_Biological_Process	Down
GO:0018212	peptidyl-tyrosine modification	3.35e-07	1.47e-05	1.08e-05	ITGB3/AXL/HGF/PDGFRB/ICAM1/DDR2/ITGA5/PDGFRA/PDGFC/EFEMP1/THY1/CSF1R/ENPP2/GREM1/ROS1/ERRFI1/CAV1/CSPG4/SFRP2/EREG/AREG/GPRC5A/CRLF1/KIT	geneontology_Biological_Process	Down
GO:0010712	regulation of collagen metabolic process	3.41e-07	1.48e-05	1.08e-05	ENG/PDGFRB/EMILIN1/FAP/VIM/MFAP4/CREB3L1/CCN2/ERRFI1	geneontology_Biological_Process	Down
GO:0052547	regulation of peptidase activity	4.01e-07	1.72e-05	1.25e-05	DLC1/THBS1/HGF/FN1/TIMP3/COL6A3/CCN1/TIMP2/A2M/SERPING1/PCOLCE/ANTXR1/C3/SERPINE1/CCN2/SERPINA1/RCN3/TFPI2/CAV1/AQP1/SFRP2/PTGS2/CST6/MMP9/AGER/WFDC2/LTF	geneontology_Biological_Process	Down
GO:1903010	regulation of bone development	4.42e-07	1.88e-05	1.37e-05	FBN1/RFLNA/TMEM119/GREM1/LOX/CLDN18/LTF	geneontology_Biological_Process	Down
GO:1900047	negative regulation of hemostasis	4.88e-07	2.05e-05	1.5e-05	THBS1/FAP/SERPING1/PDGFRA/C1QTNF1/SERPINE1/COMP/PLAU/FGG	geneontology_Biological_Process	Down
GO:1900046	regulation of hemostasis	5.38e-07	2.24e-05	1.63e-05	THBS1/FAP/SERPING1/PDGFRA/C1QTNF1/SERPINE1/COMP/CAV1/PLAU/FOXA2/FGG	geneontology_Biological_Process	Down
GO:0048251	elastic fiber assembly	5.97e-07	2.45e-05	1.79e-05	EMILIN1/FBLN5/EFEMP2/MFAP4/LOX	geneontology_Biological_Process	Down
GO:0072577	endothelial cell apoptotic process	6.63e-07	2.69e-05	1.96e-05	THBS1/CDH5/ICAM1/CD248/NDNF/SERPINE1/CCL2/SEMA5A/FGG/GATA3	geneontology_Biological_Process	Down
GO:0007159	leukocyte cell-cell adhesion	6.74e-07	2.71e-05	1.98e-05	TGFBR2/ETS1/ICAM1/LRRC32/HAS2/ITGA5/SLC39A8/LGALS1/THY1/ADAM8/PTAFR/NT5E/IL7R/OLR1/CCL2/CAV1/ALOX5/VCAM1/VSIG4/SFTPD/GATA3/CCL21/AGER	geneontology_Biological_Process	Down
GO:0042698	ovulation cycle	7.62e-07	3.03e-05	2.21e-05	AXL/ETS1/INHBA/MMP19/HAS2/PDGFRA/SLIT3/PTX3/EREG/MMP7	geneontology_Biological_Process	Down
GO:0072593	reactive oxygen species metabolic process	8.51e-07	3.35e-05	2.44e-05	TGFBR2/THBS1/PDGFRB/ICAM1/CCN1/FBLN5/PXDN/CYP1B1/CCN2/CAV1/ALOX5/PTGIS/PTGS2/PDK4/PTX3/AGTR2/LRRK2/CYBB/SFTPD/HP	geneontology_Biological_Process	Down
GO:0050730	regulation of peptidyl-tyrosine phosphorylation	8.86e-07	3.45e-05	2.52e-05	ITGB3/HGF/PDGFRB/ICAM1/ITGA5/PDGFC/THY1/CSF1R/ENPP2/GREM1/ERRFI1/CAV1/CSPG4/SFRP2/EREG/AREG/GPRC5A/CRLF1/KIT	geneontology_Biological_Process	Down
GO:0071772	response to BMP	9.21e-07	3.52e-05	2.56e-05	ENG/CDH5/CCN1/ADAMTS12/FBN1/FSTL3/FSTL1/ITGA3/GREM1/COMP/BMP2/SULF1/SFRP2/GATA3/SFRP4	geneontology_Biological_Process	Down
GO:0071773	cellular response to BMP stimulus	9.21e-07	3.52e-05	2.56e-05	ENG/CDH5/CCN1/ADAMTS12/FBN1/FSTL3/FSTL1/ITGA3/GREM1/COMP/BMP2/SULF1/SFRP2/GATA3/SFRP4	geneontology_Biological_Process	Down
GO:0070374	positive regulation of ERK1 and ERK2 cascade	9.68e-07	3.66e-05	2.67e-05	PDGFRB/AKAP12/ICAM1/PDGFRA/PDGFC/CSF1R/CCN2/CCR1/CCL2/BMP2/MARCO/FGG/CCL13/CHI3L1/CCL21/CCL18/AGER	geneontology_Biological_Process	Down
GO:0072001	renal system development	1.06e-06	3.95e-05	2.88e-05	ADAMTS16/DCHS1/PDGFRB/COL4A1/FBN1/FSTL3/HAS2/ACTA2/PODXL/PDGFRA/ITGA3/GREM1/BMP2/SULF1/AGTR2/LRRK2/DCN/GATA3/CRLF1/MMP9	geneontology_Biological_Process	Down
GO:0060973	cell migration involved in heart development	1.07e-06	3.96e-05	2.88e-05	ENG/DCHS1/PDGFRB/SEMA3C/FLRT3/FOLR1	geneontology_Biological_Process	Down
GO:1903011	negative regulation of bone development	1.08e-06	3.96e-05	2.88e-05	FBN1/RFLNA/GREM1/CLDN18/LTF	geneontology_Biological_Process	Down
GO:0032102	negative regulation of response to external stimulus	1.16e-06	4.22e-05	3.08e-05	THBS1/HGF/ETS1/CDH5/FAP/A2M/SERPING1/PDGFRA/C1QTNF1/SERPINE1/TNFAIP6/NT5E/GREM1/CCL2/SEMA3C/ALOX5/PTGIS/VSIG4/PLAU/MMP28/SEMA5A/FGG/GATA3/AGER/LTF	geneontology_Biological_Process	Down
GO:0006959	humoral immune response	1.23e-06	4.44e-05	3.24e-05	A2M/SERPING1/MFAP4/TREM1/C3/RARRES2/CFH/SPON2/CCL2/ALOX5/CXCL2/VSIG4/C4BPA/C7/CXCL5/CCL13/SFTPD/GATA3/DMBT1/PGC/PRSS2/WFDC2/LTF	geneontology_Biological_Process	Down
GO:0001101	response to acid chemical	1.64e-06	5.84e-05	4.26e-05	ICAM1/COL5A2/COL1A2/COL3A1/MMP2/COL4A1/COL1A1/PDGFRA/COL6A1/PDGFC/COL16A1/CCN2/CYBB	geneontology_Biological_Process	Down
GO:0006898	receptor-mediated endocytosis	1.68e-06	5.86e-05	4.27e-05	TGFBR2/ITGB3/COLEC12/SPARC/DAB2/HSPG2/C3/SERPINE1/MRC1/CD163/GREM1/CAV1/MSR1/FOLR2/MARCO/SFTPD/FOLR1/CCL21/HP/SFRP4/SCGB3A2	geneontology_Biological_Process	Down
GO:0031670	cellular response to nutrient	1.68e-06	5.86e-05	4.27e-05	COL1A1/POSTN/LPL/FOLR2/FOXA2/CYP24A1/FOLR1/TNC	geneontology_Biological_Process	Down
GO:0007162	negative regulation of cell adhesion	1.69e-06	5.86e-05	4.27e-05	DLC1/THBS1/MYADM/LRRC32/COL1A1/PODXL/TGFBI/CYP1B1/LGALS1/C1QTNF1/SERPINE1/POSTN/BMP2/VSIG4/SEMA5A/FGG/SFTPD/MUC1/CCL21/TNC	geneontology_Biological_Process	Down
GO:0030510	regulation of BMP signaling pathway	1.71e-06	5.89e-05	4.29e-05	ENG/CDH5/CCN1/FBN1/FSTL3/FSTL1/ITGA3/GREM1/SULF1/SFRP2/SFRP4	geneontology_Biological_Process	Down
GO:0090101	negative regulation of transmembrane receptor protein serine/threonine kinase signaling pathway	1.78e-06	6.08e-05	4.43e-05	TGFBR2/VASN/EMILIN1/PMEPA1/FBN1/FSTL3/CHST11/GREM1/CAV1/SFRP2/CILP/ASPN/NKX2-1	geneontology_Biological_Process	Down
GO:0033690	positive regulation of osteoblast proliferation	1.82e-06	6.14e-05	4.47e-05	CCN1/FBLN5/TMEM119/BMP2/LTF	geneontology_Biological_Process	Down
GO:0001655	urogenital system development	1.85e-06	6.15e-05	4.48e-05	ADAMTS16/DCHS1/PDGFRB/COL4A1/FBN1/FSTL3/HAS2/ACTA2/PODXL/PDGFRA/ITGA3/GREM1/BMP2/SULF1/AGTR2/LRRK2/DCN/GATA3/CRLF1/MMP9/TNC	geneontology_Biological_Process	Down
GO:1903510	mucopolysaccharide metabolic process	1.86e-06	6.15e-05	4.48e-05	HGF/BGN/FMOD/HAS2/VCAN/CHST11/NDNF/CSPG4/CEMIP/PRELP/DCN/LUM	geneontology_Biological_Process	Down
GO:0060349	bone morphogenesis	1.91e-06	6.18e-05	4.51e-05	TGFBR2/ANXA6/HAS2/COL1A1/TMEM119/COMP/SFRP2/ALPL/MMP13/SFRP4/LTF	geneontology_Biological_Process	Down
GO:1904035	regulation of epithelial cell apoptotic process	1.91e-06	6.18e-05	4.51e-05	THBS1/CDH5/ICAM1/CD248/NDNF/SERPINE1/CCL2/SEMA5A/FGG/GATA3/SFRP4	geneontology_Biological_Process	Down
GO:0051897	positive regulation of protein kinase B signaling	1.91e-06	6.18e-05	4.51e-05	THBS1/AXL/HGF/ENG/PDGFRB/PDGFRA/C1QTNF1/ADAM8/SEMA5A/GATA3/EREG/AREG/CHI3L1/CCL21/KIT	geneontology_Biological_Process	Down
GO:0002063	chondrocyte development	2.05e-06	6.57e-05	4.79e-05	TGFBR2/CHST11/RFLNA/COMP/SULF1/SFRP2/COL11A1	geneontology_Biological_Process	Down
GO:0061045	negative regulation of wound healing	2.42e-06	7.69e-05	5.6e-05	THBS1/FAP/SERPING1/PDGFRA/C1QTNF1/SERPINE1/ALOX5/PLAU/FGG/AGER	geneontology_Biological_Process	Down
GO:0010631	epithelial cell migration	2.57e-06	8.1e-05	5.9e-05	TGFBR2/THBS1/ITGB3/JCAD/ETS1/ADGRA2/LOXL2/CDH5/SPARC/FAP/HAS2/CYP1B1/ITGA3/ENPP2/GREM1/PTGS2/AGTR2/DCN/SEMA5A/GATA3/MMP9/KIT	geneontology_Biological_Process	Down
GO:0071674	mononuclear cell migration	2.61e-06	8.15e-05	5.94e-05	THBS1/CSF1R/SERPINE1/RARRES2/GREM1/CCR1/CCL2/CCL13/CCL21/CCL18/AGER	geneontology_Biological_Process	Down
GO:0001822	kidney development	2.64e-06	8.18e-05	5.96e-05	ADAMTS16/DCHS1/PDGFRB/FBN1/FSTL3/HAS2/ACTA2/PODXL/PDGFRA/ITGA3/GREM1/BMP2/SULF1/AGTR2/LRRK2/DCN/GATA3/CRLF1/MMP9	geneontology_Biological_Process	Down
GO:1904019	epithelial cell apoptotic process	2.69e-06	8.26e-05	6.02e-05	TGFBR2/THBS1/CDH5/ICAM1/CD248/NDNF/SERPINE1/CCL2/SEMA5A/FGG/GATA3/SFRP4	geneontology_Biological_Process	Down
GO:0010951	negative regulation of endopeptidase activity	2.82e-06	8.61e-05	6.28e-05	THBS1/HGF/TIMP3/COL6A3/TIMP2/A2M/SERPING1/C3/SERPINE1/SERPINA1/TFPI2/AQP1/SFRP2/PTGS2/CST6/MMP9/WFDC2/LTF	geneontology_Biological_Process	Down
GO:0090132	epithelium migration	2.93e-06	8.88e-05	6.47e-05	TGFBR2/THBS1/ITGB3/JCAD/ETS1/ADGRA2/LOXL2/CDH5/SPARC/FAP/HAS2/CYP1B1/ITGA3/ENPP2/GREM1/PTGS2/AGTR2/DCN/SEMA5A/GATA3/MMP9/KIT	geneontology_Biological_Process	Down
GO:2000352	negative regulation of endothelial cell apoptotic process	3.17e-06	9.51e-05	6.93e-05	CDH5/ICAM1/NDNF/SERPINE1/SEMA5A/FGG/GATA3	geneontology_Biological_Process	Down
GO:0001894	tissue homeostasis	3.32e-06	9.9e-05	7.21e-05	ITGB3/PDGFRB/ADGRF5/CDH5/LAMA2/SLC39A8/CSF1R/ADAM8/CCN2/TMEM119/RCN3/PTGS2/PDK4/NAPSA/SFTPD/CLDN18/PIGR/LTF	geneontology_Biological_Process	Down
GO:0002685	regulation of leukocyte migration	3.7e-06	0.000109	7.97e-05	THBS1/EMILIN1/DYSF/ICAM1/THY1/CSF1R/SERPINE1/RARRES2/ADAM8/PTAFR/GREM1/CCR1/CCL2/MMP28/CCL21/AGER	geneontology_Biological_Process	Down
GO:0030193	regulation of blood coagulation	3.84e-06	0.000113	8.21e-05	THBS1/FAP/SERPING1/PDGFRA/C1QTNF1/SERPINE1/CAV1/PLAU/FOXA2/FGG	geneontology_Biological_Process	Down
GO:0007585	respiratory gaseous exchange by respiratory system	4.61e-06	0.000133	9.7e-05	EDNRA/TSHZ3/CHST11/ELN/SFTPD/SFTPB/SFTPA1/SFTPA2/SFTPC	geneontology_Biological_Process	Down
GO:0030195	negative regulation of blood coagulation	4.61e-06	0.000133	9.7e-05	THBS1/FAP/SERPING1/PDGFRA/C1QTNF1/SERPINE1/PLAU/FGG	geneontology_Biological_Process	Down
GO:0043277	apoptotic cell clearance	5.38e-06	0.000154	0.000112	THBS1/ITGB3/AXL/TGM2/RHOBTB2/C3/CCL2/MARCO	geneontology_Biological_Process	Down
GO:0051384	response to glucocorticoid	5.46e-06	0.000155	0.000113	SPARC/ICAM1/SLIT3/FIBIN/PTAFR/PTPRU/ERRFI1/AQP1/ABCA3/PTGS2/AGTR2/ALPL/AREG	geneontology_Biological_Process	Down
GO:0007584	response to nutrient	5.89e-06	0.000164	0.00012	TGFBR2/SPARC/COL1A1/POSTN/LPL/SFRP2/PTGS2/FOLR2/ALPL/FOXA2/CYBB/CYP24A1/FOLR1/TNC	geneontology_Biological_Process	Down
GO:1901136	carbohydrate derivative catabolic process	5.91e-06	0.000164	0.00012	ADAMTS12/BGN/FMOD/GPC6/DPYD/VCAN/HSPG2/NT5E/CSPG4/CEMIP/PRELP/FBXO2/DCN/LUM/CHI3L1	geneontology_Biological_Process	Down
GO:0010466	negative regulation of peptidase activity	5.91e-06	0.000164	0.00012	THBS1/HGF/TIMP3/COL6A3/TIMP2/A2M/SERPING1/C3/SERPINE1/SERPINA1/TFPI2/AQP1/SFRP2/PTGS2/CST6/MMP9/WFDC2/LTF	geneontology_Biological_Process	Down
GO:0045992	negative regulation of embryonic development	6.33e-06	0.000175	0.000127	COL5A1/COL5A2/SNAI1/SULF1/SFRP2/GATA3	geneontology_Biological_Process	Down
GO:0038065	collagen-activated signaling pathway	6.57e-06	0.00018	0.000131	DDR2/COL4A1/COL1A1/COL4A2/ITGA11	geneontology_Biological_Process	Down
GO:0016485	protein processing	7.08e-06	0.000192	0.00014	THBS1/SPON1/AEBP1/CPXM1/SERPINE1/ADAM8/GAS1/ADAMTS2/COMP/CPM/SRGN/LRRK2/CTSE/PLAU/FGG/HP	geneontology_Biological_Process	Down
GO:0060562	epithelial tube morphogenesis	7.09e-06	0.000192	0.00014	MICAL2/TGFBR2/DLC1/EDNRA/ENG/ADAMTS16/DCHS1/ADAMTS12/COL4A1/PODXL/CSF1R/GREM1/BMP2/SFRP2/AGTR2/GATA3/FOLR1/AREG/NKX2-1/TNC	geneontology_Biological_Process	Down
GO:0050818	regulation of coagulation	7.32e-06	0.000195	0.000142	THBS1/FAP/SERPING1/PDGFRA/C1QTNF1/SERPINE1/CAV1/PLAU/FOXA2/FGG	geneontology_Biological_Process	Down
GO:0061041	regulation of wound healing	7.34e-06	0.000195	0.000142	THBS1/FAP/SERPING1/PDGFRA/C1QTNF1/SERPINE1/TNFRSF12A/CAV1/ALOX5/PLAU/FOXA2/FGG/AGER	geneontology_Biological_Process	Down
GO:0007229	integrin-mediated signaling pathway	7.5e-06	0.000198	0.000144	ITGB3/FN1/COL3A1/ITGB6/ITGA5/ITGBL1/COL16A1/THY1/CCN2/ITGA3/ITGA11	geneontology_Biological_Process	Down
GO:0043491	protein kinase B signaling	7.99e-06	0.00021	0.000153	THBS1/AXL/HGF/ENG/PDGFRB/PDGFRA/C1QTNF1/ADAM8/LOX/RCN3/CCL2/SEMA5A/GATA3/EREG/AREG/CHI3L1/CCL21/KIT	geneontology_Biological_Process	Down
GO:0003171	atrioventricular valve development	8.09e-06	0.00021	0.000153	TGFBR2/DCHS1/CCN1/GJA5/SLIT3/BMP2	geneontology_Biological_Process	Down
GO:0042730	fibrinolysis	8.09e-06	0.00021	0.000153	THBS1/FAP/SERPING1/SERPINE1/PLAU/FGG	geneontology_Biological_Process	Down
GO:0010634	positive regulation of epithelial cell migration	8.22e-06	0.000211	0.000154	TGFBR2/THBS1/ITGB3/JCAD/ETS1/ADGRA2/SPARC/HAS2/ITGA3/ENPP2/PTGS2/SEMA5A/GATA3/MMP9	geneontology_Biological_Process	Down
GO:0006029	proteoglycan metabolic process	8.97e-06	0.000229	0.000167	ADAMTS12/BGN/VCAN/CHST11/NDNF/BMP2/CSPG4/SULF1/DCN/COL11A1	geneontology_Biological_Process	Down
GO:0042476	odontogenesis	9.45e-06	0.000238	0.000174	COL1A2/INHBA/FAM20A/COL1A1/PDGFRA/CSF3R/SERPINE1/BMP2/AQP1/ALPL/ASPN/TNC	geneontology_Biological_Process	Down
GO:0070482	response to oxygen levels	9.45e-06	0.000238	0.000174	TGFBR2/THBS1/EDNRA/VASN/PDGFRB/ETS1/LOXL2/ICAM1/MMP2/COL1A1/NDNF/POSTN/ADAM8/CCN2/BMP2/CAV1/AQP1/PTGIS/PTGS2/PLAU/CYBB/AGER	geneontology_Biological_Process	Down
GO:0050819	negative regulation of coagulation	9.62e-06	0.000238	0.000174	THBS1/FAP/SERPING1/PDGFRA/C1QTNF1/SERPINE1/PLAU/FGG	geneontology_Biological_Process	Down
GO:0030509	BMP signaling pathway	9.75e-06	0.000238	0.000174	ENG/CDH5/CCN1/FBN1/FSTL3/FSTL1/ITGA3/GREM1/COMP/BMP2/SULF1/SFRP2/SFRP4	geneontology_Biological_Process	Down
GO:0048754	branching morphogenesis of an epithelial tube	9.75e-06	0.000238	0.000174	TGFBR2/EDNRA/ENG/ADAMTS16/DCHS1/COL4A1/GREM1/BMP2/SFRP2/AGTR2/AREG/NKX2-1/TNC	geneontology_Biological_Process	Down
GO:0002526	acute inflammatory response	9.77e-06	0.000238	0.000174	FN1/ICAM1/TREM1/C3/ADAM8/SERPINA1/CD163/PTGS2/GATA3/ORM1/HP	geneontology_Biological_Process	Down
GO:0040013	negative regulation of locomotion	9.83e-06	0.000238	0.000174	DLC1/THBS1/ENG/EMILIN1/COL3A1/PODN/CYP1B1/THY1/SERPINE1/PTPRU/GREM1/CCL2/SEMA3C/SULF1/SFRP2/AGTR2/DCN/MMP28/SEMA5A/GATA3/NKX2-1/CCL21	geneontology_Biological_Process	Down
GO:0042493	response to drug	9.83e-06	0.000238	0.000174	TGFBR2/THBS1/ENG/ICAM1/TIMP2/NNMT/INHBA/COL1A1/LGALS1/ITGA3/LPL/LOX/SEMA3C/SLC22A3/AQP1/MT2A/SFRP2/ABCA3/PTGS2/CYBB/GATA3/CYP4B1	geneontology_Biological_Process	Down
GO:0050920	regulation of chemotaxis	9.9e-06	0.000238	0.000174	THBS1/PDGFRB/ADGRA2/DYSF/PDGFRA/CSF1R/SERPINE1/RARRES2/GREM1/CCR1/CCL2/SEMA3C/MMP28/SEMA5A/CCL21/AGER	geneontology_Biological_Process	Down
GO:0048799	animal organ maturation	1.02e-05	0.000245	0.000179	DCHS1/RFLNA/GREM1/BMP2/GATA3/LTF	geneontology_Biological_Process	Down
GO:0045861	negative regulation of proteolysis	1.05e-05	0.00025	0.000182	THBS1/HGF/TIMP3/COL6A3/TIMP2/A2M/SERPING1/CAMK2N1/C3/SERPINE1/SERPINA1/GAS1/TFPI2/AQP1/SFRP2/PTGS2/LRRK2/CST6/MMP9/WFDC2/LTF	geneontology_Biological_Process	Down
GO:0051271	negative regulation of cellular component movement	1.11e-05	0.000261	0.00019	DLC1/THBS1/ENG/EMILIN1/COL3A1/PODN/CYP1B1/THY1/SERPINE1/PTPRU/GREM1/CCL2/SEMA3C/SULF1/SFRP2/AGTR2/DCN/MMP28/SEMA5A/GATA3/NKX2-1/CCL21	geneontology_Biological_Process	Down
GO:1903035	negative regulation of response to wounding	1.2e-05	0.000283	0.000206	THBS1/FAP/SERPING1/PDGFRA/C1QTNF1/SERPINE1/ALOX5/PLAU/FGG/AGER	geneontology_Biological_Process	Down
GO:0009612	response to mechanical stimulus	1.36e-05	0.000317	0.000231	TGFBR2/THBS1/ENG/ETS1/COL3A1/COL1A1/POSTN/AQP1/PTGS2/DCN/COL11A1/CHI3L1/MMP7/KIT/TNC	geneontology_Biological_Process	Down
GO:1903039	positive regulation of leukocyte cell-cell adhesion	1.37e-05	0.000317	0.000231	TGFBR2/ETS1/ICAM1/HAS2/LGALS1/THY1/ADAM8/PTAFR/IL7R/CCL2/CAV1/ALOX5/VCAM1/GATA3/CCL21/AGER	geneontology_Biological_Process	Down
GO:0042310	vasoconstriction	1.85e-05	0.000427	0.000312	EDNRA/ICAM1/GJA5/ACTA2/PTAFR/COMP/CAV1/PTGS2/FGG	geneontology_Biological_Process	Down
GO:0032965	regulation of collagen biosynthetic process	1.91e-05	0.000436	0.000318	ENG/PDGFRB/EMILIN1/VIM/CREB3L1/CCN2/ERRFI1	geneontology_Biological_Process	Down
GO:1903053	regulation of extracellular matrix organization	1.91e-05	0.000436	0.000318	ETS1/EMILIN1/FAP/DDR2/HAS2/AEBP1/ANTXR1	geneontology_Biological_Process	Down
GO:0033688	regulation of osteoblast proliferation	1.96e-05	0.00044	0.000321	CCN1/FBLN5/TMEM119/GREM1/BMP2/LTF	geneontology_Biological_Process	Down
GO:0060055	angiogenesis involved in wound healing	1.96e-05	0.00044	0.000321	ITGB3/ETS1/MCAM/NDNF/SERPINE1/ALOX5	geneontology_Biological_Process	Down
GO:0002687	positive regulation of leukocyte migration	1.98e-05	0.000443	0.000323	THBS1/DYSF/ICAM1/THY1/CSF1R/SERPINE1/RARRES2/ADAM8/PTAFR/CCR1/CCL21/AGER	geneontology_Biological_Process	Down
GO:0071496	cellular response to external stimulus	1.99e-05	0.000443	0.000323	AXL/ENG/ICAM1/COL1A1/NUAK1/POSTN/LPL/AQP1/SFRP2/PTGS2/PDK4/LRRK2/FOLR2/VCAM1/FOXA2/CYP24A1/FOLR1/MMP7/TNC	geneontology_Biological_Process	Down
GO:0072006	nephron development	2.13e-05	0.000471	0.000343	ADAMTS16/DCHS1/PDGFRB/ACTA2/PODXL/PDGFRA/ITGA3/GREM1/BMP2/SULF1/AGTR2/GATA3	geneontology_Biological_Process	Down
GO:1903037	regulation of leukocyte cell-cell adhesion	2.26e-05	0.000497	0.000362	TGFBR2/ETS1/ICAM1/LRRC32/HAS2/LGALS1/THY1/ADAM8/PTAFR/IL7R/CCL2/CAV1/ALOX5/VCAM1/VSIG4/SFTPD/GATA3/CCL21/AGER	geneontology_Biological_Process	Down
GO:0098868	bone growth	2.39e-05	0.000522	0.00038	TGFBR2/DDR2/FBLN5/ANXA6/COMP/MMP13	geneontology_Biological_Process	Down
GO:0050673	epithelial cell proliferation	2.51e-05	0.000544	0.000397	THBS1/ITGB3/HGF/COL8A1/JCAD/DYSF/LOXL2/SPARC/FAP/HAS2/COL8A2/ERRFI1/CCL2/BMP2/CAV1/ALOX5/SULF1/SFRP2/SEMA5A/GATA3/EREG/AREG/KIT	geneontology_Biological_Process	Down
GO:0006936	muscle contraction	2.6e-05	0.000563	0.00041	EDNRA/DYSF/CALD1/GJA5/ANXA6/MYL9/VIM/ACTA2/LMOD1/TPM2/CNN1/PLN/ACTG2/PTAFR/CCN2/COMP/CAV1/SULF1/PTGS2/KIT	geneontology_Biological_Process	Down
GO:0043312	neutrophil degranulation	2.71e-05	0.000581	0.000424	CD93/CRISPLD2/TIMP2/FCGR2A/ANPEP/C3/MCEMP1/ADAM8/PTAFR/TNFAIP6/SERPINA1/FPR1/OLR1/ALOX5/PTX3/PLAU/CYBB/CHI3L1/ORM1/HP/MMP9/PRSS2/PIGR/LTF	geneontology_Biological_Process	Down
GO:0071295	cellular response to vitamin	2.89e-05	0.000617	0.00045	COL1A1/POSTN/FOLR2/CYP24A1/FOLR1/TNC	geneontology_Biological_Process	Down
GO:2000146	negative regulation of cell motility	2.93e-05	0.000622	0.000453	DLC1/THBS1/ENG/EMILIN1/COL3A1/PODN/CYP1B1/THY1/SERPINE1/PTPRU/GREM1/CCL2/SULF1/SFRP2/AGTR2/DCN/MMP28/GATA3/NKX2-1/CCL21	geneontology_Biological_Process	Down
GO:0002283	neutrophil activation involved in immune response	2.99e-05	0.000628	0.000457	CD93/CRISPLD2/TIMP2/FCGR2A/ANPEP/C3/MCEMP1/ADAM8/PTAFR/TNFAIP6/SERPINA1/FPR1/OLR1/ALOX5/PTX3/PLAU/CYBB/CHI3L1/ORM1/HP/MMP9/PRSS2/PIGR/LTF	geneontology_Biological_Process	Down
GO:0007157	heterophilic cell-cell adhesion via plasma membrane cell adhesion molecules	2.99e-05	0.000628	0.000457	HMCN1/DCHS1/ICAM1/SCARF2/ITGA5/AMIGO2/VCAM1	geneontology_Biological_Process	Down
GO:0010038	response to metal ion	3.04e-05	0.000636	0.000463	THBS1/LOXL2/SPARC/ICAM1/FSTL3/ALOX5AP/PLN/FIBIN/AQP9/CAV1/MT1M/AQP1/MT2A/PTGS2/LRRK2/CYBB/FGG/MT1E/MMP9/KIT	geneontology_Biological_Process	Down
GO:0043931	ossification involved in bone maturation	3.13e-05	0.000651	0.000475	DCHS1/RFLNA/GREM1/BMP2/LTF	geneontology_Biological_Process	Down
GO:0060389	pathway-restricted SMAD protein phosphorylation	3.37e-05	0.000695	0.000507	TGFBR2/ENG/EMILIN1/PMEPA1/INHBA/DAB2/GREM1/BMP2	geneontology_Biological_Process	Down
GO:0051896	regulation of protein kinase B signaling	3.38e-05	0.000695	0.000507	THBS1/AXL/HGF/ENG/PDGFRB/PDGFRA/C1QTNF1/ADAM8/RCN3/SEMA5A/GATA3/EREG/AREG/CHI3L1/CCL21/KIT	geneontology_Biological_Process	Down
GO:0097530	granulocyte migration	3.43e-05	0.000695	0.000507	THBS1/DYSF/CSF1R/CSF3R/RARRES2/ADAM8/CCL2/CXCL2/CXCL5/CCL13/CCL21/CCL18	geneontology_Biological_Process	Down
GO:0033628	regulation of cell adhesion mediated by integrin	3.44e-05	0.000695	0.000507	PODXL/CYP1B1/SERPINE1/SFRP2/PLAU/MUC1/CCL21	geneontology_Biological_Process	Down
GO:1904036	negative regulation of epithelial cell apoptotic process	3.44e-05	0.000695	0.000507	CDH5/ICAM1/NDNF/SERPINE1/SEMA5A/FGG/GATA3	geneontology_Biological_Process	Down
GO:1901654	response to ketone	3.47e-05	0.000695	0.000507	THBS1/ICAM1/PTGER2/SLIT3/PLN/FIBIN/PTAFR/ERRFI1/CAV1/AQP1/AGTR2/CYBB/CCL21/TNC	geneontology_Biological_Process	Down
GO:0002691	regulation of cellular extravasation	3.48e-05	0.000695	0.000507	ICAM1/THY1/ADAM8/PTAFR/CCL21/AGER	geneontology_Biological_Process	Down
GO:0071621	granulocyte chemotaxis	3.49e-05	0.000695	0.000507	THBS1/DYSF/CSF1R/CSF3R/RARRES2/CCL2/CXCL2/CXCL5/CCL13/CCL21/CCL18	geneontology_Biological_Process	Down
GO:0002683	negative regulation of immune system process	3.52e-05	0.000697	0.000508	THBS1/AXL/EMILIN1/ADGRF5/LRRC32/A2M/SERPING1/COL3A1/INHBA/FBN1/FSTL3/THY1/GREM1/LRRC17/IL7R/CCL2/VSIG4/C4BPA/MMP28/SFTPD/CCL21/CLDN18/LTF	geneontology_Biological_Process	Down
GO:0036293	response to decreased oxygen levels	3.68e-05	0.000726	0.000529	TGFBR2/THBS1/EDNRA/VASN/ETS1/LOXL2/ICAM1/MMP2/NDNF/POSTN/ADAM8/CCN2/BMP2/CAV1/AQP1/PTGIS/PTGS2/PLAU/CYBB/AGER	geneontology_Biological_Process	Down
GO:0052548	regulation of endopeptidase activity	3.85e-05	0.000754	0.00055	DLC1/THBS1/HGF/TIMP3/COL6A3/CCN1/TIMP2/A2M/SERPING1/C3/SERPINE1/CCN2/SERPINA1/TFPI2/AQP1/SFRP2/PTGS2/CST6/MMP9/AGER/WFDC2/LTF	geneontology_Biological_Process	Down
GO:0048875	chemical homeostasis within a tissue	4e-05	0.000779	0.000568	ADGRF5/RCN3/NAPSA/SFTPD	geneontology_Biological_Process	Down
GO:0002693	positive regulation of cellular extravasation	4.05e-05	0.00078	0.000569	ICAM1/THY1/ADAM8/PTAFR/AGER	geneontology_Biological_Process	Down
GO:0030728	ovulation	4.05e-05	0.00078	0.000569	INHBA/MMP19/TNFAIP6/PTGS2/EREG	geneontology_Biological_Process	Down
GO:0034109	homotypic cell-cell adhesion	4.09e-05	0.00078	0.000569	ITGB3/FN1/MYL9/PDGFRA/LGALS1/C1QTNF1/PTPRU/COMP/FGG	geneontology_Biological_Process	Down
GO:0097756	negative regulation of blood vessel diameter	4.09e-05	0.00078	0.000569	EDNRA/ICAM1/GJA5/ACTA2/PTAFR/COMP/CAV1/PTGS2/FGG	geneontology_Biological_Process	Down
GO:0045907	positive regulation of vasoconstriction	4.15e-05	0.000789	0.000575	ICAM1/GJA5/PTAFR/CAV1/PTGS2/FGG	geneontology_Biological_Process	Down
GO:0045123	cellular extravasation	4.22e-05	0.000797	0.000581	ICAM1/THY1/ADAM8/PTAFR/CCL2/VCAM1/CCL21/AGER	geneontology_Biological_Process	Down
GO:0030512	negative regulation of transforming growth factor beta receptor signaling pathway	4.48e-05	0.000841	0.000613	TGFBR2/VASN/EMILIN1/PMEPA1/FBN1/CHST11/CAV1/ASPN/NKX2-1	geneontology_Biological_Process	Down
GO:0010718	positive regulation of epithelial to mesenchymal transition	4.52e-05	0.000841	0.000613	TGFBR2/ENG/LOXL2/SNAI1/COL1A1/DAB2/BMP2	geneontology_Biological_Process	Down
GO:0046850	regulation of bone remodeling	4.52e-05	0.000841	0.000613	ITGB3/CSF1R/ADAM8/TMEM119/GREM1/PDK4/CLDN18	geneontology_Biological_Process	Down
GO:0003206	cardiac chamber morphogenesis	4.65e-05	0.000863	0.000629	TGFBR2/ENG/CCN1/GJA5/HEG1/SLIT3/FHL2/SEMA3C/SFRP2/COL11A1/GATA3	geneontology_Biological_Process	Down
GO:0033687	osteoblast proliferation	4.93e-05	0.000909	0.000663	CCN1/FBLN5/TMEM119/GREM1/BMP2/LTF	geneontology_Biological_Process	Down
GO:0007568	aging	5.01e-05	0.000919	0.00067	TGFBR2/ENG/PDGFRB/LOXL2/ICAM1/TIMP2/SERPING1/COL4A2/NUAK1/SERPINE1/CCN2/COMP/PTGS2/LRRK2/PRELP/DCN/MMP7/AGER	geneontology_Biological_Process	Down
GO:0048146	positive regulation of fibroblast proliferation	5.15e-05	0.000936	0.000682	FN1/PDGFRB/DDR2/PDGFRA/PDGFC/AQP1/EREG	geneontology_Biological_Process	Down
GO:0071675	regulation of mononuclear cell migration	5.15e-05	0.000936	0.000682	THBS1/CSF1R/SERPINE1/RARRES2/GREM1/CCR1/AGER	geneontology_Biological_Process	Down
GO:0048608	reproductive structure development	5.22e-05	0.000944	0.000688	AXL/PDGFRB/ICAM1/CCN1/INHBA/SNAI1/FSTL3/MMP19/ADAM19/PDGFRA/SLIT3/SULF1/SFRP2/PTGIS/PTGS2/PTX3/DCN/GATA3/EREG/NKX2-1/KIT/TNC	geneontology_Biological_Process	Down
GO:0030336	negative regulation of cell migration	5.24e-05	0.000944	0.000688	DLC1/THBS1/ENG/EMILIN1/COL3A1/PODN/CYP1B1/THY1/SERPINE1/PTPRU/GREM1/CCL2/SULF1/SFRP2/AGTR2/DCN/MMP28/NKX2-1/CCL21	geneontology_Biological_Process	Down
GO:1903845	negative regulation of cellular response to transforming growth factor beta stimulus	5.37e-05	0.000962	0.000701	TGFBR2/VASN/EMILIN1/PMEPA1/FBN1/CHST11/CAV1/ASPN/NKX2-1	geneontology_Biological_Process	Down
GO:1903034	regulation of response to wounding	5.66e-05	0.00101	0.000735	THBS1/FAP/SERPING1/PDGFRA/C1QTNF1/SERPINE1/TNFRSF12A/CAV1/ALOX5/PLAU/FOXA2/FGG/AGER	geneontology_Biological_Process	Down
GO:0046718	viral entry into host cell	5.73e-05	0.00102	0.000741	ITGB3/AXL/ICAM1/IFITM2/ITGB6/ITGA5/ANPEP/LGALS1/MRC1/CAV1/PTX3	geneontology_Biological_Process	Down
GO:0072132	mesenchyme morphogenesis	5.85e-05	0.00102	0.000747	TGFBR2/ENG/DCHS1/SNAI1/ACTA2/ACTG2/BMP2	geneontology_Biological_Process	Down
GO:2001238	positive regulation of extrinsic apoptotic signaling pathway	5.85e-05	0.00102	0.000747	THBS1/TIMP3/INHBA/G0S2/TNFRSF12A/CAV1/AGTR2	geneontology_Biological_Process	Down
GO:0030208	dermatan sulfate biosynthetic process	5.91e-05	0.00102	0.000747	BGN/VCAN/CSPG4/DCN	geneontology_Biological_Process	Down
GO:0035630	bone mineralization involved in bone maturation	5.91e-05	0.00102	0.000747	RFLNA/GREM1/BMP2/LTF	geneontology_Biological_Process	Down
GO:0038063	collagen-activated tyrosine kinase receptor signaling pathway	5.91e-05	0.00102	0.000747	DDR2/COL4A1/COL1A1/COL4A2	geneontology_Biological_Process	Down
GO:0061458	reproductive system development	5.96e-05	0.00103	0.000751	AXL/PDGFRB/ICAM1/CCN1/INHBA/SNAI1/FSTL3/MMP19/ADAM19/PDGFRA/SLIT3/SULF1/SFRP2/PTGIS/PTGS2/PTX3/DCN/GATA3/EREG/NKX2-1/KIT/TNC	geneontology_Biological_Process	Down
GO:0048565	digestive tract development	6.13e-05	0.00105	0.000768	TGFBR2/CLMP/DCHS1/COL3A1/DACT1/PDGFRA/PDGFC/RARRES2/SFRP2/CLDN18/KIT	geneontology_Biological_Process	Down
GO:0033273	response to vitamin	6.4e-05	0.00109	0.000795	SPARC/COL1A1/POSTN/PTGS2/FOLR2/ALPL/CYP24A1/FOLR1/TNC	geneontology_Biological_Process	Down
GO:0034103	regulation of tissue remodeling	6.4e-05	0.00109	0.000795	ITGB3/DDR2/CSF1R/ADAM8/TMEM119/GREM1/PDK4/CLDN18/AGER	geneontology_Biological_Process	Down
GO:0070977	bone maturation	6.49e-05	0.0011	0.000802	DCHS1/RFLNA/GREM1/BMP2/LTF	geneontology_Biological_Process	Down
GO:0030278	regulation of ossification	6.55e-05	0.00111	0.000805	HGF/CCN1/DDR2/RFLNA/TMEM119/GREM1/CCR1/COMP/BMP2/ALOX5/SFRP2/SRGN/AREG/LTF	geneontology_Biological_Process	Down
GO:0002237	response to molecule of bacterial origin	6.58e-05	0.00111	0.000805	SSC5D/AXL/AKAP12/SPARC/ICAM1/PTGER2/VIM/SERPINE1/MRC1/PTAFR/SPON2/CCL2/PTGS2/CXCL2/ALPL/DCN/CXCL5/DMBT1/LTF	geneontology_Biological_Process	Down
GO:0061756	leukocyte adhesion to vascular endothelial cell	6.63e-05	0.00111	0.000809	ETS1/ICAM1/SLC39A8/PTAFR/ALOX5/VCAM1/CCL21	geneontology_Biological_Process	Down
GO:1905314	semi-lunar valve development	6.84e-05	0.00114	0.00083	EMILIN1/GJA5/SNAI1/SLIT3/ELN/GATA3	geneontology_Biological_Process	Down
GO:0019730	antimicrobial humoral response	7.01e-05	0.00116	0.000847	RARRES2/SPON2/CXCL2/CXCL5/CCL13/SFTPD/DMBT1/PGC/PRSS2/WFDC2/LTF	geneontology_Biological_Process	Down
GO:0061035	regulation of cartilage development	7.12e-05	0.00118	0.000857	LOXL2/CCN1/ADAMTS12/EFEMP1/RFLNA/CCN2/GREM1/BMP2	geneontology_Biological_Process	Down
GO:2001236	regulation of extrinsic apoptotic signaling pathway	7.27e-05	0.0012	0.000871	THBS1/HGF/TIMP3/ICAM1/INHBA/G0S2/SERPINE1/TNFRSF12A/CAV1/SFRP2/AGTR2/FGG	geneontology_Biological_Process	Down
GO:0001666	response to hypoxia	7.35e-05	0.0012	0.000877	TGFBR2/THBS1/EDNRA/VASN/ETS1/LOXL2/ICAM1/MMP2/NDNF/POSTN/ADAM8/BMP2/CAV1/AQP1/PTGIS/PTGS2/PLAU/CYBB/AGER	geneontology_Biological_Process	Down
GO:0003181	atrioventricular valve morphogenesis	8.07e-05	0.00131	0.000958	TGFBR2/DCHS1/CCN1/SLIT3/BMP2	geneontology_Biological_Process	Down
GO:0002921	negative regulation of humoral immune response	8.4e-05	0.00135	0.000985	A2M/SERPING1/VSIG4/C4BPA	geneontology_Biological_Process	Down
GO:0008228	opsonization	8.4e-05	0.00135	0.000985	SPON2/PTX3/C4BPA/SFTPA1	geneontology_Biological_Process	Down
GO:0030205	dermatan sulfate metabolic process	8.4e-05	0.00135	0.000985	BGN/VCAN/CSPG4/DCN	geneontology_Biological_Process	Down
GO:0060350	endochondral bone morphogenesis	8.45e-05	0.00135	0.000987	TGFBR2/ANXA6/COL1A1/TMEM119/COMP/ALPL/MMP13	geneontology_Biological_Process	Down
GO:0016525	negative regulation of angiogenesis	9.23e-05	0.00147	0.00107	THBS1/EMILIN1/SPARC/FBLN5/THBS2/CREB3L1/COL4A2/HSPG2/SERPINE1/ISM1/ALOX5/SULF1/DCN	geneontology_Biological_Process	Down
GO:0030204	chondroitin sulfate metabolic process	9.29e-05	0.00148	0.00108	BGN/VCAN/CHST11/NDNF/CSPG4/DCN	geneontology_Biological_Process	Down
GO:0044273	sulfur compound catabolic process	9.5e-05	0.0015	0.0011	BGN/FMOD/VCAN/CSPG4/PRELP/DCN/LUM	geneontology_Biological_Process	Down
GO:0048844	artery morphogenesis	9.55e-05	0.0015	0.0011	ENG/PDGFRB/ADGRF5/GJA5/COL3A1/COMP/PRRX1/FOLR1	geneontology_Biological_Process	Down
GO:0097205	renal filtration	9.93e-05	0.00155	0.00113	ADGRF5/MCAM/GJA5/ITGA3/SULF1	geneontology_Biological_Process	Down
GO:0098742	cell-cell adhesion via plasma-membrane adhesion molecules	9.93e-05	0.00155	0.00113	TGFBR2/HMCN1/DCHS1/MYADM/CDH5/ICAM1/GPC6/SCARF2/ITGA5/CDH11/AMIGO2/BMP2/FLRT3/VCAM1/VSTM2L/CLDN18	geneontology_Biological_Process	Down
GO:2000181	negative regulation of blood vessel morphogenesis	0.000103	0.0016	0.00116	THBS1/EMILIN1/SPARC/FBLN5/THBS2/CREB3L1/COL4A2/HSPG2/SERPINE1/ISM1/ALOX5/SULF1/DCN	geneontology_Biological_Process	Down
GO:1903524	positive regulation of blood circulation	0.000105	0.00162	0.00118	ICAM1/GJA5/PTGER2/PTAFR/CCN2/CAV1/PTGS2/FGG	geneontology_Biological_Process	Down
GO:1990868	response to chemokine	0.000106	0.00162	0.00118	SLIT3/LOX/CCR1/CCL2/CXCL2/CXCL5/CCL13/CCL21/CCL18	geneontology_Biological_Process	Down
GO:1990869	cellular response to chemokine	0.000106	0.00162	0.00118	SLIT3/LOX/CCR1/CCL2/CXCL2/CXCL5/CCL13/CCL21/CCL18	geneontology_Biological_Process	Down
GO:1905517	macrophage migration	0.000107	0.00163	0.00119	THBS1/EMILIN1/CSF1R/RARRES2/CCL2/MMP28/SFTPD	geneontology_Biological_Process	Down
GO:0034329	cell junction assembly	0.000111	0.00169	0.00123	DLC1/THBS1/FN1/DCHS1/CDH5/GJA5/THBS2/SNAI1/GPC6/ITGA5/CDH11/HEG1/COL16A1/THY1/FLNC/GREM1/AMIGO2/CAV1/FLRT3/LAMC2/CLDN18	geneontology_Biological_Process	Down
GO:0003012	muscle system process	0.000113	0.00171	0.00125	EDNRA/DYSF/CALD1/GJA5/ANXA6/MYL9/VIM/ACTA2/LMOD1/TPM2/CNN1/PLN/ACTG2/PTAFR/CCN2/ERRFI1/COMP/CAV1/SULF1/PTGS2/AGTR2/KIT	geneontology_Biological_Process	Down
GO:0030207	chondroitin sulfate catabolic process	0.000116	0.00175	0.00128	BGN/VCAN/CSPG4/DCN	geneontology_Biological_Process	Down
GO:0030206	chondroitin sulfate biosynthetic process	0.000121	0.00181	0.00132	BGN/VCAN/CHST11/CSPG4/DCN	geneontology_Biological_Process	Down
GO:0032967	positive regulation of collagen biosynthetic process	0.000121	0.00181	0.00132	ENG/PDGFRB/VIM/CREB3L1/CCN2	geneontology_Biological_Process	Down
GO:0031668	cellular response to extracellular stimulus	0.000122	0.00183	0.00133	AXL/ICAM1/COL1A1/NUAK1/POSTN/LPL/SFRP2/PDK4/LRRK2/FOLR2/VCAM1/FOXA2/CYP24A1/FOLR1/TNC	geneontology_Biological_Process	Down
GO:0071548	response to dexamethasone	0.000124	0.00184	0.00134	ICAM1/FIBIN/PTAFR/ERRFI1/AQP1/AGTR2	geneontology_Biological_Process	Down
GO:0044409	entry into host	0.000132	0.00195	0.00142	ITGB3/AXL/ICAM1/IFITM2/ITGB6/ITGA5/ANPEP/LGALS1/MRC1/CAV1/PTX3	geneontology_Biological_Process	Down
GO:0055123	digestive system development	0.000132	0.00195	0.00142	TGFBR2/CLMP/DCHS1/COL3A1/DACT1/PDGFRA/PDGFC/RARRES2/SFRP2/CLDN18/KIT	geneontology_Biological_Process	Down
GO:0051346	negative regulation of hydrolase activity	0.000135	0.00199	0.00145	THBS1/HGF/TIMP3/COL6A3/TIMP2/A2M/SERPING1/C3/SERPINE1/PLN/SERPINA1/TFPI2/AQP1/CCDC8/SFRP2/PTGS2/PTX3/LRRK2/CST6/MMP9/WFDC2/LTF	geneontology_Biological_Process	Down
GO:2000377	regulation of reactive oxygen species metabolic process	0.000139	0.00204	0.00149	TGFBR2/THBS1/PDGFRB/ICAM1/FBLN5/CYP1B1/CAV1/ALOX5/PTGIS/PTGS2/PTX3/AGTR2/HP	geneontology_Biological_Process	Down
GO:0048246	macrophage chemotaxis	0.000142	0.00208	0.00151	THBS1/CSF1R/RARRES2/CCL2/MMP28/SFTPD	geneontology_Biological_Process	Down
GO:0002688	regulation of leukocyte chemotaxis	0.000144	0.00208	0.00152	THBS1/DYSF/CSF1R/SERPINE1/RARRES2/GREM1/CCR1/CCL2/MMP28/CCL21	geneontology_Biological_Process	Down
GO:0043542	endothelial cell migration	0.000144	0.00208	0.00152	THBS1/ITGB3/JCAD/ETS1/ADGRA2/LOXL2/CDH5/SPARC/FAP/CYP1B1/GREM1/PTGS2/AGTR2/DCN/SEMA5A/GATA3	geneontology_Biological_Process	Down
GO:0003416	endochondral bone growth	0.000146	0.0021	0.00153	TGFBR2/DDR2/ANXA6/COMP/MMP13	geneontology_Biological_Process	Down
GO:0010714	positive regulation of collagen metabolic process	0.000146	0.0021	0.00153	ENG/PDGFRB/VIM/CREB3L1/CCN2	geneontology_Biological_Process	Down
GO:0034341	response to interferon-gamma	0.000154	0.0022	0.0016	ICAM1/IFITM2/VIM/MRC1/PTAFR/CCL2/MT2A/VCAM1/CCL13/AQP4/CCL21/HLA-DRB5/CCL18	geneontology_Biological_Process	Down
GO:0060840	artery development	0.000155	0.0022	0.00161	ENG/PDGFRB/ADGRF5/GJA5/COL3A1/LOX/COMP/PRRX1/FOLR1	geneontology_Biological_Process	Down
GO:0044406	adhesion of symbiont to host	0.000156	0.0022	0.00161	ICAM1/LRRC15/SFTPD/LTF	geneontology_Biological_Process	Down
GO:0050651	dermatan sulfate proteoglycan biosynthetic process	0.000156	0.0022	0.00161	BGN/VCAN/CSPG4/DCN	geneontology_Biological_Process	Down
GO:0045124	regulation of bone resorption	0.000163	0.00229	0.00167	ITGB3/CSF1R/ADAM8/TMEM119/PDK4/CLDN18	geneontology_Biological_Process	Down
GO:0046688	response to copper ion	0.000163	0.00229	0.00167	LOXL2/ICAM1/MT1M/AQP1/MT2A/MT1E	geneontology_Biological_Process	Down
GO:1902041	regulation of extrinsic apoptotic signaling pathway via death domain receptors	0.000165	0.0023	0.00168	THBS1/HGF/TIMP3/ICAM1/SERPINE1/SFRP2/FGG	geneontology_Biological_Process	Down
GO:0006909	phagocytosis	0.000165	0.0023	0.00168	THBS1/ITGB3/CD93/AXL/COLEC12/DYSF/TGM2/RHOBTB2/FCGR2A/C3/SPON2/CCL2/PTX3/MSR1/C4BPA/FCGR3A/MARCO/SFTPD/SFTPA1	geneontology_Biological_Process	Down
GO:0048661	positive regulation of smooth muscle cell proliferation	0.000168	0.00233	0.0017	TGFBR2/THBS1/PDGFRB/TGM2/MMP2/PTAFR/PTGS2/EREG/MMP9	geneontology_Biological_Process	Down
GO:0003180	aortic valve morphogenesis	0.000175	0.0024	0.00175	EMILIN1/SNAI1/SLIT3/ELN/GATA3	geneontology_Biological_Process	Down
GO:0006929	substrate-dependent cell migration	0.000175	0.0024	0.00175	FN1/ADAM8/ITGA11/TNFRSF12A/CSPG4	geneontology_Biological_Process	Down
GO:0072376	protein activation cascade	0.000175	0.0024	0.00175	FN1/A2M/SERPING1/F13A1/FGG	geneontology_Biological_Process	Down
GO:0072378	blood coagulation, fibrin clot formation	0.000175	0.0024	0.00175	FN1/A2M/SERPING1/F13A1/FGG	geneontology_Biological_Process	Down
GO:0034113	heterotypic cell-cell adhesion	0.000183	0.00247	0.0018	ITGB3/MYADM/ITGA5/THY1/VCAM1/FGG/AGER	geneontology_Biological_Process	Down
GO:0060393	regulation of pathway-restricted SMAD protein phosphorylation	0.000183	0.00247	0.0018	ENG/EMILIN1/PMEPA1/INHBA/DAB2/GREM1/BMP2	geneontology_Biological_Process	Down
GO:0070527	platelet aggregation	0.000183	0.00247	0.0018	ITGB3/FN1/MYL9/PDGFRA/C1QTNF1/COMP/FGG	geneontology_Biological_Process	Down
GO:0050654	chondroitin sulfate proteoglycan metabolic process	0.000185	0.0025	0.00182	BGN/VCAN/CHST11/NDNF/CSPG4/DCN	geneontology_Biological_Process	Down
GO:0051604	protein maturation	0.000189	0.00255	0.00186	THBS1/SPON1/AEBP1/CPXM1/SERPINE1/ADAM8/GAS1/ADAMTS2/COMP/CPM/SRGN/LRRK2/CTSE/PLAU/FGG/HP	geneontology_Biological_Process	Down
GO:0000302	response to reactive oxygen species	0.000195	0.0026	0.00189	AXL/HGF/PDGFRB/ETS1/FBLN5/MMP2/COL1A1/PDGFRA/CYP1B1/AQP1/LRRK2/AREG/HP/MMP9	geneontology_Biological_Process	Down
GO:0071695	anatomical structure maturation	0.000195	0.0026	0.00189	AXL/DCHS1/CDH5/MMP2/C3/RFLNA/GREM1/BMP2/LRRK2/FGG/GATA3/EREG/CCL21/LTF	geneontology_Biological_Process	Down
GO:0048145	regulation of fibroblast proliferation	0.000195	0.0026	0.00189	FN1/PDGFRB/DDR2/PDGFRA/PDGFC/AQP1/AGTR2/EREG	geneontology_Biological_Process	Down
GO:1901343	negative regulation of vasculature development	0.000196	0.0026	0.00189	THBS1/EMILIN1/SPARC/FBLN5/THBS2/CREB3L1/COL4A2/HSPG2/SERPINE1/ISM1/ALOX5/SULF1/DCN	geneontology_Biological_Process	Down
GO:0050655	dermatan sulfate proteoglycan metabolic process	0.000204	0.0027	0.00197	BGN/VCAN/CSPG4/DCN	geneontology_Biological_Process	Down
GO:0007263	nitric oxide mediated signal transduction	0.000208	0.00272	0.00199	THBS1/NDNF/FPR1/MT1M/AGTR2	geneontology_Biological_Process	Down
GO:0045671	negative regulation of osteoclast differentiation	0.000208	0.00272	0.00199	FBN1/FSTL3/LRRC17/CLDN18/LTF	geneontology_Biological_Process	Down
GO:0060351	cartilage development involved in endochondral bone morphogenesis	0.000208	0.00272	0.00199	TGFBR2/ANXA6/COL1A1/COMP/MMP13	geneontology_Biological_Process	Down
GO:0048144	fibroblast proliferation	0.000212	0.00277	0.00202	FN1/PDGFRB/DDR2/PDGFRA/PDGFC/AQP1/AGTR2/EREG	geneontology_Biological_Process	Down
GO:0071346	cellular response to interferon-gamma	0.000219	0.00284	0.00207	ICAM1/VIM/MRC1/PTAFR/CCL2/MT2A/VCAM1/CCL13/AQP4/CCL21/HLA-DRB5/CCL18	geneontology_Biological_Process	Down
GO:0046686	response to cadmium ion	0.000223	0.00289	0.00211	SPARC/MT1M/MT2A/CYBB/MT1E/MMP9/KIT	geneontology_Biological_Process	Down
GO:0002573	myeloid leukocyte differentiation	0.000225	0.0029	0.00211	TGFBR2/TSPAN2/INHBA/FBN1/FSTL3/CSF1R/CCR1/LRRC17/GATA3/CLDN18/MMP9/KIT/LTF	geneontology_Biological_Process	Down
GO:0003231	cardiac ventricle development	0.000225	0.0029	0.00211	TGFBR2/ENG/CCN1/GJA5/HEG1/SLIT3/SEMA3C/SFRP2/COL11A1/GATA3	geneontology_Biological_Process	Down
GO:0043271	negative regulation of ion transport	0.000236	0.00302	0.0022	THBS1/DYSF/ICAM1/GEM/PLN/CAV1/PTGS2/AGTR2/RRAD/MMP9/SFRP4	geneontology_Biological_Process	Down
GO:0070168	negative regulation of biomineral tissue development	0.000246	0.00313	0.00228	RFLNA/GREM1/CCR1/SRGN/ASPN	geneontology_Biological_Process	Down
GO:0110150	negative regulation of biomineralization	0.000246	0.00313	0.00228	RFLNA/GREM1/CCR1/SRGN/ASPN	geneontology_Biological_Process	Down
GO:0030168	platelet activation	0.000249	0.00316	0.0023	ITGB3/AXL/FN1/COL1A2/COL3A1/MYL9/COL1A1/PDGFRA/C1QTNF1/COMP/FGG	geneontology_Biological_Process	Down
GO:0043687	post-translational protein modification	0.000253	0.0032	0.00233	FN1/CCN1/EVA1A/FBN1/FSTL3/MXRA8/FSTL1/VCAN/LGALS1/C3/SERPINA1/PRSS23/CCDC8/FBXL7/FBXO2/FGG/TNC/CP	geneontology_Biological_Process	Down
GO:0010632	regulation of epithelial cell migration	0.000257	0.00323	0.00236	TGFBR2/THBS1/ITGB3/JCAD/ETS1/ADGRA2/SPARC/HAS2/ITGA3/ENPP2/PTGS2/AGTR2/DCN/SEMA5A/GATA3/MMP9	geneontology_Biological_Process	Down
GO:0006939	smooth muscle contraction	0.000257	0.00323	0.00236	EDNRA/ACTA2/CNN1/PTAFR/COMP/CAV1/SULF1/PTGS2/KIT	geneontology_Biological_Process	Down
GO:0006957	complement activation, alternative pathway	0.000263	0.00329	0.0024	C3/CFH/VSIG4/C7	geneontology_Biological_Process	Down
GO:0006953	acute-phase response	0.000269	0.00334	0.00244	FN1/SERPINA1/CD163/PTGS2/ORM1/HP	geneontology_Biological_Process	Down
GO:0022602	ovulation cycle process	0.000269	0.00334	0.00244	INHBA/MMP19/PDGFRA/SLIT3/PTX3/EREG	geneontology_Biological_Process	Down
GO:0045669	positive regulation of osteoblast differentiation	0.000271	0.00335	0.00244	HGF/CCN1/DDR2/TMEM119/BMP2/SFRP2/LTF	geneontology_Biological_Process	Down
GO:0045995	regulation of embryonic development	0.000271	0.00335	0.00244	LAMA4/COL5A1/MYADM/COL5A2/LAMA2/SNAI1/SULF1/SFRP2/FOXA2/GATA3	geneontology_Biological_Process	Down
GO:0032496	response to lipopolysaccharide	0.000276	0.0034	0.00248	AXL/AKAP12/SPARC/ICAM1/PTGER2/VIM/SERPINE1/MRC1/PTAFR/SPON2/CCL2/PTGS2/CXCL2/ALPL/DCN/CXCL5/LTF	geneontology_Biological_Process	Down
GO:0050650	chondroitin sulfate proteoglycan biosynthetic process	0.000289	0.00354	0.00258	BGN/VCAN/CHST11/CSPG4/DCN	geneontology_Biological_Process	Down
GO:0070098	chemokine-mediated signaling pathway	0.000293	0.00358	0.00261	SLIT3/CCR1/CCL2/CXCL2/CXCL5/CCL13/CCL21/CCL18	geneontology_Biological_Process	Down
GO:0002548	monocyte chemotaxis	0.000297	0.00363	0.00264	SERPINE1/GREM1/CCR1/CCL2/CCL13/CCL21/CCL18	geneontology_Biological_Process	Down
GO:0003018	vascular process in circulatory system	0.000325	0.00395	0.00288	EDNRA/AKAP12/CDH5/ICAM1/GJA5/ACTA2/PTAFR/COMP/CAV1/PTGS2/AGTR2/FGG	geneontology_Biological_Process	Down
GO:0061298	retina vasculature development in camera-type eye	0.000333	0.00404	0.00294	PDGFRB/COL4A1/PDGFRA/CYP1B1	geneontology_Biological_Process	Down
GO:0003176	aortic valve development	0.000337	0.00406	0.00296	EMILIN1/SNAI1/SLIT3/ELN/GATA3	geneontology_Biological_Process	Down
GO:0060317	cardiac epithelial to mesenchymal transition	0.000337	0.00406	0.00296	TGFBR2/ENG/SNAI1/HAS2/BMP2	geneontology_Biological_Process	Down
GO:0061383	trabecula morphogenesis	0.000339	0.00407	0.00296	ENG/MMP2/COL1A1/HEG1/FHL2/GREM1	geneontology_Biological_Process	Down
GO:0070542	response to fatty acid	0.000342	0.00409	0.00298	PTGER2/PTAFR/CCN2/LPL/PTGS2/PDK4/CCL21/TNC	geneontology_Biological_Process	Down
GO:0032970	regulation of actin filament-based process	0.000345	0.00411	0.003	DLC1/PDGFRB/MYADM/SYNPO/ICAM1/GJA5/RHOBTB2/PDGFRA/LMOD1/CSF1R/PLN/CCN2/CDC42EP5/KANK4/CAV1/ELN/FHOD3/SEMA5A/CCL21	geneontology_Biological_Process	Down
GO:0031667	response to nutrient levels	0.000357	0.00425	0.0031	TGFBR2/SPARC/ICAM1/FSTL1/COL1A1/NUAK1/POSTN/LPL/SLC22A3/SFRP2/PTGS2/PDK4/LRRK2/FOLR2/ALPL/FOXA2/CYBB/CYP24A1/FOLR1/MMP7/TNC	geneontology_Biological_Process	Down
GO:0060537	muscle tissue development	0.000389	0.00461	0.00336	TGFBR2/ENG/PDGFRB/GJA5/COL3A1/PDGFRA/HEG1/FHL2/PLN/GREM1/LOX/SEMA3C/BMP2/CAV1/ELN/FHOD3/AGTR2/DCN/COL11A1	geneontology_Biological_Process	Down
GO:0008406	gonad development	0.000403	0.00476	0.00347	PDGFRB/ICAM1/INHBA/FSTL3/MMP19/PDGFRA/SLIT3/SFRP2/PTX3/GATA3/EREG/NKX2-1/KIT	geneontology_Biological_Process	Down
GO:0050731	positive regulation of peptidyl-tyrosine phosphorylation	0.000411	0.00484	0.00353	ITGB3/HGF/ICAM1/ITGA5/CSF1R/ENPP2/GREM1/CSPG4/EREG/AREG/CRLF1/KIT	geneontology_Biological_Process	Down
GO:0003417	growth plate cartilage development	0.000416	0.00487	0.00355	TGFBR2/ANXA6/COMP/MMP13	geneontology_Biological_Process	Down
GO:0035988	chondrocyte proliferation	0.000416	0.00487	0.00355	DDR2/CCN2/COMP/LTF	geneontology_Biological_Process	Down
GO:0002762	negative regulation of myeloid leukocyte differentiation	0.000422	0.00493	0.00359	INHBA/FBN1/FSTL3/LRRC17/CLDN18/LTF	geneontology_Biological_Process	Down
GO:0061097	regulation of protein tyrosine kinase activity	0.000427	0.00497	0.00362	THY1/CSF1R/GREM1/ERRFI1/CAV1/EREG/AREG/GPRC5A	geneontology_Biological_Process	Down
GO:2000027	regulation of animal organ morphogenesis	0.000429	0.00498	0.00363	TGFBR2/HGF/ENG/DACT1/GPC6/DAB2/GREM1/SEMA3C/BMP2/SULF1/SFRP2/AGTR2/ASPN/GATA3	geneontology_Biological_Process	Down
GO:0052126	movement in host environment	0.000443	0.00512	0.00374	ITGB3/AXL/ICAM1/IFITM2/ITGB6/ITGA5/ANPEP/LGALS1/MRC1/CAV1/PTX3	geneontology_Biological_Process	Down
GO:0035296	regulation of tube diameter	0.000456	0.00524	0.00382	EDNRA/ICAM1/GJA5/ACTA2/PTAFR/COMP/CAV1/PTGS2/AGTR2/FGG	geneontology_Biological_Process	Down
GO:0097746	regulation of blood vessel diameter	0.000456	0.00524	0.00382	EDNRA/ICAM1/GJA5/ACTA2/PTAFR/COMP/CAV1/PTGS2/AGTR2/FGG	geneontology_Biological_Process	Down
GO:0045778	positive regulation of ossification	0.000459	0.00525	0.00382	HGF/CCN1/DDR2/TMEM119/BMP2/ALOX5/SFRP2/LTF	geneontology_Biological_Process	Down
GO:0060993	kidney morphogenesis	0.000459	0.00525	0.00382	ADAMTS16/DCHS1/PDGFRB/GREM1/BMP2/AGTR2/LRRK2/GATA3	geneontology_Biological_Process	Down
GO:0034614	cellular response to reactive oxygen species	0.000466	0.00531	0.00387	AXL/HGF/PDGFRB/ETS1/FBLN5/MMP2/PDGFRA/CYP1B1/AQP1/LRRK2/MMP9	geneontology_Biological_Process	Down
GO:0032330	regulation of chondrocyte differentiation	0.00047	0.00532	0.00388	LOXL2/ADAMTS12/EFEMP1/RFLNA/CCN2/GREM1	geneontology_Biological_Process	Down
GO:0048260	positive regulation of receptor-mediated endocytosis	0.00047	0.00532	0.00388	DAB2/C3/SERPINE1/GREM1/CCL21/SFRP4	geneontology_Biological_Process	Down
GO:0035150	regulation of tube size	0.000482	0.00542	0.00395	EDNRA/ICAM1/GJA5/ACTA2/PTAFR/COMP/CAV1/PTGS2/AGTR2/FGG	geneontology_Biological_Process	Down
GO:0050921	positive regulation of chemotaxis	0.000482	0.00542	0.00395	THBS1/PDGFRB/DYSF/CSF1R/SERPINE1/RARRES2/CCR1/SEMA5A/CCL21/AGER	geneontology_Biological_Process	Down
GO:0001935	endothelial cell proliferation	0.000493	0.00552	0.00402	THBS1/ITGB3/JCAD/DYSF/LOXL2/SPARC/CCL2/BMP2/CAV1/ALOX5/SULF1/SEMA5A	geneontology_Biological_Process	Down
GO:0046660	female sex differentiation	0.000494	0.00552	0.00402	AXL/ICAM1/INHBA/MMP19/PDGFRA/SLIT3/PTX3/EREG/KIT	geneontology_Biological_Process	Down
GO:0034612	response to tumor necrosis factor	0.000504	0.00561	0.00409	THBS1/AKAP12/ICAM1/ADAMTS12/HAS2/COL1A1/POSTN/TNFRSF12A/CCL2/PTGS2/CCL13/GATA3/CHI3L1/CCL21/CLDN18/CCL18	geneontology_Biological_Process	Down
GO:0003208	cardiac ventricle morphogenesis	0.000505	0.00561	0.00409	TGFBR2/ENG/HEG1/SEMA3C/SFRP2/COL11A1/GATA3	geneontology_Biological_Process	Down
GO:0045137	development of primary sexual characteristics	0.000518	0.00573	0.00417	PDGFRB/ICAM1/INHBA/FSTL3/MMP19/PDGFRA/SLIT3/SFRP2/PTX3/GATA3/EREG/NKX2-1/KIT	geneontology_Biological_Process	Down
GO:0003203	endocardial cushion morphogenesis	0.000518	0.00573	0.00417	TGFBR2/ENG/DCHS1/SNAI1/BMP2	geneontology_Biological_Process	Down
GO:0042542	response to hydrogen peroxide	0.000537	0.00592	0.00431	AXL/HGF/PDGFRB/ETS1/COL1A1/CYP1B1/AQP1/LRRK2/AREG/HP	geneontology_Biological_Process	Down
GO:0048660	regulation of smooth muscle cell proliferation	0.00054	0.00593	0.00432	TGFBR2/THBS1/PDGFRB/TGM2/MMP2/CNN1/PTAFR/ELN/PTGS2/EREG/MMP9	geneontology_Biological_Process	Down
GO:0048738	cardiac muscle tissue development	0.000562	0.00616	0.00449	TGFBR2/ENG/PDGFRB/GJA5/PDGFRA/HEG1/FHL2/PLN/GREM1/BMP2/FHOD3/AGTR2/COL11A1	geneontology_Biological_Process	Down
GO:0003205	cardiac chamber development	0.000567	0.00619	0.00451	TGFBR2/ENG/CCN1/GJA5/HEG1/SLIT3/FHL2/SEMA3C/SFRP2/COL11A1/GATA3	geneontology_Biological_Process	Down
GO:0014706	striated muscle tissue development	0.000576	0.00628	0.00458	TGFBR2/ENG/PDGFRB/GJA5/PDGFRA/HEG1/FHL2/PLN/GREM1/LOX/SEMA3C/BMP2/CAV1/ELN/FHOD3/AGTR2/DCN/COL11A1	geneontology_Biological_Process	Down
GO:1990266	neutrophil migration	0.000592	0.00637	0.00465	DYSF/CSF3R/ADAM8/CCL2/CXCL2/CXCL5/CCL13/CCL21/CCL18	geneontology_Biological_Process	Down
GO:0001569	branching involved in blood vessel morphogenesis	0.000592	0.00637	0.00465	TGFBR2/EDNRA/ENG/COL4A1/SFRP2	geneontology_Biological_Process	Down
GO:0034405	response to fluid shear stress	0.000592	0.00637	0.00465	PDGFRB/ETS1/HAS2/TFPI2/PTGS2	geneontology_Biological_Process	Down
GO:0071634	regulation of transforming growth factor beta production	0.000592	0.00637	0.00465	THBS1/LRRC32/ITGB6/PTGS2/LUM	geneontology_Biological_Process	Down
GO:0048659	smooth muscle cell proliferation	0.000594	0.00637	0.00465	TGFBR2/THBS1/PDGFRB/TGM2/MMP2/CNN1/PTAFR/ELN/PTGS2/EREG/MMP9	geneontology_Biological_Process	Down
GO:0035924	cellular response to vascular endothelial growth factor stimulus	0.000595	0.00637	0.00465	JCAD/PDGFRB/ADGRA2/ADAMTS12/PDGFRA/GAS1/DCN	geneontology_Biological_Process	Down
GO:0072503	cellular divalent inorganic cation homeostasis	0.000597	0.00638	0.00465	EDNRA/SYNPO/CDH5/TGM2/ANXA6/PTGER2/PDGFRA/SLC39A8/C1QTNF1/THY1/PLN/FPR1/CCR1/CAV1/CEMIP/MT1M/MT2A/FPR3/CCL13/MT1E/CCL21	geneontology_Biological_Process	Down
GO:0006979	response to oxidative stress	0.000604	0.00643	0.00469	AXL/HGF/PDGFRB/ETS1/FBLN5/MMP2/MSRB3/COL1A1/PTGS1/PDGFRA/PXDN/CYP1B1/ALOX5/AQP1/PTGS2/LRRK2/CYBB/AREG/HP/MMP9	geneontology_Biological_Process	Down
GO:0006833	water transport	0.000623	0.00658	0.00479	HAS2/AQP9/AQP1/AQP4	geneontology_Biological_Process	Down
GO:0030502	negative regulation of bone mineralization	0.000623	0.00658	0.00479	RFLNA/GREM1/CCR1/SRGN	geneontology_Biological_Process	Down
GO:0061042	vascular wound healing	0.000623	0.00658	0.00479	MCAM/NDNF/SERPINE1/ALOX5	geneontology_Biological_Process	Down
GO:0062197	cellular response to chemical stress	0.000649	0.00683	0.00498	AXL/HGF/PDGFRB/ETS1/DYSF/FBLN5/MMP2/PDGFRA/CYP1B1/ERRFI1/CAV1/ALOX5/AQP1/PTGS2/LRRK2/CYBB/MMP9	geneontology_Biological_Process	Down
GO:0007044	cell-substrate junction assembly	0.00065	0.00683	0.00498	DLC1/THBS1/FN1/ITGA5/COL16A1/THY1/GREM1/LAMC2	geneontology_Biological_Process	Down
GO:0022612	gland morphogenesis	0.000666	0.00698	0.00508	TGFBR2/HGF/TGM2/CSF1R/SEMA3C/CAV1/SULF1/AREG/TNC	geneontology_Biological_Process	Down
GO:1904994	regulation of leukocyte adhesion to vascular endothelial cell	0.000674	0.00704	0.00513	ETS1/ICAM1/PTAFR/ALOX5/CCL21	geneontology_Biological_Process	Down
GO:0071356	cellular response to tumor necrosis factor	0.000676	0.00704	0.00513	THBS1/AKAP12/ICAM1/ADAMTS12/HAS2/COL1A1/POSTN/TNFRSF12A/CCL2/CCL13/GATA3/CHI3L1/CCL21/CLDN18/CCL18	geneontology_Biological_Process	Down
GO:0008585	female gonad development	0.000695	0.00719	0.00524	ICAM1/INHBA/MMP19/PDGFRA/SLIT3/PTX3/EREG/KIT	geneontology_Biological_Process	Down
GO:0045807	positive regulation of endocytosis	0.000695	0.00719	0.00524	AXL/DAB2/C3/SERPINE1/GREM1/LRRK2/CCL21/SFRP4	geneontology_Biological_Process	Down
GO:0061333	renal tubule morphogenesis	0.000698	0.00719	0.00524	ADAMTS16/DCHS1/COL4A1/GREM1/BMP2/AGTR2/GATA3	geneontology_Biological_Process	Down
GO:0072028	nephron morphogenesis	0.000698	0.00719	0.00524	ADAMTS16/DCHS1/PDGFRB/GREM1/BMP2/AGTR2/GATA3	geneontology_Biological_Process	Down
GO:0031529	ruffle organization	0.000703	0.00719	0.00524	PDGFRB/ICAM1/CSF1R/CAV1/CSPG4/CCL21	geneontology_Biological_Process	Down
GO:1904645	response to amyloid-beta	0.000703	0.00719	0.00524	ICAM1/MMP2/VCAM1/MMP13/MMP9/AGER	geneontology_Biological_Process	Down
GO:0001952	regulation of cell-matrix adhesion	0.000706	0.00719	0.00524	DLC1/THBS1/COL16A1/THY1/SERPINE1/POSTN/GREM1/PLAU/CCL21	geneontology_Biological_Process	Down
GO:0003014	renal system process	0.000706	0.00719	0.00524	ADGRF5/MCAM/GJA5/HAS2/ITGA3/SULF1/AQP1/AGTR2/AQP4	geneontology_Biological_Process	Down
GO:0046777	protein autophosphorylation	0.000714	0.00725	0.00528	ENG/PDGFRB/DDR2/PDGFRA/PDGFC/THY1/CSF1R/GREM1/ROS1/ERRFI1/CAV1/LRRK2/KIT	geneontology_Biological_Process	Down
GO:0022604	regulation of cell morphogenesis	0.000715	0.00725	0.00528	DLC1/FN1/PALM2AKAP2/MYADM/SPARC/ICAM1/RHOBTB2/HAS2/THY1/CSF1R/POSTN/ENPP2/CDC42EP5/TNFRSF12A/CCL2/SEMA3C/LRRK2/SEMA5A/FGG/CCL13/KIT	geneontology_Biological_Process	Down
GO:0030099	myeloid cell differentiation	0.000735	0.00743	0.00541	TGFBR2/THBS1/ETS1/ADGRF5/TSPAN2/INHBA/MYL9/FBN1/FSTL3/CSF1R/CSF3R/LOX/CCR1/LRRC17/GATA3/CLDN18/MMP9/KIT/LTF	geneontology_Biological_Process	Down
GO:0034104	negative regulation of tissue remodeling	0.000749	0.00756	0.00551	TMEM119/GREM1/CLDN18/AGER	geneontology_Biological_Process	Down
GO:0071276	cellular response to cadmium ion	0.000764	0.00766	0.00558	MT1M/MT2A/CYBB/MT1E/MMP9	geneontology_Biological_Process	Down
GO:0071604	transforming growth factor beta production	0.000764	0.00766	0.00558	THBS1/LRRC32/ITGB6/PTGS2/LUM	geneontology_Biological_Process	Down
GO:0060346	bone trabecula formation	0.000767	0.00767	0.00559	MMP2/COL1A1/GREM1	geneontology_Biological_Process	Down
GO:0001541	ovarian follicle development	0.000773	0.0077	0.00561	ICAM1/INHBA/MMP19/PTX3/EREG/KIT	geneontology_Biological_Process	Down
GO:0071774	response to fibroblast growth factor	0.000774	0.0077	0.00561	THBS1/CREB3L1/COL1A1/POSTN/CCN2/CCL2/FLRT3/SULF1/GATA3/TNC	geneontology_Biological_Process	Down
GO:0150115	cell-substrate junction organization	0.000792	0.00786	0.00573	DLC1/THBS1/FN1/ITGA5/COL16A1/THY1/GREM1/LAMC2	geneontology_Biological_Process	Down
GO:0006809	nitric oxide biosynthetic process	0.000814	0.00806	0.00587	ICAM1/CYP1B1/CAV1/PTGIS/PTGS2/PTX3/AGTR2	geneontology_Biological_Process	Down
GO:0070555	response to interleukin-1	0.000828	0.00817	0.00596	ETS1/AKAP12/ICAM1/ADAMTS12/HAS2/CCL2/PTGIS/FGG/CCL13/CHI3L1/CCL21/CCL18	geneontology_Biological_Process	Down
GO:1903409	reactive oxygen species biosynthetic process	0.000837	0.00824	0.00601	ICAM1/CYP1B1/CAV1/ALOX5/PTGIS/PTGS2/PTX3/AGTR2/CYBB	geneontology_Biological_Process	Down
GO:0030593	neutrophil chemotaxis	0.000845	0.0083	0.00605	DYSF/CSF3R/CCL2/CXCL2/CXCL5/CCL13/CCL21/CCL18	geneontology_Biological_Process	Down
GO:0030177	positive regulation of Wnt signaling pathway	0.000861	0.00839	0.00611	ADGRA2/DACT1/COL1A1/DAB2/BMP2/CAV1/SULF1/SFRP2/LRRK2/SEMA5A/SFRP4	geneontology_Biological_Process	Down
GO:0055001	muscle cell development	0.000861	0.00839	0.00611	ENG/PDGFRB/DYSF/PDGFRA/LMOD1/FHL2/FLNC/LOX/COMP/FHOD3/AGTR2	geneontology_Biological_Process	Down
GO:0071347	cellular response to interleukin-1	0.000861	0.00839	0.00611	AKAP12/ICAM1/ADAMTS12/HAS2/CCL2/PTGIS/FGG/CCL13/CHI3L1/CCL21/CCL18	geneontology_Biological_Process	Down
GO:0003151	outflow tract morphogenesis	0.000878	0.00853	0.00622	TGFBR2/ENG/GJA5/SEMA3C/ELN/SFRP2/FOLR1	geneontology_Biological_Process	Down
GO:0031639	plasminogen activation	0.000894	0.0086	0.00627	THBS1/SERPINE1/PLAU/FGG	geneontology_Biological_Process	Down
GO:0072677	eosinophil migration	0.000894	0.0086	0.00627	ADAM8/CCL2/CCL13/CCL21	geneontology_Biological_Process	Down
GO:1904996	positive regulation of leukocyte adhesion to vascular endothelial cell	0.000894	0.0086	0.00627	ETS1/ICAM1/PTAFR/ALOX5	geneontology_Biological_Process	Down
GO:2000050	regulation of non-canonical Wnt signaling pathway	0.000894	0.0086	0.00627	DACT1/DAB2/SFRP2/SFRP4	geneontology_Biological_Process	Down
GO:0008360	regulation of cell shape	0.000898	0.00862	0.00628	DLC1/FN1/PALM2AKAP2/ICAM1/RHOBTB2/CSF1R/CDC42EP5/CCL2/CCL13/KIT	geneontology_Biological_Process	Down
GO:0001936	regulation of endothelial cell proliferation	0.0009	0.00862	0.00628	THBS1/ITGB3/JCAD/DYSF/SPARC/CCL2/BMP2/CAV1/ALOX5/SULF1/SEMA5A	geneontology_Biological_Process	Down
GO:0019731	antibacterial humoral response	0.000929	0.00887	0.00647	SPON2/SFTPD/DMBT1/PGC/WFDC2/LTF	geneontology_Biological_Process	Down
GO:0046545	development of primary female sexual characteristics	0.000958	0.00913	0.00665	ICAM1/INHBA/MMP19/PDGFRA/SLIT3/PTX3/EREG/KIT	geneontology_Biological_Process	Down
GO:0010719	negative regulation of epithelial to mesenchymal transition	0.000971	0.0092	0.0067	VASN/SFRP2/FOXA2/GATA3/NKX2-1	geneontology_Biological_Process	Down
GO:0030501	positive regulation of bone mineralization	0.000971	0.0092	0.0067	CCN1/TMEM119/BMP2/ALOX5/LTF	geneontology_Biological_Process	Down
GO:0045667	regulation of osteoblast differentiation	0.000987	0.00933	0.0068	HGF/CCN1/DDR2/TMEM119/GREM1/BMP2/SFRP2/AREG/LTF	geneontology_Biological_Process	Down
GO:0019229	regulation of vasoconstriction	0.00102	0.00957	0.00697	ICAM1/GJA5/PTAFR/CAV1/PTGS2/FGG	geneontology_Biological_Process	Down
GO:0030111	regulation of Wnt signaling pathway	0.00102	0.00957	0.00697	BICC1/ADGRA2/DACT1/COL1A1/DAB2/ITGA3/APCDD1L/PTPRU/GREM1/BMP2/CAV1/SULF1/SFRP2/LRRK2/SEMA5A/FOLR1/SFRP4	geneontology_Biological_Process	Down
GO:0034446	substrate adhesion-dependent cell spreading	0.00102	0.00957	0.00697	ITGB3/AXL/FN1/MYADM/HAS2/ANTXR1/POSTN/FGG	geneontology_Biological_Process	Down
GO:0008217	regulation of blood pressure	0.00103	0.00961	0.00701	EDNRA/ADAMTS16/GJA5/COL1A2/ACTA2/PTGS1/ANPEP/POSTN/PTAFR/PTGS2/AGTR2	geneontology_Biological_Process	Down
GO:0019371	cyclooxygenase pathway	0.00104	0.00965	0.00704	PTGS1/PTGIS/PTGS2	geneontology_Biological_Process	Down
GO:0043589	skin morphogenesis	0.00104	0.00965	0.00704	COL1A2/COL1A1/ERRFI1	geneontology_Biological_Process	Down
GO:2000049	positive regulation of cell-cell adhesion mediated by cadherin	0.00104	0.00965	0.00704	ADAM19/PTPRU/FOXA2	geneontology_Biological_Process	Down
GO:0010595	positive regulation of endothelial cell migration	0.00104	0.00965	0.00704	THBS1/ITGB3/JCAD/ETS1/ADGRA2/SPARC/PTGS2/SEMA5A/GATA3	geneontology_Biological_Process	Down
GO:0003094	glomerular filtration	0.00106	0.00969	0.00706	ADGRF5/MCAM/GJA5/SULF1	geneontology_Biological_Process	Down
GO:0003272	endocardial cushion formation	0.00106	0.00969	0.00706	TGFBR2/ENG/DCHS1/SNAI1	geneontology_Biological_Process	Down
GO:0032331	negative regulation of chondrocyte differentiation	0.00106	0.00969	0.00706	ADAMTS12/EFEMP1/RFLNA/GREM1	geneontology_Biological_Process	Down
GO:0034505	tooth mineralization	0.00106	0.00969	0.00706	FAM20A/COL1A1/ALPL/ASPN	geneontology_Biological_Process	Down
GO:0051354	negative regulation of oxidoreductase activity	0.00109	0.00994	0.00724	AOC3/CAV1/PDK4/LRRK2/HP	geneontology_Biological_Process	Down
GO:1902042	negative regulation of extrinsic apoptotic signaling pathway via death domain receptors	0.00109	0.00994	0.00724	HGF/ICAM1/SERPINE1/SFRP2/FGG	geneontology_Biological_Process	Down
GO:0007548	sex differentiation	0.00111	0.0101	0.00739	AXL/PDGFRB/ICAM1/INHBA/FSTL3/MMP19/PDGFRA/SLIT3/SFRP2/PTX3/GATA3/EREG/NKX2-1/KIT	geneontology_Biological_Process	Down
GO:0071902	positive regulation of protein serine/threonine kinase activity	0.00112	0.0102	0.00743	THBS1/HGF/PDGFRB/FAM20A/PDGFC/CSF1R/ADAM8/FPR1/BMP2/CSPG4/CEMIP/LRRK2/TCIM/KIT/AGER/LTF	geneontology_Biological_Process	Down
GO:2001233	regulation of apoptotic signaling pathway	0.00114	0.0104	0.00756	THBS1/HGF/TIMP3/ICAM1/INHBA/SNAI1/CREB3L1/G0S2/SERPINE1/TNFRSF12A/CAV1/SFRP2/PTGS2/AGTR2/LRRK2/FGG/MUC1/MMP9	geneontology_Biological_Process	Down
GO:0046209	nitric oxide metabolic process	0.00117	0.0106	0.00773	ICAM1/CYP1B1/CAV1/PTGIS/PTGS2/PTX3/AGTR2	geneontology_Biological_Process	Down
GO:0009100	glycoprotein metabolic process	0.00121	0.0109	0.00793	ADAMTS12/GFPT2/BGN/GXYLT2/VCAN/CHST11/NDNF/SLC39A8/GALNT5/BMP2/CSPG4/SULF1/PTX3/FBXO2/DCN/COL11A1/MUC1/CCL21	geneontology_Biological_Process	Down
GO:0010518	positive regulation of phospholipase activity	0.00121	0.0109	0.00793	EDNRA/PDGFRB/CCN1/PDGFRA/PTAFR/KIT	geneontology_Biological_Process	Down
GO:0031669	cellular response to nutrient levels	0.00124	0.0111	0.00809	ICAM1/COL1A1/NUAK1/POSTN/LPL/PDK4/LRRK2/FOLR2/FOXA2/CYP24A1/FOLR1/TNC	geneontology_Biological_Process	Down
GO:0110110	positive regulation of animal organ morphogenesis	0.00126	0.0113	0.00821	TGFBR2/ENG/GREM1/SEMA3C/BMP2/AGTR2/GATA3	geneontology_Biological_Process	Down
GO:0044272	sulfur compound biosynthetic process	0.00127	0.0114	0.00829	BGN/FMOD/VCAN/CHST11/PAPSS2/CSPG4/ACSL5/PDK4/PRELP/DCN/LUM	geneontology_Biological_Process	Down
GO:0090100	positive regulation of transmembrane receptor protein serine/threonine kinase signaling pathway	0.0013	0.0116	0.00843	THBS1/ENG/CDH5/CCN1/INHBA/DAB2/BMP2/SULF1	geneontology_Biological_Process	Down
GO:0010470	regulation of gastrulation	0.00135	0.0119	0.00867	COL5A1/MYADM/COL5A2/SFRP2/FOXA2	geneontology_Biological_Process	Down
GO:0001867	complement activation, lectin pathway	0.00137	0.0119	0.00867	A2M/SERPING1/MFAP4	geneontology_Biological_Process	Down
GO:0014831	gastro-intestinal system smooth muscle contraction	0.00137	0.0119	0.00867	PTAFR/SULF1/KIT	geneontology_Biological_Process	Down
GO:0033629	negative regulation of cell adhesion mediated by integrin	0.00137	0.0119	0.00867	CYP1B1/SERPINE1/MUC1	geneontology_Biological_Process	Down
GO:0042340	keratan sulfate catabolic process	0.00137	0.0119	0.00867	FMOD/PRELP/LUM	geneontology_Biological_Process	Down
GO:0044650	adhesion of symbiont to host cell	0.00137	0.0119	0.00867	ICAM1/LRRC15/SFTPD	geneontology_Biological_Process	Down
GO:0060394	negative regulation of pathway-restricted SMAD protein phosphorylation	0.00137	0.0119	0.00867	EMILIN1/PMEPA1/GREM1	geneontology_Biological_Process	Down
GO:0060856	establishment of blood-brain barrier	0.00137	0.0119	0.00867	ENG/ADGRA2/MXRA8	geneontology_Biological_Process	Down
GO:0070278	extracellular matrix constituent secretion	0.00137	0.0119	0.00867	ENG/CREB3L1/CCN2	geneontology_Biological_Process	Down
GO:2001204	regulation of osteoclast development	0.00137	0.0119	0.00867	FBN1/CLDN18/LTF	geneontology_Biological_Process	Down
GO:0021700	developmental maturation	0.00141	0.0122	0.00891	AXL/DCHS1/CDH5/MMP2/C3/RFLNA/GREM1/BMP2/LRRK2/FGG/GATA3/EREG/CCL21/LTF	geneontology_Biological_Process	Down
GO:0098754	detoxification	0.00142	0.0123	0.00894	FBLN5/PTGS1/PXDN/ALOX5AP/MT1M/MT2A/PTGS2/MT1E/HP	geneontology_Biological_Process	Down
GO:0001885	endothelial cell development	0.00143	0.0123	0.00894	ENG/MYADM/CDH5/ICAM1/HEG1/COL15A1	geneontology_Biological_Process	Down
GO:0032835	glomerulus development	0.00143	0.0123	0.00894	PDGFRB/ACTA2/PODXL/PDGFRA/SULF1/AGTR2	geneontology_Biological_Process	Down
GO:0045453	bone resorption	0.00143	0.0123	0.00894	ITGB3/CSF1R/ADAM8/TMEM119/PDK4/CLDN18	geneontology_Biological_Process	Down
GO:0051926	negative regulation of calcium ion transport	0.00143	0.0123	0.00894	DYSF/ICAM1/GEM/PLN/PTGS2/RRAD	geneontology_Biological_Process	Down
GO:2001057	reactive nitrogen species metabolic process	0.00144	0.0123	0.00895	ICAM1/CYP1B1/CAV1/PTGIS/PTGS2/PTX3/AGTR2	geneontology_Biological_Process	Down
GO:0034114	regulation of heterotypic cell-cell adhesion	0.00144	0.0123	0.00895	MYADM/THY1/FGG/AGER	geneontology_Biological_Process	Down
GO:0040037	negative regulation of fibroblast growth factor receptor signaling pathway	0.00144	0.0123	0.00895	THBS1/CREB3L1/SULF1/GATA3	geneontology_Biological_Process	Down
GO:0060343	trabecula formation	0.00144	0.0123	0.00895	MMP2/COL1A1/FHL2/GREM1	geneontology_Biological_Process	Down
GO:1905521	regulation of macrophage migration	0.0015	0.0128	0.00932	THBS1/EMILIN1/CSF1R/RARRES2/MMP28	geneontology_Biological_Process	Down
GO:0060675	ureteric bud morphogenesis	0.00155	0.0131	0.00956	ADAMTS16/DCHS1/GREM1/BMP2/AGTR2/GATA3	geneontology_Biological_Process	Down
GO:0042692	muscle cell differentiation	0.00155	0.0131	0.00957	ENG/PDGFRB/DYSF/PDGFRA/LMOD1/FHL2/FLNC/TMEM119/GREM1/LOX/COMP/BMP2/BHLHE41/FHOD3/AGTR2/EREG/KIT	geneontology_Biological_Process	Down
GO:0050727	regulation of inflammatory response	0.00157	0.0133	0.00967	HGF/ETS1/CDH5/TGM2/ADAMTS12/C3/SERPINE1/ADAM8/TNFAIP6/LPL/NT5E/ALOX5/PTGIS/PTGS2/LRRK2/GATA3/MMP9/AGER	geneontology_Biological_Process	Down
GO:0003279	cardiac septum development	0.00163	0.0137	0.01	TGFBR2/ENG/CCN1/GJA5/HEG1/SLIT3/SEMA3C/GATA3	geneontology_Biological_Process	Down
GO:0008625	extrinsic apoptotic signaling pathway via death domain receptors	0.00164	0.0138	0.01	THBS1/HGF/TIMP3/ICAM1/SERPINE1/SFRP2/FGG	geneontology_Biological_Process	Down
GO:0055002	striated muscle cell development	0.00164	0.0138	0.01	PDGFRB/DYSF/PDGFRA/LMOD1/FHL2/FLNC/LOX/COMP/FHOD3/AGTR2	geneontology_Biological_Process	Down
GO:0008584	male gonad development	0.00165	0.0138	0.0101	PDGFRB/ICAM1/INHBA/FSTL3/PDGFRA/SFRP2/GATA3/NKX2-1/KIT	geneontology_Biological_Process	Down
GO:0001974	blood vessel remodeling	0.00167	0.0139	0.0101	AXL/TGM2/BGN/SEMA3C/AGTR2	geneontology_Biological_Process	Down
GO:0003197	endocardial cushion development	0.00167	0.0139	0.0101	TGFBR2/ENG/DCHS1/SNAI1/BMP2	geneontology_Biological_Process	Down
GO:0050922	negative regulation of chemotaxis	0.00167	0.0139	0.0101	THBS1/GREM1/CCL2/SEMA3C/MMP28/SEMA5A	geneontology_Biological_Process	Down
GO:0072171	mesonephric tubule morphogenesis	0.00167	0.0139	0.0101	ADAMTS16/DCHS1/GREM1/BMP2/AGTR2/GATA3	geneontology_Biological_Process	Down
GO:0097191	extrinsic apoptotic signaling pathway	0.00173	0.0143	0.0104	THBS1/HGF/TIMP3/ICAM1/INHBA/G0S2/SERPINE1/TNFRSF12A/CAV1/SFRP2/AGTR2/FGG	geneontology_Biological_Process	Down
GO:0046546	development of primary male sexual characteristics	0.00174	0.0143	0.0104	PDGFRB/ICAM1/INHBA/FSTL3/PDGFRA/SFRP2/GATA3/NKX2-1/KIT	geneontology_Biological_Process	Down
GO:0032956	regulation of actin cytoskeleton organization	0.00174	0.0143	0.0104	DLC1/PDGFRB/MYADM/SYNPO/ICAM1/RHOBTB2/PDGFRA/LMOD1/CSF1R/CCN2/CDC42EP5/KANK4/ELN/FHOD3/SEMA5A/CCL21	geneontology_Biological_Process	Down
GO:0031274	positive regulation of pseudopodium assembly	0.00175	0.0143	0.0104	CDC42EP5/CCL21/KIT	geneontology_Biological_Process	Down
GO:0031953	negative regulation of protein autophosphorylation	0.00175	0.0143	0.0104	ENG/ERRFI1/CAV1	geneontology_Biological_Process	Down
GO:0061430	bone trabecula morphogenesis	0.00175	0.0143	0.0104	MMP2/COL1A1/GREM1	geneontology_Biological_Process	Down
GO:1901888	regulation of cell junction assembly	0.00176	0.0144	0.0105	DLC1/THBS1/THBS2/SNAI1/GPC6/COL16A1/THY1/GREM1/AMIGO2/CAV1/FLRT3	geneontology_Biological_Process	Down
GO:0050678	regulation of epithelial cell proliferation	0.00178	0.0145	0.0106	THBS1/ITGB3/JCAD/DYSF/SPARC/HAS2/ERRFI1/CCL2/BMP2/CAV1/ALOX5/SULF1/SFRP2/SEMA5A/GATA3/EREG/AREG	geneontology_Biological_Process	Down
GO:0045670	regulation of osteoclast differentiation	0.00181	0.0147	0.0107	FBN1/FSTL3/CCR1/LRRC17/CLDN18/LTF	geneontology_Biological_Process	Down
GO:0070613	regulation of protein processing	0.00181	0.0147	0.0107	THBS1/SPON1/SERPINE1/ADAM8/GAS1/LRRK2	geneontology_Biological_Process	Down
GO:0051146	striated muscle cell differentiation	0.00182	0.0147	0.0107	PDGFRB/DYSF/PDGFRA/LMOD1/FHL2/FLNC/TMEM119/GREM1/LOX/COMP/BMP2/BHLHE41/FHOD3/AGTR2	geneontology_Biological_Process	Down
GO:0060828	regulation of canonical Wnt signaling pathway	0.00182	0.0147	0.0107	BICC1/ADGRA2/DACT1/COL1A1/DAB2/PTPRU/GREM1/BMP2/CAV1/SFRP2/LRRK2/SEMA5A/FOLR1/SFRP4	geneontology_Biological_Process	Down
GO:0031099	regeneration	0.00183	0.0148	0.0108	TGFBR2/AXL/HGF/DYSF/NNMT/THY1/POSTN/PTPRU/PRRX1/FOLR1/TNC	geneontology_Biological_Process	Down
GO:0010863	positive regulation of phospholipase C activity	0.00184	0.0148	0.0108	EDNRA/PDGFRB/PDGFRA/PTAFR/KIT	geneontology_Biological_Process	Down
GO:0046849	bone remodeling	0.00187	0.015	0.0109	ITGB3/CSF1R/ADAM8/TMEM119/GREM1/PDK4/CLDN18	geneontology_Biological_Process	Down
GO:0010575	positive regulation of vascular endothelial growth factor production	0.00192	0.0152	0.0111	CYP1B1/C3/SULF1/PTGS2	geneontology_Biological_Process	Down
GO:0042044	fluid transport	0.00192	0.0152	0.0111	HAS2/AQP9/AQP1/AQP4	geneontology_Biological_Process	Down
GO:0044331	cell-cell adhesion mediated by cadherin	0.00192	0.0152	0.0111	CDH5/ADAM19/PTPRU/FOXA2	geneontology_Biological_Process	Down
GO:0071280	cellular response to copper ion	0.00192	0.0152	0.0111	MT1M/AQP1/MT2A/MT1E	geneontology_Biological_Process	Down
GO:1990776	response to angiotensin	0.00192	0.0152	0.0111	CAV1/PTGS2/AGTR2/CYBB	geneontology_Biological_Process	Down
GO:0009743	response to carbohydrate	0.00193	0.0153	0.0111	TGFBR2/THBS1/COLEC12/SPARC/ICAM1/COL6A2/LGALS1/CCN2/LPL/PTGS2/FOXA2/AGER	geneontology_Biological_Process	Down
GO:2001234	negative regulation of apoptotic signaling pathway	0.00193	0.0153	0.0111	THBS1/HGF/ICAM1/SNAI1/CREB3L1/SERPINE1/SFRP2/PTGS2/LRRK2/FGG/MUC1/MMP9	geneontology_Biological_Process	Down
GO:0010812	negative regulation of cell-substrate adhesion	0.00195	0.0153	0.0112	DLC1/THBS1/COL1A1/LGALS1/SERPINE1/POSTN	geneontology_Biological_Process	Down
GO:0045428	regulation of nitric oxide biosynthetic process	0.00195	0.0153	0.0112	ICAM1/CAV1/PTGIS/PTGS2/PTX3/AGTR2	geneontology_Biological_Process	Down
GO:0060249	anatomical structure homeostasis	0.00196	0.0153	0.0112	ITGB3/PDGFRB/ADGRF5/CDH5/LAMA2/SLC39A8/CSF1R/ADAM8/CCN2/TMEM119/LOX/RCN3/PTGS2/PDK4/NAPSA/SFTPD/CLDN18/PIGR/LTF	geneontology_Biological_Process	Down
GO:0006937	regulation of muscle contraction	0.00196	0.0153	0.0112	GJA5/ANXA6/MYL9/CNN1/PLN/PTAFR/CCN2/CAV1/PTGS2/KIT	geneontology_Biological_Process	Down
GO:0007015	actin filament organization	0.00198	0.0155	0.0113	MICAL2/DLC1/MYADM/SYNPO/ICAM1/SHROOM4/RHOBTB2/GAS7/LMOD1/TPM2/RFLNA/CCN2/CDC42EP5/KANK4/ELN/FHOD3/SEMA5A/CCL21	geneontology_Biological_Process	Down
GO:0035850	epithelial cell differentiation involved in kidney development	0.00203	0.0158	0.0115	ACTA2/PODXL/GREM1/GATA3/MMP9	geneontology_Biological_Process	Down
GO:0050919	negative chemotaxis	0.00203	0.0158	0.0115	ITGB3/SLIT3/SEMA3C/FLRT3/SEMA5A	geneontology_Biological_Process	Down
GO:0044344	cellular response to fibroblast growth factor stimulus	0.0021	0.0163	0.0119	THBS1/CREB3L1/COL1A1/POSTN/CCN2/CCL2/FLRT3/SULF1/GATA3	geneontology_Biological_Process	Down
GO:1903317	regulation of protein maturation	0.00211	0.0163	0.0119	THBS1/SPON1/SERPINE1/ADAM8/GAS1/LRRK2	geneontology_Biological_Process	Down
GO:2000117	negative regulation of cysteine-type endopeptidase activity	0.00212	0.0164	0.012	THBS1/HGF/AQP1/SFRP2/PTGS2/MMP9/LTF	geneontology_Biological_Process	Down
GO:0001958	endochondral ossification	0.00219	0.0167	0.0122	COL1A1/TMEM119/ALPL/MMP13	geneontology_Biological_Process	Down
GO:0036075	replacement ossification	0.00219	0.0167	0.0122	COL1A1/TMEM119/ALPL/MMP13	geneontology_Biological_Process	Down
GO:0061099	negative regulation of protein tyrosine kinase activity	0.00219	0.0167	0.0122	THY1/ERRFI1/CAV1/GPRC5A	geneontology_Biological_Process	Down
GO:0031272	regulation of pseudopodium assembly	0.0022	0.0167	0.0122	CDC42EP5/CCL21/KIT	geneontology_Biological_Process	Down
GO:0034356	NAD biosynthesis via nicotinamide riboside salvage pathway	0.0022	0.0167	0.0122	NNMT/PTGIS/PTGS2	geneontology_Biological_Process	Down
GO:0051917	regulation of fibrinolysis	0.0022	0.0167	0.0122	THBS1/FAP/SERPINE1	geneontology_Biological_Process	Down
GO:1901386	negative regulation of voltage-gated calcium channel activity	0.0022	0.0167	0.0122	DYSF/GEM/RRAD	geneontology_Biological_Process	Down
GO:1901841	regulation of high voltage-gated calcium channel activity	0.0022	0.0167	0.0122	DYSF/GEM/RRAD	geneontology_Biological_Process	Down
GO:1903054	negative regulation of extracellular matrix organization	0.0022	0.0167	0.0122	EMILIN1/FAP/ANTXR1	geneontology_Biological_Process	Down
GO:0031952	regulation of protein autophosphorylation	0.00223	0.0168	0.0123	ENG/PDGFC/GREM1/ERRFI1/CAV1	geneontology_Biological_Process	Down
GO:0070169	positive regulation of biomineral tissue development	0.00223	0.0168	0.0123	CCN1/TMEM119/BMP2/ALOX5/LTF	geneontology_Biological_Process	Down
GO:0110151	positive regulation of biomineralization	0.00223	0.0168	0.0123	CCN1/TMEM119/BMP2/ALOX5/LTF	geneontology_Biological_Process	Down
GO:1900274	regulation of phospholipase C activity	0.00223	0.0168	0.0123	EDNRA/PDGFRB/PDGFRA/PTAFR/KIT	geneontology_Biological_Process	Down
GO:0051591	response to cAMP	0.00225	0.017	0.0124	SPARC/MMP19/COL1A1/PTAFR/AQP9/AQP1/AREG	geneontology_Biological_Process	Down
GO:0034284	response to monosaccharide	0.00231	0.0173	0.0126	TGFBR2/THBS1/SPARC/ICAM1/COL6A2/LGALS1/CCN2/LPL/PTGS2/FOXA2/AGER	geneontology_Biological_Process	Down
GO:0061326	renal tubule development	0.00239	0.0179	0.0131	ADAMTS16/DCHS1/COL4A1/GREM1/BMP2/AGTR2/GATA3	geneontology_Biological_Process	Down
GO:0071222	cellular response to lipopolysaccharide	0.00239	0.0179	0.0131	AXL/ICAM1/VIM/SERPINE1/MRC1/PTAFR/SPON2/CCL2/CXCL2/CXCL5/LTF	geneontology_Biological_Process	Down
GO:0002686	negative regulation of leukocyte migration	0.00244	0.0183	0.0133	EMILIN1/GREM1/CCL2/MMP28/CCL21	geneontology_Biological_Process	Down
GO:0048511	rhythmic process	0.00247	0.0184	0.0134	AXL/ETS1/INHBA/MMP19/HAS2/PDGFRA/SLIT3/SERPINE1/GPR176/BHLHE41/PTX3/EREG/NKX2-1/MMP7	geneontology_Biological_Process	Down
GO:0003209	cardiac atrium morphogenesis	0.00249	0.0184	0.0134	ENG/CCN1/GJA5/HEG1	geneontology_Biological_Process	Down
GO:0007176	regulation of epidermal growth factor-activated receptor activity	0.00249	0.0184	0.0134	ERRFI1/EREG/AREG/GPRC5A	geneontology_Biological_Process	Down
GO:0010758	regulation of macrophage chemotaxis	0.00249	0.0184	0.0134	THBS1/CSF1R/RARRES2/MMP28	geneontology_Biological_Process	Down
GO:0071711	basement membrane organization	0.00249	0.0184	0.0134	NID2/COL4A1/PXDN/CAV1	geneontology_Biological_Process	Down
GO:0060070	canonical Wnt signaling pathway	0.0025	0.0184	0.0134	BICC1/ADGRA2/DACT1/COL1A1/DAB2/PTPRU/GREM1/BMP2/CAV1/SFRP2/LRRK2/SEMA5A/GATA3/FOLR1/SFRP4	geneontology_Biological_Process	Down
GO:0002690	positive regulation of leukocyte chemotaxis	0.00254	0.0187	0.0136	THBS1/DYSF/CSF1R/SERPINE1/RARRES2/CCR1/CCL21	geneontology_Biological_Process	Down
GO:0045600	positive regulation of fat cell differentiation	0.00262	0.0192	0.014	MEDAG/RARRES2/LPL/BMP2/SFRP2/PTGS2	geneontology_Biological_Process	Down
GO:0061515	myeloid cell development	0.00262	0.0192	0.014	ADGRF5/TSPAN2/FBN1/CLDN18/KIT/LTF	geneontology_Biological_Process	Down
GO:1903727	positive regulation of phospholipid metabolic process	0.00267	0.0196	0.0143	PDGFRB/ADGRF5/PDGFRA/CCL21/KIT	geneontology_Biological_Process	Down
GO:0010273	detoxification of copper ion	0.00271	0.0196	0.0143	MT1M/MT2A/MT1E	geneontology_Biological_Process	Down
GO:0010763	positive regulation of fibroblast migration	0.00271	0.0196	0.0143	THBS1/AKAP12/DDR2	geneontology_Biological_Process	Down
GO:0044849	estrous cycle	0.00271	0.0196	0.0143	ETS1/HAS2/MMP7	geneontology_Biological_Process	Down
GO:0060841	venous blood vessel development	0.00271	0.0196	0.0143	ENG/HEG1/SEMA3C	geneontology_Biological_Process	Down
GO:1900119	positive regulation of execution phase of apoptosis	0.00271	0.0196	0.0143	DLC1/FAP/PTGIS	geneontology_Biological_Process	Down
GO:1990169	stress response to copper ion	0.00271	0.0196	0.0143	MT1M/MT2A/MT1E	geneontology_Biological_Process	Down
GO:2000095	regulation of Wnt signaling pathway, planar cell polarity pathway	0.00271	0.0196	0.0143	DACT1/DAB2/SFRP2	geneontology_Biological_Process	Down
GO:0001819	positive regulation of cytokine production	0.00271	0.0196	0.0143	THBS1/HGF/HEG1/CYP1B1/C3/SERPINE1/ADAM8/PTAFR/LPL/SPON2/SULF1/PTGS2/AGTR2/GATA3/EREG/LUM/ORM1/AGER	geneontology_Biological_Process	Down
GO:1905330	regulation of morphogenesis of an epithelium	0.00272	0.0196	0.0143	HGF/ADAMTS12/DACT1/GPC6/DAB2/GREM1/SULF1/SFRP2/AGTR2/GATA3	geneontology_Biological_Process	Down
GO:0051701	interaction with host	0.00277	0.0199	0.0145	ITGB3/AXL/ICAM1/IFITM2/ITGB6/ITGA5/ANPEP/LGALS1/MRC1/CAV1/PTX3	geneontology_Biological_Process	Down
GO:0010517	regulation of phospholipase activity	0.0028	0.02	0.0146	EDNRA/PDGFRB/CCN1/PDGFRA/PTAFR/KIT	geneontology_Biological_Process	Down
GO:0072078	nephron tubule morphogenesis	0.0028	0.02	0.0146	ADAMTS16/DCHS1/GREM1/BMP2/AGTR2/GATA3	geneontology_Biological_Process	Down
GO:0060325	face morphogenesis	0.00281	0.02	0.0146	CRISPLD2/MMP2/COL1A1/PDGFRA	geneontology_Biological_Process	Down
GO:0061037	negative regulation of cartilage development	0.00281	0.02	0.0146	ADAMTS12/EFEMP1/RFLNA/GREM1	geneontology_Biological_Process	Down
GO:0071549	cellular response to dexamethasone stimulus	0.00281	0.02	0.0146	ICAM1/ERRFI1/AQP1/AGTR2	geneontology_Biological_Process	Down
GO:0001657	ureteric bud development	0.00285	0.0202	0.0147	ADAMTS16/DCHS1/GREM1/BMP2/AGTR2/GATA3/CRLF1	geneontology_Biological_Process	Down
GO:0030316	osteoclast differentiation	0.00285	0.0202	0.0147	FBN1/FSTL3/CSF1R/CCR1/LRRC17/CLDN18/LTF	geneontology_Biological_Process	Down
GO:2001243	negative regulation of intrinsic apoptotic signaling pathway	0.00285	0.0202	0.0147	SNAI1/CREB3L1/SFRP2/PTGS2/LRRK2/MUC1/MMP9	geneontology_Biological_Process	Down
GO:0035270	endocrine system development	0.00291	0.0205	0.015	PDGFRB/ETS1/FSTL3/PDGFRA/BMP2/FOXA2/GATA3/NKX2-1	geneontology_Biological_Process	Down
GO:0038084	vascular endothelial growth factor signaling pathway	0.00292	0.0206	0.015	JCAD/PDGFRB/ADGRA2/PDGFRA/DCN	geneontology_Biological_Process	Down
GO:0050870	positive regulation of T cell activation	0.00298	0.021	0.0153	TGFBR2/LGALS1/THY1/ADAM8/IL7R/CCL2/CAV1/VCAM1/GATA3/CCL21/AGER	geneontology_Biological_Process	Down
GO:0048568	embryonic organ development	0.00298	0.021	0.0153	MICAL2/TGFBR2/ENG/PDGFRB/CCN1/GJA5/FBN1/SNAI1/CHST11/PDGFRA/PDGFC/EFEMP1/RARRES2/PRRX1/COL11A1/GATA3/FOLR1/KIT	geneontology_Biological_Process	Down
GO:0072163	mesonephric epithelium development	0.00302	0.0211	0.0154	ADAMTS16/DCHS1/GREM1/BMP2/AGTR2/GATA3/CRLF1	geneontology_Biological_Process	Down
GO:0072164	mesonephric tubule development	0.00302	0.0211	0.0154	ADAMTS16/DCHS1/GREM1/BMP2/AGTR2/GATA3/CRLF1	geneontology_Biological_Process	Down
GO:1902547	regulation of cellular response to vascular endothelial growth factor stimulus	0.00317	0.0221	0.0161	JCAD/ADGRA2/ADAMTS12/DCN	geneontology_Biological_Process	Down
GO:0071622	regulation of granulocyte chemotaxis	0.00318	0.0221	0.0161	THBS1/DYSF/CSF1R/RARRES2/CCL21	geneontology_Biological_Process	Down
GO:2001258	negative regulation of cation channel activity	0.00318	0.0221	0.0161	DYSF/GEM/CAV1/RRAD/MMP9	geneontology_Biological_Process	Down
GO:0070301	cellular response to hydrogen peroxide	0.00319	0.0222	0.0162	AXL/HGF/PDGFRB/ETS1/CYP1B1/AQP1/LRRK2	geneontology_Biological_Process	Down
GO:0072088	nephron epithelium morphogenesis	0.00321	0.0223	0.0162	ADAMTS16/DCHS1/GREM1/BMP2/AGTR2/GATA3	geneontology_Biological_Process	Down
GO:0019372	lipoxygenase pathway	0.00328	0.0225	0.0164	ALOX5AP/ALOX5/PTGS2	geneontology_Biological_Process	Down
GO:0031269	pseudopodium assembly	0.00328	0.0225	0.0164	CDC42EP5/CCL21/KIT	geneontology_Biological_Process	Down
GO:0034116	positive regulation of heterotypic cell-cell adhesion	0.00328	0.0225	0.0164	THY1/FGG/AGER	geneontology_Biological_Process	Down
GO:0043252	sodium-independent organic anion transport	0.00328	0.0225	0.0164	SLC16A2/SLCO2A1/SLCO2B1	geneontology_Biological_Process	Down
GO:0051770	positive regulation of nitric-oxide synthase biosynthetic process	0.00328	0.0225	0.0164	AKAP12/CCL2/LRRK2	geneontology_Biological_Process	Down
GO:0072224	metanephric glomerulus development	0.00328	0.0225	0.0164	PDGFRB/PDGFRA/AGTR2	geneontology_Biological_Process	Down
GO:1901201	regulation of extracellular matrix assembly	0.00328	0.0225	0.0164	EMILIN1/HAS2/ANTXR1	geneontology_Biological_Process	Down
GO:0042116	macrophage activation	0.00337	0.023	0.0168	THBS1/CD93/DYSF/ADGRF5/LRRK2/VSIG4/AGER	geneontology_Biological_Process	Down
GO:0060191	regulation of lipase activity	0.00337	0.023	0.0168	EDNRA/PDGFRB/CCN1/PDGFRA/PTAFR/LPL/KIT	geneontology_Biological_Process	Down
GO:0050867	positive regulation of cell activation	0.00343	0.0233	0.017	TGFBR2/THBS1/AXL/PDGFRB/LGALS1/THY1/ADAM8/PTAFR/CCN2/IL7R/CCL2/CAV1/LRRK2/VCAM1/GATA3/CCL21/AGER	geneontology_Biological_Process	Down
GO:0003281	ventricular septum development	0.00343	0.0233	0.017	TGFBR2/CCN1/GJA5/HEG1/SLIT3/GATA3	geneontology_Biological_Process	Down
GO:0060193	positive regulation of lipase activity	0.00343	0.0233	0.017	EDNRA/PDGFRB/CCN1/PDGFRA/PTAFR/KIT	geneontology_Biological_Process	Down
GO:0010955	negative regulation of protein processing	0.00355	0.024	0.0175	THBS1/SERPINE1/GAS1/LRRK2	geneontology_Biological_Process	Down
GO:0043552	positive regulation of phosphatidylinositol 3-kinase activity	0.00355	0.024	0.0175	PDGFRB/PDGFRA/CCL21/KIT	geneontology_Biological_Process	Down
GO:1903318	negative regulation of protein maturation	0.00355	0.024	0.0175	THBS1/SERPINE1/GAS1/LRRK2	geneontology_Biological_Process	Down
GO:0035051	cardiocyte differentiation	0.00357	0.0241	0.0175	PDGFRB/PDGFRA/FHL2/GREM1/SEMA3C/BMP2/FHOD3/AGTR2/FOLR1	geneontology_Biological_Process	Down
GO:0150063	visual system development	0.00364	0.0245	0.0179	TGFBR2/COL8A1/PDGFRB/COL5A1/COL5A2/INHBA/COL4A1/FBN1/VIM/PDGFRA/CYP1B1/EFEMP1/THY1/C3/COL8A2/GATA3	geneontology_Biological_Process	Down
GO:0032413	negative regulation of ion transmembrane transporter activity	0.00366	0.0246	0.0179	DYSF/GEM/PLN/CAV1/RRAD/MMP9	geneontology_Biological_Process	Down
GO:0060411	cardiac septum morphogenesis	0.00366	0.0246	0.0179	TGFBR2/ENG/CCN1/GJA5/SLIT3/SEMA3C	geneontology_Biological_Process	Down
GO:0001823	mesonephros development	0.00376	0.0251	0.0183	ADAMTS16/DCHS1/GREM1/BMP2/AGTR2/GATA3/CRLF1	geneontology_Biological_Process	Down
GO:0034766	negative regulation of ion transmembrane transport	0.00376	0.0251	0.0183	THBS1/DYSF/GEM/PLN/CAV1/RRAD/MMP9	geneontology_Biological_Process	Down
GO:1903706	regulation of hemopoiesis	0.00378	0.0252	0.0183	TGFBR2/THBS1/AXL/ETS1/INHBA/MYL9/FBN1/FSTL3/CSF3R/ADAM8/LOX/CCR1/LRRC17/IL7R/GATA3/TCIM/CLDN18/AGER/LTF	geneontology_Biological_Process	Down
GO:0051924	regulation of calcium ion transport	0.00378	0.0252	0.0183	PDGFRB/DYSF/ICAM1/THY1/GEM/PLN/CCR1/CCL2/CAV1/CEMIP/PTGS2/RRAD	geneontology_Biological_Process	Down
GO:0008154	actin polymerization or depolymerization	0.00381	0.0253	0.0184	MICAL2/MYADM/ICAM1/GAS7/LMOD1/CDC42EP5/KANK4/ELN/FHOD3/SEMA5A/CCL21	geneontology_Biological_Process	Down
GO:0003198	epithelial to mesenchymal transition involved in endocardial cushion formation	0.00393	0.0258	0.0188	TGFBR2/ENG/SNAI1	geneontology_Biological_Process	Down
GO:0010715	regulation of extracellular matrix disassembly	0.00393	0.0258	0.0188	ETS1/FAP/DDR2	geneontology_Biological_Process	Down
GO:0031268	pseudopodium organization	0.00393	0.0258	0.0188	CDC42EP5/CCL21/KIT	geneontology_Biological_Process	Down
GO:0046851	negative regulation of bone remodeling	0.00393	0.0258	0.0188	TMEM119/GREM1/CLDN18	geneontology_Biological_Process	Down
GO:0061687	detoxification of inorganic compound	0.00393	0.0258	0.0188	MT1M/MT2A/MT1E	geneontology_Biological_Process	Down
GO:0097501	stress response to metal ion	0.00393	0.0258	0.0188	MT1M/MT2A/MT1E	geneontology_Biological_Process	Down
GO:2000811	negative regulation of anoikis	0.00393	0.0258	0.0188	ITGA5/CAV1/PDK4	geneontology_Biological_Process	Down
GO:0071219	cellular response to molecule of bacterial origin	0.00394	0.0258	0.0188	AXL/ICAM1/VIM/SERPINE1/MRC1/PTAFR/SPON2/CCL2/CXCL2/CXCL5/LTF	geneontology_Biological_Process	Down
GO:0007204	positive regulation of cytosolic calcium ion concentration	0.00401	0.0262	0.0191	EDNRA/SYNPO/TGM2/PTGER2/PDGFRA/C1QTNF1/THY1/PLN/FPR1/CCR1/CAV1/CEMIP/FPR3/CCL21	geneontology_Biological_Process	Down
GO:0070741	response to interleukin-6	0.00406	0.0265	0.0193	ICAM1/PTGIS/FOXA2/FGG/CHI3L1	geneontology_Biological_Process	Down
GO:0048259	regulation of receptor-mediated endocytosis	0.00419	0.0273	0.0199	ITGB3/DAB2/C3/SERPINE1/GREM1/CCL21/SFRP4	geneontology_Biological_Process	Down
GO:0048880	sensory system development	0.00422	0.0275	0.02	TGFBR2/COL8A1/PDGFRB/COL5A1/COL5A2/INHBA/COL4A1/FBN1/VIM/PDGFRA/CYP1B1/EFEMP1/THY1/C3/COL8A2/GATA3	geneontology_Biological_Process	Down
GO:1902105	regulation of leukocyte differentiation	0.00424	0.0275	0.0201	TGFBR2/AXL/INHBA/FBN1/FSTL3/ADAM8/CCR1/LRRC17/IL7R/GATA3/CLDN18/AGER/LTF	geneontology_Biological_Process	Down
GO:0071248	cellular response to metal ion	0.00429	0.0279	0.0203	FSTL3/ALOX5AP/MT1M/AQP1/MT2A/PTGS2/LRRK2/CYBB/MT1E/MMP9	geneontology_Biological_Process	Down
GO:0055074	calcium ion homeostasis	0.00438	0.0281	0.0205	EDNRA/SYNPO/CDH5/TGM2/ANXA6/PTGER2/FAM20A/PDGFRA/C1QTNF1/THY1/PLN/FPR1/CCR1/CAV1/CEMIP/FPR3/CCL13/CCL21	geneontology_Biological_Process	Down
GO:0001755	neural crest cell migration	0.00439	0.0281	0.0205	FN1/ANXA6/SEMA3C/SEMA5A/FOLR1	geneontology_Biological_Process	Down
GO:0050732	negative regulation of peptidyl-tyrosine phosphorylation	0.00439	0.0281	0.0205	THY1/ERRFI1/CAV1/SFRP2/GPRC5A	geneontology_Biological_Process	Down
GO:0060688	regulation of morphogenesis of a branching structure	0.00439	0.0281	0.0205	HGF/GREM1/SULF1/AGTR2/LRRK2	geneontology_Biological_Process	Down
GO:0090183	regulation of kidney development	0.00439	0.0281	0.0205	PDGFRB/GREM1/AGTR2/GATA3/MMP9	geneontology_Biological_Process	Down
GO:0030513	positive regulation of BMP signaling pathway	0.00441	0.0281	0.0205	ENG/CDH5/CCN1/SULF1	geneontology_Biological_Process	Down
GO:0048333	mesodermal cell differentiation	0.00441	0.0281	0.0205	ITGB3/INHBA/ITGA3/SFRP2	geneontology_Biological_Process	Down
GO:0098751	bone cell development	0.00441	0.0281	0.0205	FBN1/CLDN18/KIT/LTF	geneontology_Biological_Process	Down
GO:0110111	negative regulation of animal organ morphogenesis	0.00441	0.0281	0.0205	GREM1/SULF1/ASPN/GATA3	geneontology_Biological_Process	Down
GO:1901020	negative regulation of calcium ion transmembrane transporter activity	0.00441	0.0281	0.0205	DYSF/GEM/PLN/RRAD	geneontology_Biological_Process	Down
GO:2000379	positive regulation of reactive oxygen species metabolic process	0.00441	0.0281	0.0205	TGFBR2/THBS1/PDGFRB/ICAM1/PTGS2/PTX3/AGTR2	geneontology_Biological_Process	Down
GO:0014032	neural crest cell development	0.00443	0.0281	0.0205	FN1/EDNRA/ANXA6/SEMA3C/SEMA5A/FOLR1	geneontology_Biological_Process	Down
GO:0002920	regulation of humoral immune response	0.00444	0.0281	0.0205	A2M/SERPING1/C3/CFH/VSIG4/C4BPA/C7/PGC	geneontology_Biological_Process	Down
GO:0046683	response to organophosphorus	0.00444	0.0281	0.0205	SPARC/MMP19/COL1A1/PTAFR/AQP9/AQP1/PTGS2/AREG	geneontology_Biological_Process	Down
GO:0044706	multi-multicellular organism process	0.0045	0.0285	0.0207	TGFBR2/ETS1/MMP2/ITGA5/COL16A1/PTAFR/ITGA3/PTGIS/PTGS2/MMP7/MMP9	geneontology_Biological_Process	Down
GO:0046661	male sex differentiation	0.00456	0.0288	0.021	PDGFRB/ICAM1/INHBA/FSTL3/PDGFRA/SFRP2/GATA3/NKX2-1/KIT	geneontology_Biological_Process	Down
GO:1903426	regulation of reactive oxygen species biosynthetic process	0.00464	0.0292	0.0213	ICAM1/CAV1/ALOX5/PTGIS/PTGS2/PTX3/AGTR2	geneontology_Biological_Process	Down
GO:0003158	endothelium development	0.00464	0.0292	0.0213	ENG/MYADM/CDH5/ICAM1/GJA5/ADAMTS12/HEG1/COL15A1	geneontology_Biological_Process	Down
GO:0036035	osteoclast development	0.00465	0.0292	0.0213	FBN1/CLDN18/LTF	geneontology_Biological_Process	Down
GO:0001937	negative regulation of endothelial cell proliferation	0.00471	0.0295	0.0215	THBS1/SPARC/CCL2/CAV1/ALOX5/SULF1	geneontology_Biological_Process	Down
GO:0019915	lipid storage	0.00471	0.0295	0.0215	ITGB3/DYSF/C3/LPL/CAV1/MSR1	geneontology_Biological_Process	Down
GO:0061005	cell differentiation involved in kidney development	0.00473	0.0295	0.0215	ACTA2/PODXL/GREM1/GATA3/MMP9	geneontology_Biological_Process	Down
GO:0071398	cellular response to fatty acid	0.00473	0.0295	0.0215	PTGER2/PTAFR/LPL/PDK4/TNC	geneontology_Biological_Process	Down
GO:0002040	sprouting angiogenesis	0.00478	0.0297	0.0217	THBS1/JCAD/ADGRA2/LOXL2/ITGA5/CREB3L1/GREM1/ALOX5/PTGS2/SEMA5A	geneontology_Biological_Process	Down
GO:0007565	female pregnancy	0.00478	0.0297	0.0217	TGFBR2/ETS1/MMP2/ITGA5/COL16A1/ITGA3/PTGIS/PTGS2/MMP7/MMP9	geneontology_Biological_Process	Down
GO:0003230	cardiac atrium development	0.00488	0.0302	0.022	ENG/CCN1/GJA5/HEG1	geneontology_Biological_Process	Down
GO:0033280	response to vitamin D	0.00488	0.0302	0.022	PTGS2/ALPL/CYP24A1/TNC	geneontology_Biological_Process	Down
GO:0060323	head morphogenesis	0.00488	0.0302	0.022	CRISPLD2/MMP2/COL1A1/PDGFRA	geneontology_Biological_Process	Down
GO:0007566	embryo implantation	0.0051	0.0314	0.0229	TGFBR2/MMP2/PTGIS/PTGS2/MMP9	geneontology_Biological_Process	Down
GO:0019369	arachidonic acid metabolic process	0.0051	0.0314	0.0229	PTGS1/CYP1B1/ALOX5/PTGIS/PTGS2	geneontology_Biological_Process	Down
GO:0031638	zymogen activation	0.0051	0.0314	0.0229	THBS1/SERPINE1/PLAU/FGG/HP	geneontology_Biological_Process	Down
GO:0035306	positive regulation of dephosphorylation	0.0051	0.0314	0.0229	DLC1/PDGFRB/CDH5/BMP2/AGTR2	geneontology_Biological_Process	Down
GO:0045637	regulation of myeloid cell differentiation	0.00513	0.0315	0.023	THBS1/ETS1/INHBA/MYL9/FBN1/FSTL3/CSF3R/LOX/CCR1/LRRC17/CLDN18/LTF	geneontology_Biological_Process	Down
GO:0050863	regulation of T cell activation	0.00523	0.032	0.0234	TGFBR2/LRRC32/LGALS1/THY1/ADAM8/IL7R/CCL2/CAV1/VCAM1/VSIG4/SFTPD/GATA3/CCL21/AGER	geneontology_Biological_Process	Down
GO:0001570	vasculogenesis	0.0053	0.0324	0.0236	TGFBR2/ENG/PDGFRB/HAS2/HEG1/CAV1	geneontology_Biological_Process	Down
GO:0006882	cellular zinc ion homeostasis	0.0054	0.0328	0.0239	SLC39A8/MT1M/MT2A/MT1E	geneontology_Biological_Process	Down
GO:0090218	positive regulation of lipid kinase activity	0.0054	0.0328	0.0239	PDGFRB/PDGFRA/CCL21/KIT	geneontology_Biological_Process	Down
GO:2000273	positive regulation of signaling receptor activity	0.0054	0.0328	0.0239	GREM1/CCL2/EREG/AREG	geneontology_Biological_Process	Down
GO:0072009	nephron epithelium development	0.0054	0.0328	0.0239	ADAMTS16/DCHS1/PODXL/GREM1/BMP2/AGTR2/GATA3	geneontology_Biological_Process	Down
GO:0010544	negative regulation of platelet activation	0.00545	0.0328	0.0239	PDGFRA/C1QTNF1/FGG	geneontology_Biological_Process	Down
GO:0010759	positive regulation of macrophage chemotaxis	0.00545	0.0328	0.0239	THBS1/CSF1R/RARRES2	geneontology_Biological_Process	Down
GO:0036342	post-anal tail morphogenesis	0.00545	0.0328	0.0239	DCHS1/CHST11/SFRP2	geneontology_Biological_Process	Down
GO:0048245	eosinophil chemotaxis	0.00545	0.0328	0.0239	CCL2/CCL13/CCL21	geneontology_Biological_Process	Down
GO:0055003	cardiac myofibril assembly	0.00545	0.0328	0.0239	PDGFRB/PDGFRA/FHOD3	geneontology_Biological_Process	Down
GO:0001658	branching involved in ureteric bud morphogenesis	0.00549	0.0328	0.0239	ADAMTS16/DCHS1/GREM1/BMP2/AGTR2	geneontology_Biological_Process	Down
GO:0006636	unsaturated fatty acid biosynthetic process	0.00549	0.0328	0.0239	PTGS1/ALOX5AP/ALOX5/PTGIS/PTGS2	geneontology_Biological_Process	Down
GO:0031102	neuron projection regeneration	0.00549	0.0328	0.0239	HGF/THY1/PRRX1/FOLR1/TNC	geneontology_Biological_Process	Down
GO:0046456	icosanoid biosynthetic process	0.00549	0.0328	0.0239	PTGS1/ALOX5AP/ALOX5/PTGIS/PTGS2	geneontology_Biological_Process	Down
GO:0048008	platelet-derived growth factor receptor signaling pathway	0.00549	0.0328	0.0239	PDGFRB/PDGFRA/PDGFC/LOX/CSPG4	geneontology_Biological_Process	Down
GO:0014031	mesenchymal cell development	0.00562	0.0335	0.0244	FN1/EDNRA/ANXA6/SEMA3C/SEMA5A/FOLR1	geneontology_Biological_Process	Down
GO:0048864	stem cell development	0.00562	0.0335	0.0244	FN1/EDNRA/ANXA6/SEMA3C/SEMA5A/FOLR1	geneontology_Biological_Process	Down
GO:0010952	positive regulation of peptidase activity	0.00569	0.0339	0.0247	DLC1/FN1/CCN1/PCOLCE/ANTXR1/CCN2/RCN3/CAV1/SFRP2/AGER	geneontology_Biological_Process	Down
GO:0097305	response to alcohol	0.00582	0.0346	0.0252	TGFBR2/SPARC/ICAM1/INHBA/PTGER2/SLIT3/CYBB/GATA3/CCL21/CLDN18/TNC	geneontology_Biological_Process	Down
GO:0009746	response to hexose	0.00589	0.035	0.0255	TGFBR2/THBS1/ICAM1/COL6A2/LGALS1/CCN2/LPL/PTGS2/FOXA2/AGER	geneontology_Biological_Process	Down
GO:0032092	positive regulation of protein binding	0.00595	0.0352	0.0257	SPON1/DACT1/BMP2/CAV1/LRRK2/MMP9	geneontology_Biological_Process	Down
GO:0043154	negative regulation of cysteine-type endopeptidase activity involved in apoptotic process	0.00595	0.0352	0.0257	THBS1/HGF/AQP1/SFRP2/PTGS2/MMP9	geneontology_Biological_Process	Down
GO:1905952	regulation of lipid localization	0.00597	0.0353	0.0257	THBS1/ITGB3/C1QTNF1/C3/LPL/CAV1/ACSL5/AGTR2/MSR1	geneontology_Biological_Process	Down
GO:1902903	regulation of supramolecular fiber organization	0.00602	0.0355	0.0259	DLC1/MYADM/EMILIN1/SYNPO/CDH5/ICAM1/AEBP1/LMOD1/CCN2/CDC42EP5/KANK4/ELN/FHOD3/SEMA5A/CCL21	geneontology_Biological_Process	Down
GO:0031348	negative regulation of defense response	0.00611	0.036	0.0262	HGF/ETS1/CDH5/A2M/SERPING1/TNFAIP6/NT5E/ALOX5/PTGIS/VSIG4/GATA3/AGER	geneontology_Biological_Process	Down
GO:0042326	negative regulation of phosphorylation	0.00616	0.0362	0.0264	HGF/TIMP3/ENG/MYADM/EMILIN1/PMEPA1/INHBA/DACT1/HEG1/CAMK2N1/THY1/GREM1/ERRFI1/CAV1/SFRP2/LRRK2/FOXA2/GPRC5A	geneontology_Biological_Process	Down
GO:0060560	developmental growth involved in morphogenesis	0.00619	0.0363	0.0265	TGFBR2/FN1/SLIT3/POSTN/TNFRSF12A/SEMA3C/FLRT3/SFRP2/SEMA5A/AREG/TNC	geneontology_Biological_Process	Down
GO:0072073	kidney epithelium development	0.00627	0.0365	0.0266	ADAMTS16/DCHS1/PODXL/GREM1/BMP2/AGTR2/GATA3/CRLF1	geneontology_Biological_Process	Down
GO:0009791	post-embryonic development	0.0063	0.0365	0.0266	FBN1/CHST11/HEG1/EFEMP1/SEMA3C/GATA3	geneontology_Biological_Process	Down
GO:0002689	negative regulation of leukocyte chemotaxis	0.00632	0.0365	0.0266	GREM1/CCL2/MMP28	geneontology_Biological_Process	Down
GO:0010042	response to manganese ion	0.00632	0.0365	0.0266	FIBIN/PTGS2/LRRK2	geneontology_Biological_Process	Down
GO:0045056	transcytosis	0.00632	0.0365	0.0266	PTAFR/AGER/PIGR	geneontology_Biological_Process	Down
GO:0051767	nitric-oxide synthase biosynthetic process	0.00632	0.0365	0.0266	AKAP12/CCL2/LRRK2	geneontology_Biological_Process	Down
GO:0051769	regulation of nitric-oxide synthase biosynthetic process	0.00632	0.0365	0.0266	AKAP12/CCL2/LRRK2	geneontology_Biological_Process	Down
GO:0060039	pericardium development	0.00632	0.0365	0.0266	HEG1/BMP2/FLRT3	geneontology_Biological_Process	Down
GO:0071636	positive regulation of transforming growth factor beta production	0.00632	0.0365	0.0266	THBS1/PTGS2/LUM	geneontology_Biological_Process	Down
GO:0033619	membrane protein proteolysis	0.00632	0.0365	0.0266	TIMP3/TIMP2/ADAM19/ADAM8/NAPSA	geneontology_Biological_Process	Down
GO:0055069	zinc ion homeostasis	0.00652	0.0376	0.0274	SLC39A8/MT1M/MT2A/MT1E	geneontology_Biological_Process	Down
GO:0045598	regulation of fat cell differentiation	0.00653	0.0377	0.0274	MEDAG/RARRES2/LPL/BMP2/ALOX5/SFRP2/PTGS2/GATA3	geneontology_Biological_Process	Down
GO:0019058	viral life cycle	0.00657	0.0378	0.0276	ITGB3/AXL/ICAM1/IFITM2/ITGB6/ITGA5/ANPEP/LGALS1/MRC1/CCL2/CAV1/PTX3/LRRC15/LTF	geneontology_Biological_Process	Down
GO:0010594	regulation of endothelial cell migration	0.00658	0.0378	0.0276	THBS1/ITGB3/JCAD/ETS1/ADGRA2/SPARC/PTGS2/AGTR2/DCN/SEMA5A/GATA3	geneontology_Biological_Process	Down
GO:0010469	regulation of signaling receptor activity	0.00667	0.0383	0.0279	SERPINE1/GREM1/ERRFI1/CCL2/AGTR2/PLAU/EREG/AREG/GPRC5A	geneontology_Biological_Process	Down
GO:0051851	modulation by host of symbiont process	0.00677	0.0388	0.0283	CSF1R/AQP1/PTX3/SFTPD/LTF	geneontology_Biological_Process	Down
GO:0030449	regulation of complement activation	0.00685	0.0392	0.0286	A2M/SERPING1/C3/CFH/VSIG4/C4BPA/C7	geneontology_Biological_Process	Down
GO:0050680	negative regulation of epithelial cell proliferation	0.00691	0.0395	0.0288	THBS1/SPARC/CCL2/CAV1/ALOX5/SULF1/SFRP2/GATA3/EREG	geneontology_Biological_Process	Down
GO:0050866	negative regulation of cell activation	0.00696	0.0397	0.0289	AXL/EMILIN1/ADGRF5/LRRC32/INHBA/PDGFRA/C1QTNF1/VSIG4/FGG/SFTPD	geneontology_Biological_Process	Down
GO:0014068	positive regulation of phosphatidylinositol 3-kinase signaling	0.00703	0.04	0.0291	HGF/PDGFRB/PDGFRA/PDGFC/DCN/KIT	geneontology_Biological_Process	Down
GO:0032410	negative regulation of transporter activity	0.00703	0.04	0.0291	DYSF/GEM/PLN/CAV1/RRAD/MMP9	geneontology_Biological_Process	Down
GO:0040036	regulation of fibroblast growth factor receptor signaling pathway	0.00714	0.0403	0.0294	THBS1/CREB3L1/SULF1/GATA3	geneontology_Biological_Process	Down
GO:0072210	metanephric nephron development	0.00714	0.0403	0.0294	PDGFRB/PDGFRA/GREM1/AGTR2	geneontology_Biological_Process	Down
GO:0090184	positive regulation of kidney development	0.00714	0.0403	0.0294	PDGFRB/GREM1/AGTR2/GATA3	geneontology_Biological_Process	Down
GO:0046916	cellular transition metal ion homeostasis	0.00717	0.0403	0.0294	HEPH/SLC39A8/MT1M/MT2A/MT1E/CP/LTF	geneontology_Biological_Process	Down
GO:0051893	regulation of focal adhesion assembly	0.00724	0.0403	0.0294	DLC1/THBS1/COL16A1/THY1/GREM1	geneontology_Biological_Process	Down
GO:0090109	regulation of cell-substrate junction assembly	0.00724	0.0403	0.0294	DLC1/THBS1/COL16A1/THY1/GREM1	geneontology_Biological_Process	Down
GO:0009713	catechol-containing compound biosynthetic process	0.00726	0.0403	0.0294	MOXD1/AGTR2/GATA3	geneontology_Biological_Process	Down
GO:0033630	positive regulation of cell adhesion mediated by integrin	0.00726	0.0403	0.0294	PODXL/SFRP2/CCL21	geneontology_Biological_Process	Down
GO:0035455	response to interferon-alpha	0.00726	0.0403	0.0294	AXL/IFITM2/GATA3	geneontology_Biological_Process	Down
GO:0035929	steroid hormone secretion	0.00726	0.0403	0.0294	INHBA/C1QTNF1/AGTR2	geneontology_Biological_Process	Down
GO:0042423	catecholamine biosynthetic process	0.00726	0.0403	0.0294	MOXD1/AGTR2/GATA3	geneontology_Biological_Process	Down
GO:0061213	positive regulation of mesonephros development	0.00726	0.0403	0.0294	GREM1/AGTR2/GATA3	geneontology_Biological_Process	Down
GO:0071498	cellular response to fluid shear stress	0.00726	0.0403	0.0294	HAS2/TFPI2/PTGS2	geneontology_Biological_Process	Down
GO:0072111	cell proliferation involved in kidney development	0.00726	0.0403	0.0294	PDGFRB/BMP2/GATA3	geneontology_Biological_Process	Down
GO:1902548	negative regulation of cellular response to vascular endothelial growth factor stimulus	0.00726	0.0403	0.0294	ADGRA2/ADAMTS12/DCN	geneontology_Biological_Process	Down
GO:2000047	regulation of cell-cell adhesion mediated by cadherin	0.00726	0.0403	0.0294	ADAM19/PTPRU/FOXA2	geneontology_Biological_Process	Down
GO:0034599	cellular response to oxidative stress	0.00731	0.0405	0.0295	AXL/HGF/PDGFRB/ETS1/FBLN5/MMP2/PDGFRA/CYP1B1/ALOX5/AQP1/LRRK2/CYBB/MMP9	geneontology_Biological_Process	Down
GO:0014033	neural crest cell differentiation	0.00742	0.0411	0.0299	FN1/EDNRA/ANXA6/SEMA3C/SEMA5A/FOLR1	geneontology_Biological_Process	Down
GO:0006874	cellular calcium ion homeostasis	0.00748	0.0413	0.0301	EDNRA/SYNPO/CDH5/TGM2/ANXA6/PTGER2/PDGFRA/C1QTNF1/THY1/PLN/FPR1/CCR1/CAV1/CEMIP/FPR3/CCL13/CCL21	geneontology_Biological_Process	Down
GO:0072676	lymphocyte migration	0.00751	0.0414	0.0302	ICAM1/ADAM8/CCL2/CCL13/GATA3/CCL21/CCL18	geneontology_Biological_Process	Down
GO:0032535	regulation of cellular component size	0.0076	0.0419	0.0305	FN1/MYADM/ICAM1/LMOD1/CDC42EP5/TNFRSF12A/IL7R/SEMA3C/KANK4/ELN/AQP1/FHOD3/SEMA5A/AQP4/CCL21	geneontology_Biological_Process	Down
GO:0030100	regulation of endocytosis	0.00767	0.0422	0.0307	ITGB3/AXL/DAB2/C3/SERPINE1/GREM1/CAV1/LRRK2/CCL21/SFRP4	geneontology_Biological_Process	Down
GO:0007043	cell-cell junction assembly	0.00767	0.0422	0.0307	DCHS1/CDH5/GJA5/SNAI1/CDH11/HEG1/CAV1/CLDN18	geneontology_Biological_Process	Down
GO:0030166	proteoglycan biosynthetic process	0.00773	0.0424	0.0309	BGN/VCAN/CHST11/CSPG4/DCN	geneontology_Biological_Process	Down
GO:0001654	eye development	0.00777	0.0425	0.031	TGFBR2/COL8A1/PDGFRB/COL5A1/COL5A2/INHBA/COL4A1/FBN1/VIM/PDGFRA/CYP1B1/EFEMP1/THY1/COL8A2/GATA3	geneontology_Biological_Process	Down
GO:0048286	lung alveolus development	0.00779	0.0425	0.031	TNS3/ERRFI1/SFTPD/NKX2-1	geneontology_Biological_Process	Down
GO:1903170	negative regulation of calcium ion transmembrane transport	0.00779	0.0425	0.031	DYSF/GEM/PLN/RRAD	geneontology_Biological_Process	Down
GO:2000826	regulation of heart morphogenesis	0.00779	0.0425	0.031	TGFBR2/ENG/SEMA3C/BMP2	geneontology_Biological_Process	Down
GO:0110053	regulation of actin filament organization	0.00786	0.0428	0.0312	DLC1/MYADM/SYNPO/ICAM1/LMOD1/CCN2/CDC42EP5/KANK4/ELN/FHOD3/SEMA5A/CCL21	geneontology_Biological_Process	Down
GO:0033002	muscle cell proliferation	0.00787	0.0428	0.0312	TGFBR2/THBS1/PDGFRB/TGM2/MMP2/CNN1/PTAFR/ELN/PTGS2/EREG/MMP9	geneontology_Biological_Process	Down
GO:0001656	metanephros development	0.00824	0.0445	0.0324	PDGFRB/FBN1/PDGFRA/GREM1/AGTR2/GATA3	geneontology_Biological_Process	Down
GO:0042475	odontogenesis of dentin-containing tooth	0.00824	0.0445	0.0324	FAM20A/PDGFRA/CSF3R/SERPINE1/BMP2/TNC	geneontology_Biological_Process	Down
GO:0060021	roof of mouth development	0.00824	0.0445	0.0324	TGFBR2/LRRC32/INHBA/SNAI1/PDGFRA/PRRX1	geneontology_Biological_Process	Down
GO:1904063	negative regulation of cation transmembrane transport	0.00824	0.0445	0.0324	DYSF/GEM/PLN/CAV1/RRAD/MMP9	geneontology_Biological_Process	Down
GO:0006940	regulation of smooth muscle contraction	0.00825	0.0445	0.0324	CNN1/PTAFR/CAV1/PTGS2/KIT	geneontology_Biological_Process	Down
GO:0048247	lymphocyte chemotaxis	0.00825	0.0445	0.0324	ADAM8/CCL2/CCL13/CCL21/CCL18	geneontology_Biological_Process	Down
GO:0035024	negative regulation of Rho protein signal transduction	0.00829	0.0445	0.0324	DLC1/HEG1/ITGA3	geneontology_Biological_Process	Down
GO:0036120	cellular response to platelet-derived growth factor stimulus	0.00829	0.0445	0.0324	PDGFRB/HAS2/ERRFI1	geneontology_Biological_Process	Down
GO:0055093	response to hyperoxia	0.00829	0.0445	0.0324	PDGFRB/COL1A1/CAV1	geneontology_Biological_Process	Down
GO:0014074	response to purine-containing compound	0.00829	0.0445	0.0324	SPARC/MMP19/COL1A1/PTAFR/AQP9/AQP1/PTGS2/AREG	geneontology_Biological_Process	Down
GO:0071216	cellular response to biotic stimulus	0.00834	0.0446	0.0325	AXL/ICAM1/VIM/SERPINE1/MRC1/PTAFR/SPON2/CCL2/CXCL2/CXCL5/LTF	geneontology_Biological_Process	Down
GO:0072330	monocarboxylic acid biosynthetic process	0.00834	0.0446	0.0325	BGN/VCAN/PTGS1/ALOX5AP/LPL/ALOX5/CSPG4/PTGIS/PTGS2/PDK4/DCN	geneontology_Biological_Process	Down
GO:0006509	membrane protein ectodomain proteolysis	0.00848	0.0451	0.0329	TIMP3/TIMP2/ADAM19/ADAM8	geneontology_Biological_Process	Down
GO:0071470	cellular response to osmotic stress	0.00848	0.0451	0.0329	DYSF/ERRFI1/AQP1/PTGS2	geneontology_Biological_Process	Down
GO:0090279	regulation of calcium ion import	0.00848	0.0451	0.0329	PDGFRB/DYSF/PLN/CCL2	geneontology_Biological_Process	Down
GO:1904037	positive regulation of epithelial cell apoptotic process	0.00848	0.0451	0.0329	THBS1/CD248/CCL2/SFRP4	geneontology_Biological_Process	Down
GO:0090263	positive regulation of canonical Wnt signaling pathway	0.00862	0.0458	0.0334	ADGRA2/DACT1/COL1A1/CAV1/SFRP2/LRRK2/SEMA5A/SFRP4	geneontology_Biological_Process	Down
GO:0150116	regulation of cell-substrate junction organization	0.00879	0.0466	0.034	DLC1/THBS1/COL16A1/THY1/GREM1	geneontology_Biological_Process	Down
GO:0014909	smooth muscle cell migration	0.00913	0.0482	0.0351	ITGB3/PDGFRB/HAS2/SERPINE1/POSTN/PLAU	geneontology_Biological_Process	Down
GO:0051702	interaction with symbiont	0.00913	0.0482	0.0351	FN1/CSF1R/AQP1/PTX3/SFTPD/LTF	geneontology_Biological_Process	Down
GO:0072080	nephron tubule development	0.00913	0.0482	0.0351	ADAMTS16/DCHS1/GREM1/BMP2/AGTR2/GATA3	geneontology_Biological_Process	Down
GO:0001953	negative regulation of cell-matrix adhesion	0.00921	0.0486	0.0354	DLC1/THBS1/SERPINE1/POSTN	geneontology_Biological_Process	Down
GO:0009636	response to toxic substance	0.00935	0.0492	0.0358	PDGFRB/FBLN5/PTGS1/PXDN/ALOX5AP/CYP1B1/MT1M/MT2A/PTGS2/MT1E/HP	geneontology_Biological_Process	Down
GO:0032703	negative regulation of interleukin-2 production	0.0094	0.0492	0.0358	VSIG4/SFTPD/GATA3	geneontology_Biological_Process	Down
GO:0035162	embryonic hemopoiesis	0.0094	0.0492	0.0358	TGFBR2/GATA3/KIT	geneontology_Biological_Process	Down
GO:0036119	response to platelet-derived growth factor	0.0094	0.0492	0.0358	PDGFRB/HAS2/ERRFI1	geneontology_Biological_Process	Down
GO:0051043	regulation of membrane protein ectodomain proteolysis	0.0094	0.0492	0.0358	TIMP3/TIMP2/ADAM8	geneontology_Biological_Process	Down
GO:0060445	branching involved in salivary gland morphogenesis	0.0094	0.0492	0.0358	HGF/TGM2/SEMA3C	geneontology_Biological_Process	Down
GO:0090090	negative regulation of canonical Wnt signaling pathway	0.00945	0.0494	0.036	BICC1/DACT1/DAB2/PTPRU/GREM1/BMP2/CAV1/SFRP2/SFRP4	geneontology_Biological_Process	Down
GO:1905954	positive regulation of lipid localization	0.0096	0.0501	0.0365	C1QTNF1/C3/LPL/CAV1/ACSL5/MSR1	geneontology_Biological_Process	Down
GO:0051480	regulation of cytosolic calcium ion concentration	0.00962	0.0501	0.0365	EDNRA/SYNPO/TGM2/PTGER2/PDGFRA/C1QTNF1/THY1/PLN/FPR1/CCR1/CAV1/CEMIP/FPR3/CCL21	geneontology_Biological_Process	Down
GO:0002761	regulation of myeloid leukocyte differentiation	0.00976	0.0507	0.037	INHBA/FBN1/FSTL3/CCR1/LRRC17/CLDN18/LTF	geneontology_Biological_Process	Down
GO:0007173	epidermal growth factor receptor signaling pathway	0.00976	0.0507	0.037	EFEMP1/ERRFI1/EREG/AREG/GPRC5A/MMP9/PIGR	geneontology_Biological_Process	Down
GO:0010463	mesenchymal cell proliferation	0.00998	0.0516	0.0376	TGFBR2/DCHS1/BMP2/PRRX1	geneontology_Biological_Process	Down
GO:0035307	positive regulation of protein dephosphorylation	0.00998	0.0516	0.0376	DLC1/PDGFRB/CDH5/AGTR2	geneontology_Biological_Process	Down
GO:0044060	regulation of endocrine process	0.00998	0.0516	0.0376	GJA5/INHBA/C1QTNF1/AGTR2	geneontology_Biological_Process	Down
GO:0097178	ruffle assembly	0.00998	0.0516	0.0376	PDGFRB/ICAM1/CAV1/CSPG4	geneontology_Biological_Process	Down
GO:0045638	negative regulation of myeloid cell differentiation	0.0101	0.052	0.0379	INHBA/FBN1/FSTL3/LRRC17/CLDN18/LTF	geneontology_Biological_Process	Down
GO:0030178	negative regulation of Wnt signaling pathway	0.0101	0.0522	0.038	BICC1/DACT1/DAB2/APCDD1L/PTPRU/GREM1/BMP2/CAV1/SFRP2/SFRP4	geneontology_Biological_Process	Down
GO:0001818	negative regulation of cytokine production	0.0103	0.053	0.0386	THBS1/SSC5D/AXL/HGF/LRRC32/INHBA/ERRFI1/SRGN/VSIG4/SFTPD/GATA3/ORM1/AGER/LTF	geneontology_Biological_Process	Down
GO:0051235	maintenance of location	0.0104	0.0532	0.0388	ITGB3/DYSF/ANXA6/FBN1/THY1/C3/PLN/LPL/CAV1/CEMIP/SRGN/MSR1/CCL21	geneontology_Biological_Process	Down
GO:0045926	negative regulation of growth	0.0104	0.0536	0.0391	TGFBR2/INHBA/SLIT3/GREM1/SEMA3C/MT1M/MT2A/SFRP2/AGTR2/SEMA5A/MT1E	geneontology_Biological_Process	Down
GO:0002438	acute inflammatory response to antigenic stimulus	0.0106	0.0539	0.0393	ICAM1/C3/GATA3	geneontology_Biological_Process	Down
GO:0030325	adrenal gland development	0.0106	0.0539	0.0393	PDGFRB/FSTL3/PDGFRA	geneontology_Biological_Process	Down
GO:0048745	smooth muscle tissue development	0.0106	0.0539	0.0393	ENG/PDGFRB/COL3A1	geneontology_Biological_Process	Down
GO:0071294	cellular response to zinc ion	0.0106	0.0539	0.0393	MT1M/MT2A/MT1E	geneontology_Biological_Process	Down
GO:0098743	cell aggregation	0.0106	0.0539	0.0393	CCN2/COL11A1/LTF	geneontology_Biological_Process	Down
GO:2000209	regulation of anoikis	0.0106	0.0539	0.0393	ITGA5/CAV1/PDK4	geneontology_Biological_Process	Down
GO:0002064	epithelial cell development	0.0108	0.0545	0.0397	ENG/MYADM/CDH5/ICAM1/VIM/ACTA2/PODXL/HEG1/COL15A1/ROS1	geneontology_Biological_Process	Down
GO:0071241	cellular response to inorganic substance	0.0108	0.0545	0.0397	FSTL3/ALOX5AP/MT1M/AQP1/MT2A/PTGS2/LRRK2/CYBB/MT1E/MMP9	geneontology_Biological_Process	Down
GO:0031345	negative regulation of cell projection organization	0.0108	0.0545	0.0397	PMP22/VIM/LGALS1/THY1/ITGA3/SEMA3C/LRRK2/SEMA5A/CCL21	geneontology_Biological_Process	Down
GO:0045429	positive regulation of nitric oxide biosynthetic process	0.0108	0.0545	0.0397	ICAM1/PTGS2/PTX3/AGTR2	geneontology_Biological_Process	Down
GO:0052372	modulation by symbiont of entry into host	0.0108	0.0545	0.0397	IFITM2/LGALS1/CAV1/PTX3	geneontology_Biological_Process	Down
GO:0060443	mammary gland morphogenesis	0.0108	0.0545	0.0397	TGFBR2/CSF1R/CAV1/AREG	geneontology_Biological_Process	Down
GO:0090257	regulation of muscle system process	0.011	0.0556	0.0405	GJA5/ANXA6/MYL9/CNN1/PLN/PTAFR/CCN2/ERRFI1/CAV1/PTGS2/KIT	geneontology_Biological_Process	Down
GO:0055007	cardiac muscle cell differentiation	0.0111	0.0557	0.0406	PDGFRB/PDGFRA/FHL2/GREM1/BMP2/FHOD3/AGTR2	geneontology_Biological_Process	Down
GO:0050764	regulation of phagocytosis	0.0111	0.0558	0.0407	DYSF/C3/CCL2/PTX3/C4BPA/SFTPD	geneontology_Biological_Process	Down
GO:1901655	cellular response to ketone	0.0111	0.0558	0.0407	ICAM1/PTGER2/ERRFI1/AQP1/AGTR2/TNC	geneontology_Biological_Process	Down
GO:0008064	regulation of actin polymerization or depolymerization	0.0115	0.0577	0.042	MYADM/ICAM1/LMOD1/CDC42EP5/KANK4/ELN/FHOD3/SEMA5A/CCL21	geneontology_Biological_Process	Down
GO:0050729	positive regulation of inflammatory response	0.0116	0.058	0.0422	ETS1/TGM2/C3/SERPINE1/ADAM8/LPL/PTGS2/LRRK2	geneontology_Biological_Process	Down
GO:0010876	lipid localization	0.0116	0.058	0.0423	THBS1/ITGB3/DYSF/INHBA/C1QTNF1/C3/SLCO2A1/SLCO2B1/LPL/AQP9/CAV1/ACSL5/ABCA3/AGTR2/MSR1/SFTPA1	geneontology_Biological_Process	Down
GO:0061028	establishment of endothelial barrier	0.0116	0.058	0.0423	ENG/MYADM/CDH5/ICAM1	geneontology_Biological_Process	Down
GO:1904407	positive regulation of nitric oxide metabolic process	0.0116	0.058	0.0423	ICAM1/PTGS2/PTX3/AGTR2	geneontology_Biological_Process	Down
GO:0048010	vascular endothelial growth factor receptor signaling pathway	0.0117	0.058	0.0423	ITGB3/AXL/EMILIN1/ITGA5/SULF1/CYBB	geneontology_Biological_Process	Down
GO:0010738	regulation of protein kinase A signaling	0.0119	0.0586	0.0427	AKAP12/LRRK2/TCIM	geneontology_Biological_Process	Down
GO:0014829	vascular associated smooth muscle contraction	0.0119	0.0586	0.0427	EDNRA/ACTA2/COMP	geneontology_Biological_Process	Down
GO:0061217	regulation of mesonephros development	0.0119	0.0586	0.0427	GREM1/AGTR2/GATA3	geneontology_Biological_Process	Down
GO:0071677	positive regulation of mononuclear cell migration	0.0119	0.0586	0.0427	SERPINE1/CCR1/AGER	geneontology_Biological_Process	Down
GO:0022408	negative regulation of cell-cell adhesion	0.0119	0.0586	0.0427	MYADM/LRRC32/PODXL/C1QTNF1/BMP2/VSIG4/FGG/SFTPD/CCL21	geneontology_Biological_Process	Down
GO:0030832	regulation of actin filament length	0.0119	0.0586	0.0427	MYADM/ICAM1/LMOD1/CDC42EP5/KANK4/ELN/FHOD3/SEMA5A/CCL21	geneontology_Biological_Process	Down
GO:0035265	organ growth	0.0119	0.0586	0.0427	TGFBR2/PDGFRB/DDR2/FBLN5/ANXA6/HEG1/COMP/AGTR2/MMP13	geneontology_Biological_Process	Down
GO:0034763	negative regulation of transmembrane transport	0.012	0.0591	0.0431	THBS1/DYSF/GEM/PLN/CAV1/RRAD/MMP9	geneontology_Biological_Process	Down
GO:0046394	carboxylic acid biosynthetic process	0.012	0.0593	0.0432	BGN/HAS2/DPYD/VCAN/PTGS1/ALOX5AP/LPL/ALOX5/CSPG4/CEMIP/PTGIS/PTGS2/PDK4/DCN	geneontology_Biological_Process	Down
GO:0032147	activation of protein kinase activity	0.0122	0.06	0.0437	TGFBR2/THBS1/ITGB3/HGF/PDGFC/FPR1/GREM1/BMP2/CSPG4/LRRK2/GPRC5A/CHI3L1/KIT	geneontology_Biological_Process	Down
GO:0048015	phosphatidylinositol-mediated signaling	0.0123	0.0602	0.0439	HGF/PDGFRB/PDGFRA/PDGFC/CSF1R/PTAFR/DCN/GATA3/KIT	geneontology_Biological_Process	Down
GO:0016053	organic acid biosynthetic process	0.0123	0.0603	0.0439	BGN/HAS2/DPYD/VCAN/PTGS1/ALOX5AP/LPL/ALOX5/CSPG4/CEMIP/PTGIS/PTGS2/PDK4/DCN	geneontology_Biological_Process	Down
GO:0048732	gland development	0.0123	0.0603	0.0439	TGFBR2/HGF/PDGFRB/ETS1/TGM2/FSTL3/PDGFRA/CSF1R/SEMA3C/BMP2/CAV1/SULF1/GATA3/AREG/NKX2-1/TNC	geneontology_Biological_Process	Down
GO:0043010	camera-type eye development	0.0125	0.061	0.0445	TGFBR2/COL8A1/PDGFRB/INHBA/COL4A1/FBN1/VIM/PDGFRA/CYP1B1/EFEMP1/THY1/COL8A2/GATA3	geneontology_Biological_Process	Down
GO:0002696	positive regulation of leukocyte activation	0.0125	0.061	0.0445	TGFBR2/THBS1/AXL/LGALS1/THY1/ADAM8/PTAFR/IL7R/CCL2/CAV1/LRRK2/VCAM1/GATA3/CCL21/AGER	geneontology_Biological_Process	Down
GO:0030225	macrophage differentiation	0.0125	0.061	0.0445	TSPAN2/INHBA/CSF1R/MMP9	geneontology_Biological_Process	Down
GO:0045933	positive regulation of muscle contraction	0.0125	0.061	0.0445	PTAFR/CCN2/PTGS2/KIT	geneontology_Biological_Process	Down
GO:0060986	endocrine hormone secretion	0.0125	0.061	0.0445	INHBA/C1QTNF1/AGTR2/GATA3	geneontology_Biological_Process	Down
GO:0001933	negative regulation of protein phosphorylation	0.0125	0.061	0.0445	HGF/TIMP3/ENG/MYADM/EMILIN1/PMEPA1/DACT1/HEG1/CAMK2N1/THY1/GREM1/ERRFI1/CAV1/SFRP2/LRRK2/GPRC5A	geneontology_Biological_Process	Down
GO:0030041	actin filament polymerization	0.0126	0.0614	0.0447	MYADM/ICAM1/GAS7/LMOD1/CDC42EP5/KANK4/ELN/FHOD3/CCL21	geneontology_Biological_Process	Down
GO:0007517	muscle organ development	0.0128	0.0619	0.0451	TGFBR2/ENG/COL6A3/LAMA2/COL3A1/TAGLN/HEG1/ITGA11/GREM1/LOX/BMP2/CAV1/ELN/DCN/COL11A1	geneontology_Biological_Process	Down
GO:0045862	positive regulation of proteolysis	0.0128	0.0622	0.0453	DLC1/SPON1/FN1/CCN1/PCOLCE/ANTXR1/DAB2/ADAM8/CCN2/RCN3/CAV1/SFRP2/LRRK2/AGER	geneontology_Biological_Process	Down
GO:0048706	embryonic skeletal system development	0.013	0.0627	0.0457	TGFBR2/COL1A1/CHST11/PDGFRA/PRRX1/SULF1/COL11A1	geneontology_Biological_Process	Down
GO:0010884	positive regulation of lipid storage	0.0132	0.0635	0.0463	C3/LPL/MSR1	geneontology_Biological_Process	Down
GO:0035640	exploration behavior	0.0132	0.0635	0.0463	ITGA3/AGTR2/LRRK2	geneontology_Biological_Process	Down
GO:0060037	pharyngeal system development	0.0132	0.0635	0.0463	ADGRF5/GATA3/FOLR1	geneontology_Biological_Process	Down
GO:0072012	glomerulus vasculature development	0.0132	0.0635	0.0463	PDGFRB/ACTA2/PDGFRA	geneontology_Biological_Process	Down
GO:0090025	regulation of monocyte chemotaxis	0.0132	0.0635	0.0463	SERPINE1/GREM1/CCR1	geneontology_Biological_Process	Down
GO:1905523	positive regulation of macrophage migration	0.0132	0.0635	0.0463	THBS1/CSF1R/RARRES2	geneontology_Biological_Process	Down
GO:0043434	response to peptide hormone	0.0133	0.0637	0.0465	SPARC/ICAM1/FBN1/COL1A1/RARRES2/PLN/CCN2/LPL/ERRFI1/CAV1/PTGS2/PDK4/AGTR2/CYBB/EREG/AREG	geneontology_Biological_Process	Down
GO:0010862	positive regulation of pathway-restricted SMAD protein phosphorylation	0.0135	0.0644	0.0469	ENG/INHBA/DAB2/BMP2	geneontology_Biological_Process	Down
GO:0048701	embryonic cranial skeleton morphogenesis	0.0135	0.0644	0.0469	TGFBR2/CHST11/PDGFRA/PRRX1	geneontology_Biological_Process	Down
GO:0060324	face development	0.0135	0.0644	0.0469	CRISPLD2/MMP2/COL1A1/PDGFRA	geneontology_Biological_Process	Down
GO:0043406	positive regulation of MAP kinase activity	0.0136	0.0649	0.0473	THBS1/HGF/PDGFRB/PDGFC/ADAM8/FPR1/BMP2/CSPG4/LRRK2/KIT/AGER	geneontology_Biological_Process	Down
GO:0048863	stem cell differentiation	0.0136	0.0649	0.0473	FN1/EDNRA/ANXA6/A2M/PDGFRA/GREM1/SEMA3C/SEMA5A/GATA3/FOLR1/KIT	geneontology_Biological_Process	Down
GO:0048017	inositol lipid-mediated signaling	0.0139	0.0659	0.048	HGF/PDGFRB/PDGFRA/PDGFC/CSF1R/PTAFR/DCN/GATA3/KIT	geneontology_Biological_Process	Down
GO:0050728	negative regulation of inflammatory response	0.0139	0.0659	0.048	HGF/ETS1/CDH5/TNFAIP6/NT5E/ALOX5/PTGIS/GATA3/AGER	geneontology_Biological_Process	Down
GO:0009749	response to glucose	0.0143	0.0678	0.0494	TGFBR2/THBS1/ICAM1/COL6A2/LGALS1/CCN2/LPL/FOXA2/AGER	geneontology_Biological_Process	Down
GO:0010171	body morphogenesis	0.0145	0.0684	0.0499	CRISPLD2/MMP2/COL1A1/PDGFRA	geneontology_Biological_Process	Down
GO:0042059	negative regulation of epidermal growth factor receptor signaling pathway	0.0145	0.0684	0.0499	ERRFI1/EREG/AREG/GPRC5A	geneontology_Biological_Process	Down
GO:0098869	cellular oxidant detoxification	0.0146	0.0688	0.0501	FBLN5/PTGS1/PXDN/ALOX5AP/PTGS2/HP	geneontology_Biological_Process	Down
GO:1901570	fatty acid derivative biosynthetic process	0.0146	0.0688	0.0501	PTGS1/ALOX5AP/ALOX5/ACSL5/PTGIS/PTGS2	geneontology_Biological_Process	Down
GO:1901890	positive regulation of cell junction assembly	0.0146	0.0688	0.0501	THBS2/COL16A1/THY1/AMIGO2/CAV1/FLRT3	geneontology_Biological_Process	Down
GO:0003148	outflow tract septum morphogenesis	0.0147	0.0688	0.0501	TGFBR2/ENG/SEMA3C	geneontology_Biological_Process	Down
GO:0006817	phosphate ion transport	0.0147	0.0688	0.0501	ROS1/SLC34A2/SFRP4	geneontology_Biological_Process	Down
GO:0034698	response to gonadotropin	0.0147	0.0688	0.0501	ICAM1/INHBA/ITGA3	geneontology_Biological_Process	Down
GO:1900120	regulation of receptor binding	0.0147	0.0688	0.0501	CRTAC1/LOX/MMP9	geneontology_Biological_Process	Down
GO:2000353	positive regulation of endothelial cell apoptotic process	0.0147	0.0688	0.0501	THBS1/CD248/CCL2	geneontology_Biological_Process	Down
GO:0001707	mesoderm formation	0.0148	0.0688	0.0502	ITGB3/INHBA/SNAI1/ITGA3/SFRP2	geneontology_Biological_Process	Down
GO:0031100	animal organ regeneration	0.0148	0.0688	0.0502	TGFBR2/AXL/HGF/NNMT/PTPRU	geneontology_Biological_Process	Down
GO:0043627	response to estrogen	0.0148	0.0688	0.0502	TGFBR2/PDGFRB/CAV1/SLC34A2/GATA3	geneontology_Biological_Process	Down
GO:0061844	antimicrobial humoral immune response mediated by antimicrobial peptide	0.0148	0.0688	0.0502	CXCL2/CXCL5/CCL13/PGC/LTF	geneontology_Biological_Process	Down
GO:0001553	luteinization	0.015	0.069	0.0503	INHBA/PDGFRA	geneontology_Biological_Process	Down
GO:0002524	hypersensitivity	0.015	0.069	0.0503	C3/GATA3	geneontology_Biological_Process	Down
GO:0010944	negative regulation of transcription by competitive promoter binding	0.015	0.069	0.0503	BHLHE41/MUC1	geneontology_Biological_Process	Down
GO:0019062	virion attachment to host cell	0.015	0.069	0.0503	ICAM1/LRRC15	geneontology_Biological_Process	Down
GO:0034350	regulation of glial cell apoptotic process	0.015	0.069	0.0503	AKAP12/CCL2	geneontology_Biological_Process	Down
GO:0035581	sequestering of extracellular ligand from receptor	0.015	0.069	0.0503	FBN1/GREM1	geneontology_Biological_Process	Down
GO:0035860	glial cell-derived neurotrophic factor receptor signaling pathway	0.015	0.069	0.0503	SULF1/GATA3	geneontology_Biological_Process	Down
GO:0051918	negative regulation of fibrinolysis	0.015	0.069	0.0503	THBS1/SERPINE1	geneontology_Biological_Process	Down
GO:0060600	dichotomous subdivision of an epithelial terminal unit	0.015	0.069	0.0503	SEMA3C/AREG	geneontology_Biological_Process	Down
GO:0097278	complement-dependent cytotoxicity	0.015	0.069	0.0503	C3/CFH	geneontology_Biological_Process	Down
GO:2000425	regulation of apoptotic cell clearance	0.015	0.069	0.0503	C3/CCL2	geneontology_Biological_Process	Down
GO:2001242	regulation of intrinsic apoptotic signaling pathway	0.0152	0.0699	0.0509	SNAI1/CREB3L1/CAV1/SFRP2/PTGS2/LRRK2/MUC1/MMP9	geneontology_Biological_Process	Down
GO:0007528	neuromuscular junction development	0.0155	0.0711	0.0518	COL4A1/PDZRN3/LRRK2/TNC	geneontology_Biological_Process	Down
GO:0060415	muscle tissue morphogenesis	0.0156	0.0713	0.052	ENG/COL3A1/HEG1/BMP2/COL11A1	geneontology_Biological_Process	Down
GO:0043405	regulation of MAP kinase activity	0.0156	0.0715	0.0521	THBS1/HGF/PDGFRB/PDGFC/ADAM8/FPR1/BMP2/CAV1/CSPG4/SFRP2/LRRK2/KIT/AGER	geneontology_Biological_Process	Down
GO:0044070	regulation of anion transport	0.0159	0.0727	0.053	THBS1/PTAFR/ROS1/ACSL5/AGTR2/SFRP4	geneontology_Biological_Process	Down
GO:1902106	negative regulation of leukocyte differentiation	0.0159	0.0727	0.053	INHBA/FBN1/FSTL3/LRRC17/CLDN18/LTF	geneontology_Biological_Process	Down
GO:0045444	fat cell differentiation	0.016	0.0727	0.053	DYSF/ADGRF5/MEDAG/RARRES2/LPL/BMP2/ALOX5/SFRP2/PTGS2/GATA3	geneontology_Biological_Process	Down
GO:0010721	negative regulation of cell development	0.016	0.0727	0.053	PMP22/COL3A1/FBN1/VIM/LGALS1/THY1/POSTN/RFLNA/SEMA3C/LRRK2/SEMA5A/CLDN18/LTF	geneontology_Biological_Process	Down
GO:0018146	keratan sulfate biosynthetic process	0.0162	0.0735	0.0536	FMOD/PRELP/LUM	geneontology_Biological_Process	Down
GO:0061437	renal system vasculature development	0.0162	0.0735	0.0536	PDGFRB/ACTA2/PDGFRA	geneontology_Biological_Process	Down
GO:0061440	kidney vasculature development	0.0162	0.0735	0.0536	PDGFRB/ACTA2/PDGFRA	geneontology_Biological_Process	Down
GO:2000191	regulation of fatty acid transport	0.0162	0.0735	0.0536	THBS1/ACSL5/AGTR2	geneontology_Biological_Process	Down
GO:0048332	mesoderm morphogenesis	0.0164	0.0742	0.0541	ITGB3/INHBA/SNAI1/ITGA3/SFRP2	geneontology_Biological_Process	Down
GO:0014812	muscle cell migration	0.0166	0.0753	0.0549	ITGB3/PDGFRB/HAS2/SERPINE1/POSTN/PLAU	geneontology_Biological_Process	Down
GO:0060395	SMAD protein signal transduction	0.0172	0.0779	0.0568	INHBA/VIM/DAB2/BMP2/CILP	geneontology_Biological_Process	Down
GO:2001237	negative regulation of extrinsic apoptotic signaling pathway	0.0174	0.0783	0.0571	THBS1/HGF/ICAM1/SERPINE1/SFRP2/FGG	geneontology_Biological_Process	Down
GO:0055076	transition metal ion homeostasis	0.0175	0.0788	0.0575	HEPH/SLC39A8/MT1M/MT2A/MT1E/CP/LTF	geneontology_Biological_Process	Down
GO:1903708	positive regulation of hemopoiesis	0.0176	0.079	0.0576	TGFBR2/AXL/ETS1/INHBA/ADAM8/CCR1/IL7R/GATA3/AGER	geneontology_Biological_Process	Down
GO:0010883	regulation of lipid storage	0.0177	0.0792	0.0578	ITGB3/C3/LPL/MSR1	geneontology_Biological_Process	Down
GO:0030514	negative regulation of BMP signaling pathway	0.0177	0.0792	0.0578	FBN1/FSTL3/GREM1/SFRP2	geneontology_Biological_Process	Down
GO:0046580	negative regulation of Ras protein signal transduction	0.0177	0.0792	0.0578	DLC1/TIMP2/HEG1/ITGA3	geneontology_Biological_Process	Down
GO:2000116	regulation of cysteine-type endopeptidase activity	0.0177	0.0792	0.0578	DLC1/THBS1/HGF/CCN1/CCN2/AQP1/SFRP2/PTGS2/MMP9/LTF	geneontology_Biological_Process	Down
GO:0009435	NAD biosynthetic process	0.0178	0.0792	0.0578	NNMT/PTGIS/PTGS2	geneontology_Biological_Process	Down
GO:0036296	response to increased oxygen levels	0.0178	0.0792	0.0578	PDGFRB/COL1A1/CAV1	geneontology_Biological_Process	Down
GO:0036336	dendritic cell migration	0.0178	0.0792	0.0578	CCR1/ALOX5/CCL21	geneontology_Biological_Process	Down
GO:0050901	leukocyte tethering or rolling	0.0178	0.0792	0.0578	PTAFR/VCAM1/CCL21	geneontology_Biological_Process	Down
GO:0002604	regulation of dendritic cell antigen processing and presentation	0.0181	0.0792	0.0578	THBS1/CCL21	geneontology_Biological_Process	Down
GO:0003174	mitral valve development	0.0181	0.0792	0.0578	DCHS1/GJA5	geneontology_Biological_Process	Down
GO:0009629	response to gravity	0.0181	0.0792	0.0578	SPARC/PTAFR	geneontology_Biological_Process	Down
GO:0010739	positive regulation of protein kinase A signaling	0.0181	0.0792	0.0578	AKAP12/TCIM	geneontology_Biological_Process	Down
GO:0032908	regulation of transforming growth factor beta1 production	0.0181	0.0792	0.0578	THBS1/LUM	geneontology_Biological_Process	Down
GO:0033327	Leydig cell differentiation	0.0181	0.0792	0.0578	PDGFRA/NKX2-1	geneontology_Biological_Process	Down
GO:0035457	cellular response to interferon-alpha	0.0181	0.0792	0.0578	AXL/GATA3	geneontology_Biological_Process	Down
GO:0051610	serotonin uptake	0.0181	0.0792	0.0578	ITGB3/SLC22A3	geneontology_Biological_Process	Down
GO:0061299	retina vasculature morphogenesis in camera-type eye	0.0181	0.0792	0.0578	COL4A1/CYP1B1	geneontology_Biological_Process	Down
GO:0061307	cardiac neural crest cell differentiation involved in heart development	0.0181	0.0792	0.0578	SEMA3C/FOLR1	geneontology_Biological_Process	Down
GO:0061308	cardiac neural crest cell development involved in heart development	0.0181	0.0792	0.0578	SEMA3C/FOLR1	geneontology_Biological_Process	Down
GO:0090269	fibroblast growth factor production	0.0181	0.0792	0.0578	HEG1/PTGS2	geneontology_Biological_Process	Down
GO:0090270	regulation of fibroblast growth factor production	0.0181	0.0792	0.0578	HEG1/PTGS2	geneontology_Biological_Process	Down
GO:0097048	dendritic cell apoptotic process	0.0181	0.0792	0.0578	AXL/CCL21	geneontology_Biological_Process	Down
GO:2000668	regulation of dendritic cell apoptotic process	0.0181	0.0792	0.0578	AXL/CCL21	geneontology_Biological_Process	Down
GO:0032272	negative regulation of protein polymerization	0.0181	0.0792	0.0578	MYADM/CDH5/LMOD1/KANK4/FHOD3	geneontology_Biological_Process	Down
GO:0071260	cellular response to mechanical stimulus	0.0181	0.0792	0.0578	ENG/COL1A1/AQP1/PTGS2/MMP7	geneontology_Biological_Process	Down
GO:0006816	calcium ion transport	0.0185	0.0809	0.0589	PDGFRB/DYSF/ICAM1/ANXA6/THY1/GEM/PLN/CCN2/CCR1/CCL2/CAV1/CEMIP/PTGS2/RRAD/CCL21	geneontology_Biological_Process	Down
GO:0007266	Rho protein signal transduction	0.0188	0.0819	0.0597	DLC1/PDGFRB/COL1A2/COL3A1/HEG1/ITGA3/CDC42EP5	geneontology_Biological_Process	Down
GO:1900024	regulation of substrate adhesion-dependent cell spreading	0.0188	0.082	0.0598	MYADM/HAS2/POSTN/FGG	geneontology_Biological_Process	Down
GO:0035050	embryonic heart tube development	0.019	0.0829	0.0604	MICAL2/TGFBR2/ENG/GJA5/FOLR1	geneontology_Biological_Process	Down
GO:0032355	response to estradiol	0.0194	0.0843	0.0614	PDGFRB/ETS1/COL1A1/POSTN/CCN2/PTGS2/AREG	geneontology_Biological_Process	Down
GO:0001516	prostaglandin biosynthetic process	0.0195	0.0843	0.0614	PTGS1/PTGIS/PTGS2	geneontology_Biological_Process	Down
GO:0003401	axis elongation	0.0195	0.0843	0.0614	SFRP2/AREG/TNC	geneontology_Biological_Process	Down
GO:0034110	regulation of homotypic cell-cell adhesion	0.0195	0.0843	0.0614	LGALS1/C1QTNF1/FGG	geneontology_Biological_Process	Down
GO:0044788	modulation by host of viral process	0.0195	0.0843	0.0614	CSF1R/PTX3/LTF	geneontology_Biological_Process	Down
GO:0046457	prostanoid biosynthetic process	0.0195	0.0843	0.0614	PTGS1/PTGIS/PTGS2	geneontology_Biological_Process	Down
GO:1900746	regulation of vascular endothelial growth factor signaling pathway	0.0195	0.0843	0.0614	JCAD/ADGRA2/DCN	geneontology_Biological_Process	Down
GO:0015718	monocarboxylic acid transport	0.0196	0.0845	0.0616	THBS1/SLC16A4/SLC16A2/SLCO2A1/SLCO2B1/AQP9/ACSL5/AGTR2	geneontology_Biological_Process	Down
GO:0030833	regulation of actin filament polymerization	0.0196	0.0845	0.0616	MYADM/ICAM1/LMOD1/CDC42EP5/KANK4/ELN/FHOD3/CCL21	geneontology_Biological_Process	Down
GO:0050829	defense response to Gram-negative bacterium	0.02	0.0859	0.0626	SSC5D/SERPINE1/RARRES2/DMBT1/LTF	geneontology_Biological_Process	Down
GO:0009620	response to fungus	0.02	0.0859	0.0626	RARRES2/SPON2/PTX3/LTF	geneontology_Biological_Process	Down
GO:0010043	response to zinc ion	0.02	0.0859	0.0626	PLN/MT1M/MT2A/MT1E	geneontology_Biological_Process	Down
GO:1901185	negative regulation of ERBB signaling pathway	0.02	0.0859	0.0626	ERRFI1/EREG/AREG/GPRC5A	geneontology_Biological_Process	Down
GO:0031333	negative regulation of protein-containing complex assembly	0.0201	0.0862	0.0628	MYADM/CDH5/PMEPA1/DACT1/LMOD1/KANK4/FHOD3	geneontology_Biological_Process	Down
GO:0019216	regulation of lipid metabolic process	0.0203	0.0869	0.0634	PDGFRB/ADGRF5/CCN1/SNAI1/PDGFRA/FHL2/C3/G0S2/RARRES2/BMP2/CAV1/PTGS2/PDK4/CCL21/KIT	geneontology_Biological_Process	Down
GO:0070838	divalent metal ion transport	0.0207	0.0883	0.0644	PDGFRB/DYSF/ICAM1/ANXA6/SLC39A8/THY1/GEM/PLN/CCN2/CCR1/CCL2/CAV1/CEMIP/PTGS2/RRAD/CCL21	geneontology_Biological_Process	Down
GO:0045216	cell-cell junction organization	0.0208	0.0886	0.0646	DCHS1/CDH5/GJA5/SNAI1/CDH11/HEG1/CSF1R/CAV1/CLDN18	geneontology_Biological_Process	Down
GO:0002675	positive regulation of acute inflammatory response	0.0213	0.0891	0.065	C3/ADAM8/PTGS2	geneontology_Biological_Process	Down
GO:0021772	olfactory bulb development	0.0213	0.0891	0.065	CSF1R/CRTAC1/LRRK2	geneontology_Biological_Process	Down
GO:0045987	positive regulation of smooth muscle contraction	0.0213	0.0891	0.065	PTAFR/PTGS2/KIT	geneontology_Biological_Process	Down
GO:1902230	negative regulation of intrinsic apoptotic signaling pathway in response to DNA damage	0.0213	0.0891	0.065	SNAI1/SFRP2/MUC1	geneontology_Biological_Process	Down
GO:1902624	positive regulation of neutrophil migration	0.0213	0.0891	0.065	DYSF/ADAM8/CCL21	geneontology_Biological_Process	Down
GO:1903792	negative regulation of anion transport	0.0213	0.0891	0.065	THBS1/AGTR2/SFRP4	geneontology_Biological_Process	Down
GO:0043393	regulation of protein binding	0.0213	0.0891	0.065	SPON1/DACT1/DAB2/CRTAC1/LOX/BMP2/CAV1/LRRK2/MMP9	geneontology_Biological_Process	Down
GO:0001778	plasma membrane repair	0.0215	0.0891	0.065	DYSF/ANXA6	geneontology_Biological_Process	Down
GO:0002468	dendritic cell antigen processing and presentation	0.0215	0.0891	0.065	THBS1/CCL21	geneontology_Biological_Process	Down
GO:0010755	regulation of plasminogen activation	0.0215	0.0891	0.065	THBS1/SERPINE1	geneontology_Biological_Process	Down
GO:0032490	detection of molecule of bacterial origin	0.0215	0.0891	0.065	SSC5D/DMBT1	geneontology_Biological_Process	Down
GO:0032905	transforming growth factor beta1 production	0.0215	0.0891	0.065	THBS1/LUM	geneontology_Biological_Process	Down
GO:0046689	response to mercury ion	0.0215	0.0891	0.065	AQP9/AQP1	geneontology_Biological_Process	Down
GO:0051549	positive regulation of keratinocyte migration	0.0215	0.0891	0.065	HAS2/MMP9	geneontology_Biological_Process	Down
GO:0055062	phosphate ion homeostasis	0.0215	0.0891	0.065	SLC34A2/SFRP4	geneontology_Biological_Process	Down
GO:0071481	cellular response to X-ray	0.0215	0.0891	0.065	SFRP2/GATA3	geneontology_Biological_Process	Down
GO:0072505	divalent inorganic anion homeostasis	0.0215	0.0891	0.065	SLC34A2/SFRP4	geneontology_Biological_Process	Down
GO:0072506	trivalent inorganic anion homeostasis	0.0215	0.0891	0.065	SLC34A2/SFRP4	geneontology_Biological_Process	Down
GO:0072537	fibroblast activation	0.0215	0.0891	0.065	PDGFRB/AKAP12	geneontology_Biological_Process	Down
GO:0090331	negative regulation of platelet aggregation	0.0215	0.0891	0.065	C1QTNF1/FGG	geneontology_Biological_Process	Down
GO:1900115	extracellular regulation of signal transduction	0.0215	0.0891	0.065	FBN1/GREM1	geneontology_Biological_Process	Down
GO:1900116	extracellular negative regulation of signal transduction	0.0215	0.0891	0.065	FBN1/GREM1	geneontology_Biological_Process	Down
GO:1903961	positive regulation of anion transmembrane transport	0.0215	0.0891	0.065	PTAFR/ACSL5	geneontology_Biological_Process	Down
GO:1905522	negative regulation of macrophage migration	0.0215	0.0891	0.065	EMILIN1/MMP28	geneontology_Biological_Process	Down
GO:0048041	focal adhesion assembly	0.022	0.091	0.0663	DLC1/THBS1/COL16A1/THY1/GREM1	geneontology_Biological_Process	Down
GO:0048644	muscle organ morphogenesis	0.022	0.091	0.0663	ENG/COL3A1/HEG1/BMP2/COL11A1	geneontology_Biological_Process	Down
GO:0055013	cardiac muscle cell development	0.022	0.091	0.0663	PDGFRB/PDGFRA/FHL2/FHOD3/AGTR2	geneontology_Biological_Process	Down
GO:0001676	long-chain fatty acid metabolic process	0.0221	0.0912	0.0665	PTGS1/CYP1B1/ALOX5/ACSL5/PTGIS/PTGS2	geneontology_Biological_Process	Down
GO:1903555	regulation of tumor necrosis factor superfamily cytokine production	0.0221	0.0912	0.0665	AXL/ADAM8/PTAFR/SPON2/ORM1/LTF	geneontology_Biological_Process	Down
GO:0006956	complement activation	0.0221	0.0914	0.0666	A2M/SERPING1/MFAP4/C3/CFH/VSIG4/C4BPA/C7	geneontology_Biological_Process	Down
GO:0038127	ERBB signaling pathway	0.0223	0.0919	0.067	EFEMP1/ERRFI1/EREG/AREG/GPRC5A/MMP9/PIGR	geneontology_Biological_Process	Down
GO:1990748	cellular detoxification	0.0229	0.0944	0.0688	FBLN5/PTGS1/PXDN/ALOX5AP/PTGS2/HP	geneontology_Biological_Process	Down
GO:0030279	negative regulation of ossification	0.023	0.0944	0.0688	RFLNA/GREM1/CCR1/SRGN/AREG	geneontology_Biological_Process	Down
GO:0050886	endocrine process	0.023	0.0944	0.0688	GJA5/INHBA/C1QTNF1/AGTR2/GATA3	geneontology_Biological_Process	Down
GO:0010743	regulation of macrophage derived foam cell differentiation	0.0232	0.0944	0.0688	ITGB3/LPL/MSR1	geneontology_Biological_Process	Down
GO:0019359	nicotinamide nucleotide biosynthetic process	0.0232	0.0944	0.0688	NNMT/PTGIS/PTGS2	geneontology_Biological_Process	Down
GO:0019363	pyridine nucleotide biosynthetic process	0.0232	0.0944	0.0688	NNMT/PTGIS/PTGS2	geneontology_Biological_Process	Down
GO:0034694	response to prostaglandin	0.0232	0.0944	0.0688	PTGER2/CCL21/TNC	geneontology_Biological_Process	Down
GO:0051968	positive regulation of synaptic transmission, glutamatergic	0.0232	0.0944	0.0688	TSHZ3/CCL2/PTGS2	geneontology_Biological_Process	Down
GO:0061036	positive regulation of cartilage development	0.0232	0.0944	0.0688	LOXL2/CCN1/BMP2	geneontology_Biological_Process	Down
GO:0070528	protein kinase C signaling	0.0232	0.0944	0.0688	MYADM/AKAP12/FIBIN	geneontology_Biological_Process	Down
GO:0070570	regulation of neuron projection regeneration	0.0232	0.0944	0.0688	HGF/THY1/PRRX1	geneontology_Biological_Process	Down
GO:1903959	regulation of anion transmembrane transport	0.0232	0.0944	0.0688	THBS1/PTAFR/ACSL5	geneontology_Biological_Process	Down
GO:0072511	divalent inorganic cation transport	0.0233	0.0948	0.0691	PDGFRB/DYSF/ICAM1/ANXA6/SLC39A8/THY1/GEM/PLN/CCN2/CCR1/CCL2/CAV1/CEMIP/PTGS2/RRAD/CCL21	geneontology_Biological_Process	Down
GO:0043281	regulation of cysteine-type endopeptidase activity involved in apoptotic process	0.0237	0.0964	0.0702	DLC1/THBS1/HGF/CCN1/CCN2/AQP1/SFRP2/PTGS2/MMP9	geneontology_Biological_Process	Down
GO:0006970	response to osmotic stress	0.0241	0.0976	0.0712	DYSF/ERRFI1/AQP9/AQP1/PTGS2	geneontology_Biological_Process	Down
GO:0002430	complement receptor mediated signaling pathway	0.025	0.0995	0.0725	FPR1/FPR3	geneontology_Biological_Process	Down
GO:0007171	activation of transmembrane receptor protein tyrosine kinase activity	0.025	0.0995	0.0725	PDGFC/GREM1	geneontology_Biological_Process	Down
GO:0009886	post-embryonic animal morphogenesis	0.025	0.0995	0.0725	FBN1/EFEMP1	geneontology_Biological_Process	Down
GO:0010459	negative regulation of heart rate	0.025	0.0995	0.0725	PLN/AGTR2	geneontology_Biological_Process	Down
GO:0015791	polyol transport	0.025	0.0995	0.0725	AQP9/AQP1	geneontology_Biological_Process	Down
GO:0016264	gap junction assembly	0.025	0.0995	0.0725	GJA5/CAV1	geneontology_Biological_Process	Down
GO:0019755	one-carbon compound transport	0.025	0.0995	0.0725	AQP9/AQP1	geneontology_Biological_Process	Down
GO:0032493	response to bacterial lipoprotein	0.025	0.0995	0.0725	SSC5D/DMBT1	geneontology_Biological_Process	Down
GO:0033089	positive regulation of T cell differentiation in thymus	0.025	0.0995	0.0725	ADAM8/IL7R	geneontology_Biological_Process	Down
GO:0042415	norepinephrine metabolic process	0.025	0.0995	0.0725	MOXD1/GATA3	geneontology_Biological_Process	Down
GO:0045741	positive regulation of epidermal growth factor-activated receptor activity	0.025	0.0995	0.0725	EREG/AREG	geneontology_Biological_Process	Down
GO:0048548	regulation of pinocytosis	0.025	0.0995	0.0725	AXL/CAV1	geneontology_Biological_Process	Down
GO:0050910	detection of mechanical stimulus involved in sensory perception of sound	0.025	0.0995	0.0725	COL11A1/KIT	geneontology_Biological_Process	Down
GO:0061043	regulation of vascular wound healing	0.025	0.0995	0.0725	SERPINE1/ALOX5	geneontology_Biological_Process	Down
GO:0072683	T cell extravasation	0.025	0.0995	0.0725	ICAM1/CCL2	geneontology_Biological_Process	Down
GO:1903236	regulation of leukocyte tethering or rolling	0.025	0.0995	0.0725	PTAFR/CCL21	geneontology_Biological_Process	Down
GO:0014910	regulation of smooth muscle cell migration	0.0252	0.0995	0.0725	PDGFRB/HAS2/SERPINE1/POSTN/PLAU	geneontology_Biological_Process	Down
GO:0035023	regulation of Rho protein signal transduction	0.0252	0.0995	0.0725	DLC1/PDGFRB/COL3A1/HEG1/ITGA3	geneontology_Biological_Process	Down
GO:0003338	metanephros morphogenesis	0.0252	0.0995	0.0725	PDGFRB/GREM1/AGTR2	geneontology_Biological_Process	Down
GO:0021988	olfactory lobe development	0.0252	0.0995	0.0725	CSF1R/CRTAC1/LRRK2	geneontology_Biological_Process	Down
GO:0042339	keratan sulfate metabolic process	0.0252	0.0995	0.0725	FMOD/PRELP/LUM	geneontology_Biological_Process	Down
GO:0044319	wound healing, spreading of cells	0.0252	0.0995	0.0725	COL5A1/CCN1/ITGA5	geneontology_Biological_Process	Down
GO:0090505	epiboly involved in wound healing	0.0252	0.0995	0.0725	COL5A1/CCN1/ITGA5	geneontology_Biological_Process	Down
GO:1905048	regulation of metallopeptidase activity	0.0252	0.0995	0.0725	TIMP3/TIMP2/ANTXR1	geneontology_Biological_Process	Down
GO:0002011	morphogenesis of an epithelial sheet	0.0253	0.0999	0.0728	COL5A1/CCN1/ITGA5/FLRT3	geneontology_Biological_Process	Down
GO:0043551	regulation of phosphatidylinositol 3-kinase activity	0.0253	0.0999	0.0728	PDGFRB/PDGFRA/CCL21/KIT	geneontology_Biological_Process	Down
GO:0042110	T cell activation	0.0254	0.0999	0.0728	TGFBR2/ICAM1/LRRC32/LGALS1/THY1/ADAM8/IL7R/CCL2/CAV1/VCAM1/VSIG4/SFTPD/GATA3/CCL21/KIT/AGER	geneontology_Biological_Process	Down
GO:0051051	negative regulation of transport	0.0254	0.0999	0.0728	THBS1/ITGB3/DYSF/ICAM1/LRRC32/INHBA/GEM/PLN/CAV1/PTGS2/AGTR2/SRGN/LRRK2/RRAD/MMP9/SFRP4	geneontology_Biological_Process	Down
GO:2001235	positive regulation of apoptotic signaling pathway	0.0256	0.101	0.0734	THBS1/TIMP3/INHBA/G0S2/TNFRSF12A/CAV1/AGTR2/MMP9	geneontology_Biological_Process	Down
GO:0045446	endothelial cell differentiation	0.0257	0.101	0.0734	ENG/MYADM/CDH5/ICAM1/HEG1/COL15A1	geneontology_Biological_Process	Down
GO:0051341	regulation of oxidoreductase activity	0.0257	0.101	0.0734	AOC3/CAV1/PDK4/AGTR2/LRRK2/HP	geneontology_Biological_Process	Down
GO:0035148	tube formation	0.0262	0.103	0.0749	DLC1/TGM2/PODXL/GREM1/SFRP2/GATA3/FOLR1	geneontology_Biological_Process	Down
GO:0008543	fibroblast growth factor receptor signaling pathway	0.0266	0.104	0.0759	THBS1/CREB3L1/CCN2/FLRT3/SULF1/GATA3	geneontology_Biological_Process	Down
GO:0033559	unsaturated fatty acid metabolic process	0.0266	0.104	0.0759	PTGS1/ALOX5AP/CYP1B1/ALOX5/PTGIS/PTGS2	geneontology_Biological_Process	Down
GO:0043030	regulation of macrophage activation	0.0268	0.105	0.0762	THBS1/ADGRF5/LRRK2/VSIG4	geneontology_Biological_Process	Down
GO:0051058	negative regulation of small GTPase mediated signal transduction	0.0268	0.105	0.0762	DLC1/TIMP2/HEG1/ITGA3	geneontology_Biological_Process	Down
GO:0071385	cellular response to glucocorticoid stimulus	0.0268	0.105	0.0762	ICAM1/ERRFI1/AQP1/AGTR2	geneontology_Biological_Process	Down
GO:0010762	regulation of fibroblast migration	0.0272	0.106	0.0769	THBS1/AKAP12/DDR2	geneontology_Biological_Process	Down
GO:0010922	positive regulation of phosphatase activity	0.0272	0.106	0.0769	PDGFRB/BMP2/AGTR2	geneontology_Biological_Process	Down
GO:0035633	maintenance of blood-brain barrier	0.0272	0.106	0.0769	CDH5/LAMA2/PTGS2	geneontology_Biological_Process	Down
GO:0043276	anoikis	0.0272	0.106	0.0769	ITGA5/CAV1/PDK4	geneontology_Biological_Process	Down
GO:0061384	heart trabecula morphogenesis	0.0272	0.106	0.0769	ENG/HEG1/FHL2	geneontology_Biological_Process	Down
GO:0090504	epiboly	0.0272	0.106	0.0769	COL5A1/CCN1/ITGA5	geneontology_Biological_Process	Down
GO:0071706	tumor necrosis factor superfamily cytokine production	0.0276	0.107	0.0779	AXL/ADAM8/PTAFR/SPON2/ORM1/LTF	geneontology_Biological_Process	Down
GO:0002224	toll-like receptor signaling pathway	0.0279	0.108	0.0787	COLEC12/CAV1/FGG/SFTPD/SFTPA1/SFTPA2/LTF	geneontology_Biological_Process	Down
GO:0006790	sulfur compound metabolic process	0.0281	0.109	0.0792	MICAL2/BGN/FMOD/VCAN/CHST11/NDNF/PAPSS2/CSPG4/ACSL5/PDK4/PRELP/DCN/LUM	geneontology_Biological_Process	Down
GO:0035904	aorta development	0.0283	0.109	0.0794	ENG/PDGFRB/COL3A1/LOX	geneontology_Biological_Process	Down
GO:0048747	muscle fiber development	0.0283	0.109	0.0794	DYSF/FLNC/LOX/COMP	geneontology_Biological_Process	Down
GO:0061098	positive regulation of protein tyrosine kinase activity	0.0283	0.109	0.0794	CSF1R/GREM1/EREG/AREG	geneontology_Biological_Process	Down
GO:1903428	positive regulation of reactive oxygen species biosynthetic process	0.0283	0.109	0.0794	ICAM1/PTGS2/PTX3/AGTR2	geneontology_Biological_Process	Down
GO:0055006	cardiac cell development	0.0286	0.109	0.0796	PDGFRB/PDGFRA/FHL2/FHOD3/AGTR2	geneontology_Biological_Process	Down
GO:0045834	positive regulation of lipid metabolic process	0.0288	0.109	0.0796	PDGFRB/ADGRF5/CCN1/PDGFRA/PTGS2/CCL21/KIT	geneontology_Biological_Process	Down
GO:0001886	endothelial cell morphogenesis	0.0288	0.109	0.0796	HEG1/COL15A1	geneontology_Biological_Process	Down
GO:0003188	heart valve formation	0.0288	0.109	0.0796	DCHS1/GJA5	geneontology_Biological_Process	Down
GO:0003214	cardiac left ventricle morphogenesis	0.0288	0.109	0.0796	TGFBR2/SFRP2	geneontology_Biological_Process	Down
GO:0003413	chondrocyte differentiation involved in endochondral bone morphogenesis	0.0288	0.109	0.0796	TGFBR2/ANXA6	geneontology_Biological_Process	Down
GO:0007175	negative regulation of epidermal growth factor-activated receptor activity	0.0288	0.109	0.0796	ERRFI1/GPRC5A	geneontology_Biological_Process	Down
GO:0010649	regulation of cell communication by electrical coupling	0.0288	0.109	0.0796	GJA5/CAV1	geneontology_Biological_Process	Down
GO:0010838	positive regulation of keratinocyte proliferation	0.0288	0.109	0.0796	HAS2/AREG	geneontology_Biological_Process	Down
GO:0030213	hyaluronan biosynthetic process	0.0288	0.109	0.0796	HAS2/CEMIP	geneontology_Biological_Process	Down
GO:0035791	platelet-derived growth factor receptor-beta signaling pathway	0.0288	0.109	0.0796	PDGFRB/LOX	geneontology_Biological_Process	Down
GO:0038166	angiotensin-activated signaling pathway	0.0288	0.109	0.0796	CAV1/AGTR2	geneontology_Biological_Process	Down
GO:0044793	negative regulation by host of viral process	0.0288	0.109	0.0796	PTX3/LTF	geneontology_Biological_Process	Down
GO:0051547	regulation of keratinocyte migration	0.0288	0.109	0.0796	HAS2/MMP9	geneontology_Biological_Process	Down
GO:0072216	positive regulation of metanephros development	0.0288	0.109	0.0796	PDGFRB/AGTR2	geneontology_Biological_Process	Down
GO:0097154	GABAergic neuron differentiation	0.0288	0.109	0.0796	INHBA/NKX2-1	geneontology_Biological_Process	Down
GO:0007435	salivary gland morphogenesis	0.0294	0.111	0.0806	HGF/TGM2/SEMA3C	geneontology_Biological_Process	Down
GO:0019362	pyridine nucleotide metabolic process	0.0294	0.111	0.0806	NNMT/PTGIS/PTGS2	geneontology_Biological_Process	Down
GO:0030947	regulation of vascular endothelial growth factor receptor signaling pathway	0.0294	0.111	0.0806	ITGB3/EMILIN1/ITGA5	geneontology_Biological_Process	Down
GO:0035909	aorta morphogenesis	0.0294	0.111	0.0806	ENG/PDGFRB/COL3A1	geneontology_Biological_Process	Down
GO:0046496	nicotinamide nucleotide metabolic process	0.0294	0.111	0.0806	NNMT/PTGIS/PTGS2	geneontology_Biological_Process	Down
GO:0072525	pyridine-containing compound biosynthetic process	0.0294	0.111	0.0806	NNMT/PTGIS/PTGS2	geneontology_Biological_Process	Down
GO:0120254	olefinic compound metabolic process	0.0296	0.111	0.0812	PTGS1/CYP1B1/BMP2/ALOX5/PTGIS/PTGS2	geneontology_Biological_Process	Down
GO:0010977	negative regulation of neuron projection development	0.0297	0.111	0.0812	PMP22/VIM/LGALS1/THY1/SEMA3C/LRRK2/SEMA5A	geneontology_Biological_Process	Down
GO:0014065	phosphatidylinositol 3-kinase signaling	0.0297	0.111	0.0812	HGF/PDGFRB/PDGFRA/PDGFC/DCN/GATA3/KIT	geneontology_Biological_Process	Down
GO:0010574	regulation of vascular endothelial growth factor production	0.0298	0.112	0.0815	CYP1B1/C3/SULF1/PTGS2	geneontology_Biological_Process	Down
GO:0042058	regulation of epidermal growth factor receptor signaling pathway	0.0299	0.112	0.0816	ERRFI1/EREG/AREG/GPRC5A/MMP9	geneontology_Biological_Process	Down
GO:0006690	icosanoid metabolic process	0.0307	0.114	0.0834	PTGS1/ALOX5AP/CYP1B1/ALOX5/PTGIS/PTGS2	geneontology_Biological_Process	Down
GO:0045471	response to ethanol	0.0307	0.114	0.0834	SPARC/ICAM1/CYBB/GATA3/CLDN18/TNC	geneontology_Biological_Process	Down
GO:0051928	positive regulation of calcium ion transport	0.0307	0.114	0.0834	PDGFRB/THY1/CCR1/CCL2/CAV1/CEMIP	geneontology_Biological_Process	Down
GO:0097237	cellular response to toxic substance	0.0307	0.114	0.0834	FBLN5/PTGS1/PXDN/ALOX5AP/PTGS2/HP	geneontology_Biological_Process	Down
GO:0007389	pattern specification process	0.0309	0.115	0.084	MICAL2/TGFBR2/ENG/DCHS1/BICC1/SNAI1/C3/GREM1/SEMA3C/BMP2/BHLHE41/SFRP2/FOXA2/FOLR1/NKX2-1	geneontology_Biological_Process	Down
GO:0060333	interferon-gamma-mediated signaling pathway	0.0311	0.116	0.0845	ICAM1/PTAFR/MT2A/VCAM1/HLA-DRB5	geneontology_Biological_Process	Down
GO:0051258	protein polymerization	0.0313	0.116	0.0849	MYADM/CDH5/ICAM1/GAS7/LMOD1/CDC42EP5/KANK4/ELN/FHOD3/FGG/CCL21	geneontology_Biological_Process	Down
GO:0071384	cellular response to corticosteroid stimulus	0.0314	0.116	0.0849	ICAM1/ERRFI1/AQP1/AGTR2	geneontology_Biological_Process	Down
GO:0000187	activation of MAPK activity	0.0315	0.116	0.0849	THBS1/HGF/FPR1/BMP2/CSPG4/LRRK2/KIT	geneontology_Biological_Process	Down
GO:0048592	eye morphogenesis	0.0315	0.116	0.0849	COL8A1/COL5A1/COL5A2/FBN1/EFEMP1/THY1/COL8A2	geneontology_Biological_Process	Down
GO:1902904	negative regulation of supramolecular fiber organization	0.0315	0.116	0.0849	DLC1/MYADM/EMILIN1/CDH5/LMOD1/KANK4/FHOD3	geneontology_Biological_Process	Down
GO:0009595	detection of biotic stimulus	0.0316	0.116	0.0849	SSC5D/FAP/DMBT1	geneontology_Biological_Process	Down
GO:0010543	regulation of platelet activation	0.0316	0.116	0.0849	PDGFRA/C1QTNF1/FGG	geneontology_Biological_Process	Down
GO:0045742	positive regulation of epidermal growth factor receptor signaling pathway	0.0316	0.116	0.0849	EREG/AREG/MMP9	geneontology_Biological_Process	Down
GO:1901385	regulation of voltage-gated calcium channel activity	0.0316	0.116	0.0849	DYSF/GEM/RRAD	geneontology_Biological_Process	Down
GO:1905332	positive regulation of morphogenesis of an epithelium	0.0316	0.116	0.0849	GREM1/AGTR2/GATA3	geneontology_Biological_Process	Down
GO:0007187	G protein-coupled receptor signaling pathway, coupled to cyclic nucleotide second messenger	0.0316	0.116	0.0849	EDNRA/AKAP12/PTGER2/PLN/FPR1/GPR176/CCR1/CCL2/AGTR2/MARCO	geneontology_Biological_Process	Down
GO:0048562	embryonic organ morphogenesis	0.0326	0.12	0.0873	MICAL2/TGFBR2/ENG/FBN1/CHST11/PDGFRA/EFEMP1/PRRX1/COL11A1/GATA3/FOLR1	geneontology_Biological_Process	Down
GO:0018158	protein oxidation	0.0329	0.12	0.0873	LOXL2/LOX	geneontology_Biological_Process	Down
GO:0034111	negative regulation of homotypic cell-cell adhesion	0.0329	0.12	0.0873	C1QTNF1/FGG	geneontology_Biological_Process	Down
GO:0034349	glial cell apoptotic process	0.0329	0.12	0.0873	AKAP12/CCL2	geneontology_Biological_Process	Down
GO:0045779	negative regulation of bone resorption	0.0329	0.12	0.0873	TMEM119/CLDN18	geneontology_Biological_Process	Down
GO:0048569	post-embryonic animal organ development	0.0329	0.12	0.0873	FBN1/EFEMP1	geneontology_Biological_Process	Down
GO:0071474	cellular hyperosmotic response	0.0329	0.12	0.0873	ERRFI1/AQP1	geneontology_Biological_Process	Down
GO:0090594	inflammatory response to wounding	0.0329	0.12	0.0873	ALOX5/AGER	geneontology_Biological_Process	Down
GO:1902043	positive regulation of extrinsic apoptotic signaling pathway via death domain receptors	0.0329	0.12	0.0873	THBS1/TIMP3	geneontology_Biological_Process	Down
GO:1905065	positive regulation of vascular associated smooth muscle cell differentiation	0.0329	0.12	0.0873	ENG/KIT	geneontology_Biological_Process	Down
GO:2000846	regulation of corticosteroid hormone secretion	0.0329	0.12	0.0873	C1QTNF1/AGTR2	geneontology_Biological_Process	Down
GO:0055008	cardiac muscle tissue morphogenesis	0.033	0.12	0.0877	ENG/HEG1/BMP2/COL11A1	geneontology_Biological_Process	Down
GO:1903522	regulation of blood circulation	0.0333	0.121	0.0883	ICAM1/GJA5/PTGER2/PLN/PTAFR/CCN2/CAV1/PTGS2/AGTR2/FGG/AGER	geneontology_Biological_Process	Down
GO:1904894	positive regulation of receptor signaling pathway via STAT	0.0337	0.123	0.0893	CYP1B1/CSF1R/IL7R/CRLF1/KIT	geneontology_Biological_Process	Down
GO:0003091	renal water homeostasis	0.0339	0.123	0.0893	HAS2/AQP1/AQP4	geneontology_Biological_Process	Down
GO:0030212	hyaluronan metabolic process	0.0339	0.123	0.0893	HGF/HAS2/CEMIP	geneontology_Biological_Process	Down
GO:0048846	axon extension involved in axon guidance	0.0339	0.123	0.0893	SLIT3/SEMA3C/SEMA5A	geneontology_Biological_Process	Down
GO:0060428	lung epithelium development	0.0339	0.123	0.0893	RCN3/ERRFI1/NKX2-1	geneontology_Biological_Process	Down
GO:0097242	amyloid-beta clearance	0.0339	0.123	0.0893	C3/MSR1/MARCO	geneontology_Biological_Process	Down
GO:1902284	neuron projection extension involved in neuron projection guidance	0.0339	0.123	0.0893	SLIT3/SEMA3C/SEMA5A	geneontology_Biological_Process	Down
GO:1902107	positive regulation of leukocyte differentiation	0.0344	0.124	0.0906	TGFBR2/AXL/ADAM8/CCR1/IL7R/GATA3/AGER	geneontology_Biological_Process	Down
GO:0098657	import into cell	0.0345	0.124	0.0906	THBS1/ITGB3/SLC16A2/SLC39A8/SLC22A3/ACSL5/FOLR2/FOLR1/LTF	geneontology_Biological_Process	Down
GO:0001947	heart looping	0.0347	0.125	0.0912	MICAL2/TGFBR2/ENG/FOLR1	geneontology_Biological_Process	Down
GO:0060135	maternal process involved in female pregnancy	0.0347	0.125	0.0912	ITGA3/PTGIS/PTGS2/MMP7	geneontology_Biological_Process	Down
GO:0015850	organic hydroxy compound transport	0.0353	0.127	0.0924	ITGB3/C1QTNF1/SLCO2B1/AQP9/SLC22A3/CAV1/AQP1/AGTR2/MSR1/SNCG	geneontology_Biological_Process	Down
GO:0032271	regulation of protein polymerization	0.0353	0.127	0.0924	MYADM/CDH5/ICAM1/LMOD1/CDC42EP5/KANK4/ELN/FHOD3/CCL21	geneontology_Biological_Process	Down
GO:0090596	sensory organ morphogenesis	0.036	0.129	0.0942	COL8A1/COL5A1/COL5A2/FBN1/EFEMP1/THY1/COL8A2/PRRX1/COL11A1/GATA3	geneontology_Biological_Process	Down
GO:0042063	gliogenesis	0.0361	0.129	0.0942	LAMA2/TSPAN2/VIM/MXRA8/CSF1R/CCL2/BMP2/CSPG4/AREG/NKX2-1/AGER	geneontology_Biological_Process	Down
GO:0014066	regulation of phosphatidylinositol 3-kinase signaling	0.0363	0.129	0.0942	HGF/PDGFRB/PDGFRA/PDGFC/DCN/KIT	geneontology_Biological_Process	Down
GO:0010742	macrophage derived foam cell differentiation	0.0363	0.129	0.0942	ITGB3/LPL/MSR1	geneontology_Biological_Process	Down
GO:0032689	negative regulation of interferon-gamma production	0.0363	0.129	0.0942	AXL/INHBA/GATA3	geneontology_Biological_Process	Down
GO:0046596	regulation of viral entry into host cell	0.0363	0.129	0.0942	IFITM2/LGALS1/PTX3	geneontology_Biological_Process	Down
GO:0090077	foam cell differentiation	0.0363	0.129	0.0942	ITGB3/LPL/MSR1	geneontology_Biological_Process	Down
GO:1900026	positive regulation of substrate adhesion-dependent cell spreading	0.0363	0.129	0.0942	MYADM/HAS2/FGG	geneontology_Biological_Process	Down
GO:1901186	positive regulation of ERBB signaling pathway	0.0363	0.129	0.0942	EREG/AREG/MMP9	geneontology_Biological_Process	Down
GO:1903523	negative regulation of blood circulation	0.0363	0.129	0.0942	PLN/AGTR2/AGER	geneontology_Biological_Process	Down
GO:0043588	skin development	0.0364	0.129	0.0942	COL5A1/COL5A2/COL1A2/COL3A1/INHBA/SNAI1/COL1A1/COL5A3/ITGA3/ERRFI1/ADAMTS2/COMP/KRT7/EREG	geneontology_Biological_Process	Down
GO:0010573	vascular endothelial growth factor production	0.0365	0.129	0.0942	CYP1B1/C3/SULF1/PTGS2	geneontology_Biological_Process	Down
GO:0030837	negative regulation of actin filament polymerization	0.0365	0.129	0.0942	MYADM/LMOD1/KANK4/FHOD3	geneontology_Biological_Process	Down
GO:0048645	animal organ formation	0.0365	0.129	0.0942	TGFBR2/BMP2/SULF1/FOLR1	geneontology_Biological_Process	Down
GO:1903725	regulation of phospholipid metabolic process	0.0365	0.129	0.0942	PDGFRB/ADGRF5/PDGFRA/CCL21/KIT	geneontology_Biological_Process	Down
GO:0002523	leukocyte migration involved in inflammatory response	0.0371	0.13	0.0947	ADAM8/ALOX5	geneontology_Biological_Process	Down
GO:0003222	ventricular trabecula myocardium morphogenesis	0.0371	0.13	0.0947	ENG/HEG1	geneontology_Biological_Process	Down
GO:0035930	corticosteroid hormone secretion	0.0371	0.13	0.0947	C1QTNF1/AGTR2	geneontology_Biological_Process	Down
GO:0042035	regulation of cytokine biosynthetic process	0.0371	0.13	0.0947	GATA3/EREG	geneontology_Biological_Process	Down
GO:0048012	hepatocyte growth factor receptor signaling pathway	0.0371	0.13	0.0947	HGF/ADAMTS12	geneontology_Biological_Process	Down
GO:0050710	negative regulation of cytokine secretion	0.0371	0.13	0.0947	LRRC32/SRGN	geneontology_Biological_Process	Down
GO:0060413	atrial septum morphogenesis	0.0371	0.13	0.0947	CCN1/GJA5	geneontology_Biological_Process	Down
GO:0060628	regulation of ER to Golgi vesicle-mediated transport	0.0371	0.13	0.0947	GAS1/LRRK2	geneontology_Biological_Process	Down
GO:0072109	glomerular mesangium development	0.0371	0.13	0.0947	PDGFRB/ACTA2	geneontology_Biological_Process	Down
GO:0086103	G protein-coupled receptor signaling pathway involved in heart process	0.0371	0.13	0.0947	PLN/CAV1	geneontology_Biological_Process	Down
GO:0090136	epithelial cell-cell adhesion	0.0371	0.13	0.0947	CYP1B1/KIT	geneontology_Biological_Process	Down
GO:0099170	postsynaptic modulation of chemical synaptic transmission	0.0371	0.13	0.0947	SYNPO/NRGN	geneontology_Biological_Process	Down
GO:0034101	erythrocyte homeostasis	0.0387	0.135	0.0985	AXL/ETS1/ADGRF5/INHBA/GATA3/KIT	geneontology_Biological_Process	Down
GO:0071453	cellular response to oxygen levels	0.0387	0.135	0.0985	VASN/ICAM1/NDNF/ADAM8/CAV1/AQP1/PTGIS/PTGS2/CYBB	geneontology_Biological_Process	Down
GO:0007431	salivary gland development	0.0388	0.135	0.0985	HGF/TGM2/SEMA3C	geneontology_Biological_Process	Down
GO:0010737	protein kinase A signaling	0.0388	0.135	0.0985	AKAP12/LRRK2/TCIM	geneontology_Biological_Process	Down
GO:0035886	vascular associated smooth muscle cell differentiation	0.0388	0.135	0.0985	ENG/COMP/KIT	geneontology_Biological_Process	Down
GO:1902229	regulation of intrinsic apoptotic signaling pathway in response to DNA damage	0.0388	0.135	0.0985	SNAI1/SFRP2/MUC1	geneontology_Biological_Process	Down
GO:0048704	embryonic skeletal system morphogenesis	0.0394	0.137	0.0998	TGFBR2/CHST11/PDGFRA/PRRX1/COL11A1	geneontology_Biological_Process	Down
GO:1901184	regulation of ERBB signaling pathway	0.0394	0.137	0.0998	ERRFI1/EREG/AREG/GPRC5A/MMP9	geneontology_Biological_Process	Down
GO:0030239	myofibril assembly	0.0401	0.139	0.101	PDGFRB/PDGFRA/LMOD1/FHOD3	geneontology_Biological_Process	Down
GO:0043550	regulation of lipid kinase activity	0.0401	0.139	0.101	PDGFRB/PDGFRA/CCL21/KIT	geneontology_Biological_Process	Down
GO:0072678	T cell migration	0.0401	0.139	0.101	ICAM1/ADAM8/CCL2/CCL21	geneontology_Biological_Process	Down
GO:0031032	actomyosin structure organization	0.0401	0.139	0.101	DLC1/PDGFRB/PDGFRA/LMOD1/CNN1/CCN2/ELN/FHOD3	geneontology_Biological_Process	Down
GO:0030900	forebrain development	0.0402	0.139	0.102	DLC1/AXL/ETS1/COL3A1/INHBA/CSF1R/CRTAC1/BMP2/AQP1/LRRK2/SEMA5A/NRGN/NKX2-1	geneontology_Biological_Process	Down
GO:0048588	developmental cell growth	0.0405	0.14	0.102	TGFBR2/FN1/SLIT3/POSTN/TNFRSF12A/SEMA3C/FLRT3/AGTR2/SEMA5A	geneontology_Biological_Process	Down
GO:0140353	lipid export from cell	0.0413	0.142	0.103	INHBA/C1QTNF1/AGTR2	geneontology_Biological_Process	Down
GO:1902895	positive regulation of pri-miRNA transcription by RNA polymerase II	0.0413	0.142	0.103	ETS1/BMP2/GATA3	geneontology_Biological_Process	Down
GO:0016045	detection of bacterium	0.0415	0.142	0.103	SSC5D/DMBT1	geneontology_Biological_Process	Down
GO:0030949	positive regulation of vascular endothelial growth factor receptor signaling pathway	0.0415	0.142	0.103	ITGB3/ITGA5	geneontology_Biological_Process	Down
GO:0032966	negative regulation of collagen biosynthetic process	0.0415	0.142	0.103	EMILIN1/ERRFI1	geneontology_Biological_Process	Down
GO:0033631	cell-cell adhesion mediated by integrin	0.0415	0.142	0.103	ITGA5/PODXL	geneontology_Biological_Process	Down
GO:0035461	vitamin transmembrane transport	0.0415	0.142	0.103	FOLR2/FOLR1	geneontology_Biological_Process	Down
GO:0035729	cellular response to hepatocyte growth factor stimulus	0.0415	0.142	0.103	HGF/ADAMTS12	geneontology_Biological_Process	Down
GO:0044539	long-chain fatty acid import into cell	0.0415	0.142	0.103	THBS1/ACSL5	geneontology_Biological_Process	Down
GO:0048535	lymph node development	0.0415	0.142	0.103	CD248/IL7R	geneontology_Biological_Process	Down
GO:0070206	protein trimerization	0.0415	0.142	0.103	COL1A2/ALOX5AP	geneontology_Biological_Process	Down
GO:0071360	cellular response to exogenous dsRNA	0.0415	0.142	0.103	COLEC12/CAV1	geneontology_Biological_Process	Down
GO:0090185	negative regulation of kidney development	0.0415	0.142	0.103	GATA3/MMP9	geneontology_Biological_Process	Down
GO:0140354	lipid import into cell	0.0415	0.142	0.103	THBS1/ACSL5	geneontology_Biological_Process	Down
GO:1905331	negative regulation of morphogenesis of an epithelium	0.0415	0.142	0.103	SULF1/GATA3	geneontology_Biological_Process	Down
GO:0050808	synapse organization	0.0415	0.142	0.103	SYNPO/SPARC/THBS2/COL4A1/GPC6/PDZRN3/C3/ITGA3/AMIGO2/FLRT3/SRGN/LRRK2/SNCG/TNC	geneontology_Biological_Process	Down
GO:0006869	lipid transport	0.0416	0.142	0.103	THBS1/ITGB3/INHBA/C1QTNF1/SLCO2A1/SLCO2B1/AQP9/CAV1/ACSL5/ABCA3/AGTR2/MSR1/SFTPA1	geneontology_Biological_Process	Down
GO:0050766	positive regulation of phagocytosis	0.042	0.143	0.104	C3/CCL2/PTX3/SFTPD	geneontology_Biological_Process	Down
GO:0051148	negative regulation of muscle cell differentiation	0.042	0.143	0.104	TMEM119/BMP2/BHLHE41/EREG	geneontology_Biological_Process	Down
GO:1904888	cranial skeletal system development	0.042	0.143	0.104	TGFBR2/CHST11/PDGFRA/PRRX1	geneontology_Biological_Process	Down
GO:0051817	modulation of process of other organism involved in symbiotic interaction	0.0424	0.144	0.105	CSF1R/AQP1/PTX3/SFTPD/LTF	geneontology_Biological_Process	Down
GO:0072175	epithelial tube formation	0.0438	0.148	0.108	DLC1/PODXL/GREM1/SFRP2/GATA3/FOLR1	geneontology_Biological_Process	Down
GO:0061371	determination of heart left/right asymmetry	0.0439	0.148	0.108	MICAL2/TGFBR2/ENG/FOLR1	geneontology_Biological_Process	Down
GO:2000573	positive regulation of DNA biosynthetic process	0.0439	0.148	0.108	HGF/PDGFRB/GREM1/PARM1	geneontology_Biological_Process	Down
GO:0038083	peptidyl-tyrosine autophosphorylation	0.044	0.148	0.108	GREM1/ROS1/CAV1	geneontology_Biological_Process	Down
GO:0050832	defense response to fungus	0.044	0.148	0.108	RARRES2/SPON2/LTF	geneontology_Biological_Process	Down
GO:0072524	pyridine-containing compound metabolic process	0.044	0.148	0.108	NNMT/PTGIS/PTGS2	geneontology_Biological_Process	Down
GO:1900117	regulation of execution phase of apoptosis	0.044	0.148	0.108	DLC1/FAP/PTGIS	geneontology_Biological_Process	Down
GO:1901998	toxin transport	0.044	0.148	0.108	ANTXR2/ANTXR1/SLC22A3	geneontology_Biological_Process	Down
GO:0051251	positive regulation of lymphocyte activation	0.0444	0.149	0.109	TGFBR2/AXL/LGALS1/THY1/ADAM8/IL7R/CCL2/CAV1/VCAM1/GATA3/CCL21/AGER	geneontology_Biological_Process	Down
GO:0009855	determination of bilateral symmetry	0.0452	0.152	0.111	MICAL2/TGFBR2/ENG/BICC1/GREM1/FOLR1	geneontology_Biological_Process	Down
GO:0003143	embryonic heart tube morphogenesis	0.0459	0.152	0.111	MICAL2/TGFBR2/ENG/FOLR1	geneontology_Biological_Process	Down
GO:0006879	cellular iron ion homeostasis	0.0459	0.152	0.111	HEPH/SLC39A8/CP/LTF	geneontology_Biological_Process	Down
GO:0006825	copper ion transport	0.0461	0.152	0.111	HEPH/CP	geneontology_Biological_Process	Down
GO:0006883	cellular sodium ion homeostasis	0.0461	0.152	0.111	AGTR2/C7	geneontology_Biological_Process	Down
GO:0007597	blood coagulation, intrinsic pathway	0.0461	0.152	0.111	A2M/SERPING1	geneontology_Biological_Process	Down
GO:0010713	negative regulation of collagen metabolic process	0.0461	0.152	0.111	EMILIN1/ERRFI1	geneontology_Biological_Process	Down
GO:0010832	negative regulation of myotube differentiation	0.0461	0.152	0.111	TMEM119/BHLHE41	geneontology_Biological_Process	Down
GO:0010885	regulation of cholesterol storage	0.0461	0.152	0.111	LPL/MSR1	geneontology_Biological_Process	Down
GO:0021756	striatum development	0.0461	0.152	0.111	INHBA/LRRK2	geneontology_Biological_Process	Down
GO:0032780	negative regulation of ATPase activity	0.0461	0.152	0.111	PLN/LTF	geneontology_Biological_Process	Down
GO:0035313	wound healing, spreading of epidermal cells	0.0461	0.152	0.111	COL5A1/ITGA5	geneontology_Biological_Process	Down
GO:0043031	negative regulation of macrophage activation	0.0461	0.152	0.111	ADGRF5/VSIG4	geneontology_Biological_Process	Down
GO:0043652	engulfment of apoptotic cell	0.0461	0.152	0.111	THBS1/RHOBTB2	geneontology_Biological_Process	Down
GO:0046597	negative regulation of viral entry into host cell	0.0461	0.152	0.111	IFITM2/PTX3	geneontology_Biological_Process	Down
GO:0051895	negative regulation of focal adhesion assembly	0.0461	0.152	0.111	DLC1/THBS1	geneontology_Biological_Process	Down
GO:0072079	nephron tubule formation	0.0461	0.152	0.111	GREM1/GATA3	geneontology_Biological_Process	Down
GO:0090036	regulation of protein kinase C signaling	0.0461	0.152	0.111	MYADM/AKAP12	geneontology_Biological_Process	Down
GO:0090190	positive regulation of branching involved in ureteric bud morphogenesis	0.0461	0.152	0.111	GREM1/AGTR2	geneontology_Biological_Process	Down
GO:0150118	negative regulation of cell-substrate junction organization	0.0461	0.152	0.111	DLC1/THBS1	geneontology_Biological_Process	Down
GO:1905049	negative regulation of metallopeptidase activity	0.0461	0.152	0.111	TIMP3/TIMP2	geneontology_Biological_Process	Down
GO:1905276	regulation of epithelial tube formation	0.0461	0.152	0.111	SFRP2/GATA3	geneontology_Biological_Process	Down
GO:2000831	regulation of steroid hormone secretion	0.0461	0.152	0.111	C1QTNF1/AGTR2	geneontology_Biological_Process	Down
GO:0009799	specification of symmetry	0.0465	0.153	0.112	MICAL2/TGFBR2/ENG/BICC1/GREM1/FOLR1	geneontology_Biological_Process	Down
GO:0032368	regulation of lipid transport	0.0465	0.153	0.112	THBS1/ITGB3/C1QTNF1/CAV1/ACSL5/AGTR2	geneontology_Biological_Process	Down
GO:0021983	pituitary gland development	0.0467	0.154	0.112	ETS1/BMP2/NKX2-1	geneontology_Biological_Process	Down
GO:1902622	regulation of neutrophil migration	0.0467	0.154	0.112	DYSF/ADAM8/CCL21	geneontology_Biological_Process	Down
GO:0030856	regulation of epithelial cell differentiation	0.0478	0.157	0.114	CDH5/SERPINE1/ERRFI1/CAV1/GATA3/MMP9/SFRP4	geneontology_Biological_Process	Down
GO:0071456	cellular response to hypoxia	0.0486	0.159	0.116	VASN/ICAM1/NDNF/ADAM8/AQP1/PTGIS/PTGS2/CYBB	geneontology_Biological_Process	Down
GO:0007411	axon guidance	0.0489	0.16	0.117	LAMA2/SLIT3/CSF1R/SEMA3C/FLRT3/VSTM2L/LAMC2/SEMA5A/GATA3/NKX2-1	geneontology_Biological_Process	Down
GO:0001906	cell killing	0.049	0.161	0.117	ICAM1/C3/CFH/IL7R/CCL13/AGER/LTF	geneontology_Biological_Process	Down
GO:1990138	neuron projection extension	0.049	0.161	0.117	FN1/SLIT3/POSTN/TNFRSF12A/SEMA3C/FLRT3/SEMA5A	geneontology_Biological_Process	Down
GO:0016339	calcium-dependent cell-cell adhesion via plasma membrane cell adhesion molecules	0.0495	0.161	0.118	DCHS1/CDH5/CDH11	geneontology_Biological_Process	Down
GO:0045773	positive regulation of axon extension	0.0495	0.161	0.118	FN1/TNFRSF12A/SEMA5A	geneontology_Biological_Process	Down
GO:0051154	negative regulation of striated muscle cell differentiation	0.0495	0.161	0.118	TMEM119/BMP2/BHLHE41	geneontology_Biological_Process	Down
GO:0086004	regulation of cardiac muscle cell contraction	0.0495	0.161	0.118	GJA5/PLN/CAV1	geneontology_Biological_Process	Down
GO:0150077	regulation of neuroinflammatory response	0.0495	0.161	0.118	PTGS2/LRRK2/MMP9	geneontology_Biological_Process	Down
GO:1901031	regulation of response to reactive oxygen species	0.0495	0.161	0.118	HGF/FBLN5/LRRK2	geneontology_Biological_Process	Down
GO:0035303	regulation of dephosphorylation	0.0497	0.162	0.118	DLC1/PDGFRB/CDH5/RCAN2/NUAK1/BMP2/CCDC8/AGTR2	geneontology_Biological_Process	Down
GO:0097485	neuron projection guidance	0.0498	0.162	0.118	LAMA2/SLIT3/CSF1R/SEMA3C/FLRT3/VSTM2L/LAMC2/SEMA5A/GATA3/NKX2-1	geneontology_Biological_Process	Down
GO:0050663	cytokine secretion	0.05	0.162	0.118	DYSF/LRRC32/AGTR2/SRGN	geneontology_Biological_Process	Down
GO:0006633	fatty acid biosynthetic process	0.0503	0.163	0.119	PTGS1/ALOX5AP/LPL/ALOX5/PTGIS/PTGS2/PDK4	geneontology_Biological_Process	Down
GO:0001991	regulation of systemic arterial blood pressure by circulatory renin-angiotensin	0.0509	0.164	0.119	GJA5/AGTR2	geneontology_Biological_Process	Down
GO:0002922	positive regulation of humoral immune response	0.0509	0.164	0.119	C3/PGC	geneontology_Biological_Process	Down
GO:0010744	positive regulation of macrophage derived foam cell differentiation	0.0509	0.164	0.119	LPL/MSR1	geneontology_Biological_Process	Down
GO:0035728	response to hepatocyte growth factor	0.0509	0.164	0.119	HGF/ADAMTS12	geneontology_Biological_Process	Down
GO:0051546	keratinocyte migration	0.0509	0.164	0.119	HAS2/MMP9	geneontology_Biological_Process	Down
GO:0060602	branch elongation of an epithelium	0.0509	0.164	0.119	AREG/TNC	geneontology_Biological_Process	Down
GO:0090026	positive regulation of monocyte chemotaxis	0.0509	0.164	0.119	SERPINE1/CCR1	geneontology_Biological_Process	Down
GO:0098543	detection of other organism	0.0509	0.164	0.119	SSC5D/DMBT1	geneontology_Biological_Process	Down
GO:1900747	negative regulation of vascular endothelial growth factor signaling pathway	0.0509	0.164	0.119	ADGRA2/DCN	geneontology_Biological_Process	Down
GO:2000696	regulation of epithelial cell differentiation involved in kidney development	0.0509	0.164	0.119	GATA3/MMP9	geneontology_Biological_Process	Down
GO:0051099	positive regulation of binding	0.0516	0.166	0.121	SPON1/DACT1/BMP2/CAV1/LRRK2/GATA3/MMP9	geneontology_Biological_Process	Down
GO:0097696	receptor signaling pathway via STAT	0.0516	0.166	0.121	CYP1B1/CSF1R/IL7R/CCL2/CAV1/CRLF1/KIT	geneontology_Biological_Process	Down
GO:0051145	smooth muscle cell differentiation	0.0521	0.167	0.122	ENG/COMP/EREG/KIT	geneontology_Biological_Process	Down
GO:0051966	regulation of synaptic transmission, glutamatergic	0.0521	0.167	0.122	TSHZ3/CCL2/PTGS2/LRRK2	geneontology_Biological_Process	Down
GO:0045621	positive regulation of lymphocyte differentiation	0.0522	0.167	0.122	TGFBR2/AXL/ADAM8/IL7R/GATA3	geneontology_Biological_Process	Down
GO:0035304	regulation of protein dephosphorylation	0.0523	0.167	0.122	DLC1/PDGFRB/CDH5/RCAN2/NUAK1/AGTR2	geneontology_Biological_Process	Down
GO:0097028	dendritic cell differentiation	0.0524	0.168	0.122	TGFBR2/AXL/AGER	geneontology_Biological_Process	Down
GO:0051098	regulation of binding	0.0526	0.168	0.123	SPON1/DACT1/DAB2/CRTAC1/PLN/LOX/BMP2/CAV1/LRRK2/GATA3/MMP9/AGER	geneontology_Biological_Process	Down
GO:0016049	cell growth	0.0529	0.169	0.123	TGFBR2/FN1/FBLN5/INHBA/SLIT3/POSTN/GREM1/ROS1/TNFRSF12A/SEMA3C/FLRT3/SFRP2/AGTR2/SEMA5A/PRSS2	geneontology_Biological_Process	Down
GO:1901568	fatty acid derivative metabolic process	0.0529	0.169	0.123	PTGS1/ALOX5AP/CYP1B1/ALOX5/ACSL5/PTGIS/PTGS2	geneontology_Biological_Process	Down
GO:0032091	negative regulation of protein binding	0.054	0.172	0.125	DACT1/DAB2/CRTAC1/CAV1/LRRK2	geneontology_Biological_Process	Down
GO:0021536	diencephalon development	0.0543	0.173	0.126	ETS1/BMP2/SEMA5A/NKX2-1	geneontology_Biological_Process	Down
GO:0097193	intrinsic apoptotic signaling pathway	0.0548	0.174	0.127	SNAI1/CREB3L1/CYP1B1/ZNF385B/CAV1/SFRP2/PTGS2/LRRK2/MUC1/MMP9	geneontology_Biological_Process	Down
GO:0014002	astrocyte development	0.0554	0.175	0.128	TSPAN2/VIM/AGER	geneontology_Biological_Process	Down
GO:0032924	activin receptor signaling pathway	0.0554	0.175	0.128	TGFBR2/INHBA/FSTL3	geneontology_Biological_Process	Down
GO:0046189	phenol-containing compound biosynthetic process	0.0554	0.175	0.128	MOXD1/AGTR2/GATA3	geneontology_Biological_Process	Down
GO:0060412	ventricular septum morphogenesis	0.0554	0.175	0.128	TGFBR2/GJA5/SLIT3	geneontology_Biological_Process	Down
GO:1904646	cellular response to amyloid-beta	0.0554	0.175	0.128	ICAM1/VCAM1/AGER	geneontology_Biological_Process	Down
GO:0002320	lymphoid progenitor cell differentiation	0.0559	0.175	0.128	GATA3/KIT	geneontology_Biological_Process	Down
GO:0002577	regulation of antigen processing and presentation	0.0559	0.175	0.128	THBS1/CCL21	geneontology_Biological_Process	Down
GO:0003215	cardiac right ventricle morphogenesis	0.0559	0.175	0.128	SEMA3C/GATA3	geneontology_Biological_Process	Down
GO:0010878	cholesterol storage	0.0559	0.175	0.128	LPL/MSR1	geneontology_Biological_Process	Down
GO:0034138	toll-like receptor 3 signaling pathway	0.0559	0.175	0.128	COLEC12/CAV1	geneontology_Biological_Process	Down
GO:0042089	cytokine biosynthetic process	0.0559	0.175	0.128	GATA3/EREG	geneontology_Biological_Process	Down
GO:0045019	negative regulation of nitric oxide biosynthetic process	0.0559	0.175	0.128	CAV1/PTGIS	geneontology_Biological_Process	Down
GO:0046655	folic acid metabolic process	0.0559	0.175	0.128	FOLR2/FOLR1	geneontology_Biological_Process	Down
GO:0060231	mesenchymal to epithelial transition	0.0559	0.175	0.128	GREM1/GATA3	geneontology_Biological_Process	Down
GO:0060353	regulation of cell adhesion molecule production	0.0559	0.175	0.128	COLEC12/CAV1	geneontology_Biological_Process	Down
GO:1902236	negative regulation of endoplasmic reticulum stress-induced intrinsic apoptotic signaling pathway	0.0559	0.175	0.128	CREB3L1/LRRK2	geneontology_Biological_Process	Down
GO:1904406	negative regulation of nitric oxide metabolic process	0.0559	0.175	0.128	CAV1/PTGIS	geneontology_Biological_Process	Down
GO:0071214	cellular response to abiotic stimulus	0.0563	0.176	0.129	ENG/DYSF/MFAP4/COL1A1/PTAFR/ERRFI1/AQP1/SFRP2/PTGS2/GATA3/MMP7	geneontology_Biological_Process	Down
GO:0104004	cellular response to environmental stimulus	0.0563	0.176	0.129	ENG/DYSF/MFAP4/COL1A1/PTAFR/ERRFI1/AQP1/SFRP2/PTGS2/GATA3/MMP7	geneontology_Biological_Process	Down
GO:0050805	negative regulation of synaptic transmission	0.0565	0.177	0.129	SORCS2/PTGS2/LRRK2/AGER	geneontology_Biological_Process	Down
GO:0007292	female gamete generation	0.0568	0.178	0.13	INHBA/MMP19/TNFAIP6/PTGS2/PTX3/EREG	geneontology_Biological_Process	Down
GO:0050804	modulation of chemical synaptic transmission	0.0572	0.179	0.13	AKAP12/SYNPO/LAMA2/TSHZ3/CDH11/SORCS2/CCL2/PTGS2/SRGN/LRRK2/NRGN/KIT/SNCG/AGER	geneontology_Biological_Process	Down
GO:0001523	retinoid metabolic process	0.0576	0.18	0.131	GPC6/CYP1B1/HSPG2/RARRES2/LPL	geneontology_Biological_Process	Down
GO:0099177	regulation of trans-synaptic signaling	0.058	0.181	0.132	AKAP12/SYNPO/LAMA2/TSHZ3/CDH11/SORCS2/CCL2/PTGS2/SRGN/LRRK2/NRGN/KIT/SNCG/AGER	geneontology_Biological_Process	Down
GO:0048469	cell maturation	0.0583	0.182	0.132	AXL/C3/LRRK2/FGG/GATA3/EREG/CCL21	geneontology_Biological_Process	Down
GO:0010761	fibroblast migration	0.0584	0.182	0.132	THBS1/AKAP12/DDR2	geneontology_Biological_Process	Down
GO:0032570	response to progesterone	0.0584	0.182	0.132	THBS1/PTGER2/CAV1	geneontology_Biological_Process	Down
GO:1900744	regulation of p38MAPK cascade	0.0584	0.182	0.132	HGF/BMP2/AGER	geneontology_Biological_Process	Down
GO:0007601	visual perception	0.0606	0.188	0.137	TIMP3/HMCN1/COL1A1/TGFBI/CYP1B1/EFEMP1/COL11A1/LUM	geneontology_Biological_Process	Down
GO:0036294	cellular response to decreased oxygen levels	0.0606	0.188	0.137	VASN/ICAM1/NDNF/ADAM8/AQP1/PTGIS/PTGS2/CYBB	geneontology_Biological_Process	Down
GO:0001502	cartilage condensation	0.061	0.188	0.137	CCN2/COL11A1	geneontology_Biological_Process	Down
GO:0006837	serotonin transport	0.061	0.188	0.137	ITGB3/SLC22A3	geneontology_Biological_Process	Down
GO:0019370	leukotriene biosynthetic process	0.061	0.188	0.137	ALOX5AP/ALOX5	geneontology_Biological_Process	Down
GO:0032516	positive regulation of phosphoprotein phosphatase activity	0.061	0.188	0.137	PDGFRB/AGTR2	geneontology_Biological_Process	Down
[truncated: 1,488 more rows]
