# Supplementary material for: A novel gene signature related to focal adhesions for distinguishing and predicting the prognosis of lung squamous cell carcinoma
Source: Front Med (Lausanne). 2024 Jan 8;10:1284490. doi: 10.3389/fmed.2023.1284490 (PMC10800788; doi:10.3389/fmed.2023.1284490)
Supplement: Supplementary file 4 [file Table_4.XLSX]

## Sheet: Table S4
Table S4 Immune activity between two focal adhesion-related groups in LUSC.

## Sheet: Table S4_1
Table S4_1 Immune activity between two focal adhesion-related groups in LUSC.
ID	B cell	T cell CD4+	T cell CD8+	Endothelial cell	Macrophage	NK cell	uncharacterized cell	Groups
TCGA-90-A4EE-01	0.0191	0.0642	0.0174	0.0289	0.0575	0.00973	0.713	G1
TCGA-85-8049-01	0.0399	0.0817	2.16e-07	0.055	0.0267	6.23e-07	0.548	G1
TCGA-39-5016-01	0.0107	0.0559	0.0187	0.00572	0.0227	0.000527	0.877	G1
TCGA-56-8304-01	0.0145	0.0462	0.0111	0.0108	0.00515	0.000627	0.897	G1
TCGA-22-4599-01	0.0151	0.0382	0.0265	0.00401	0.0382	0.00184	0.842	G1
TCGA-60-2712-01	0.0574	0.0705	1.04e-06	0.0259	0.0262	0.000974	0.668	G1
TCGA-21-1080-01	0.00332	0.0341	0.0124	0.00847	0.0099	1.13e-08	0.897	G1
TCGA-33-AASI-01	0.0175	0.0533	0.0103	0.0161	0.00614	1.94e-09	0.883	G1
TCGA-56-7582-01	0.000651	0.0726	0.0332	0.019	0.0151	0.00415	0.816	G1
TCGA-56-7822-01	0.00201	0.0827	0.0244	0.036	0.0122	1.22e-08	0.799	G1
TCGA-56-7579-01	0.00155	0.0474	0.0144	0.0258	0.0118	1.44e-09	0.833	G1
TCGA-46-6025-01	0.00401	0.0624	0.00727	0.0181	0.00582	1.32e-08	0.809	G1
TCGA-77-7141-01	0.00512	0.0533	0.0111	0.0277	0.00985	1.45e-09	0.879	G1
TCGA-22-5477-01	0.00395	0.119	0.043	0.0268	0.00702	0.000909	0.784	G1
TCGA-21-1070-01	0.0177	0.119	0.0317	0.0179	0.0136	5.27e-09	0.75	G1
TCGA-60-2711-01	0.0118	0.0798	0.0178	0.0239	0.00652	1.32e-10	0.842	G1
TCGA-98-A53J-01	0.00194	0.0492	0.00932	0.0096	0.00734	5.63e-09	0.907	G1
TCGA-98-8020-01	0.00403	0.142	0.0115	0.0373	0.0198	4.34e-09	0.655	G1
TCGA-77-7335-01	0.00716	0.0439	0.0181	0.0146	0.0777	0.00421	0.541	G1
TCGA-21-1077-01	0.0202	0.111	9.28e-05	0.0166	0.0122	8.46e-10	0.767	G1
TCGA-90-A4ED-01	0.0571	0.0231	0.00395	0.067	0.00919	2.4e-09	0.807	G1
TCGA-63-5128-01	0.00204	0.0436	0.00377	0.0102	0.00405	1.45e-09	0.89	G1
TCGA-51-4080-01	4.26e-08	0.0906	0.024	0.0152	0.00793	0.0009	0.856	G1
TCGA-68-A59I-01	0.0437	0.12	0.017	0.0291	0.0104	5.71e-10	0.666	G1
TCGA-60-2716-01	0.00188	0.0945	0.019	0.0155	0.00164	2.5e-10	0.86	G1
TCGA-22-5474-01	0.0396	0.0689	0.025	0.025	0.0262	0.00263	0.785	G1
TCGA-77-7139-01	0.00408	0.0834	0.0474	0.0169	0.00698	0.00599	0.818	G1
TCGA-21-5786-01	0.0189	0.0365	0.00458	0.0122	0.00563	2.36e-08	0.813	G1
TCGA-O2-A5IB-01	0.0037	0.05	0.0187	0.0124	0.00227	1.91e-10	0.896	G1
TCGA-LA-A446-01	0.00858	0.0764	0.0154	0.0211	0.0062	3.6e-11	0.852	G1
TCGA-63-7021-01	0.0267	0.1	4.99e-07	0.0253	0.0179	0.000371	0.678	G1
TCGA-60-2720-01	0.0236	0.0431	0.0129	0.0206	0.00898	0.000317	0.862	G1
TCGA-22-5483-01	8.36e-09	8.6e-09	0.357	0.0342	0.0164	3.09e-10	0.448	G1
TCGA-18-3411-01	0.00346	0.0371	0.0187	0.0058	0.0215	0.00381	0.874	G1
TCGA-77-8133-01	0.11	0.108	0.00998	0.0292	0.0172	3.44e-10	0.701	G1
TCGA-NC-A5HR-01	0.00424	0.0515	0.0127	0.0162	0.00656	1.95e-09	0.898	G1
TCGA-94-8491-01	0.0249	0.0753	0.00934	0.0159	0.00892	0.000405	0.831	G1
TCGA-L3-A524-01	0.000597	0.0804	0.00911	0.0169	0.00759	2.58e-10	0.852	G1
TCGA-60-2706-01	0.0878	0.0305	0.0203	0.021	0.038	0.000934	0.744	G1
TCGA-37-A5EL-01	9.8e-09	0.0862	0.0117	0.0107	0.00146	3.29e-08	0.879	G1
TCGA-77-A5G7-01	0.0069	0.0539	0.0096	0.0187	0.00169	1.38e-08	0.884	G1
TCGA-56-A5DS-01	0.0296	0.108	0.02	0.036	0.00647	8.13e-10	0.741	G1
TCGA-56-A4BW-01	0.00279	0.104	0.0194	0.0166	0.00909	1.19e-08	0.737	G1
TCGA-85-A4JC-01	0.0048	0.0373	0.00822	0.0149	0.00623	3.3e-09	0.84	G1
TCGA-NK-A5CT-01	8.2e-06	0.0932	0.0241	0.0185	0.00373	2.84e-08	0.851	G1
TCGA-94-A4VJ-01	0.00329	0.0677	0.0123	0.0166	0.0068	2.51e-08	0.744	G1
TCGA-O2-A52Q-01	0.000921	0.0553	1.2e-07	0.00917	0.0451	9.75e-09	0.85	G1
TCGA-77-8156-01	0.0279	0.0658	0.0166	0.0279	0.0445	0.00544	0.653	G1
TCGA-70-6723-01	0.000595	0.0884	0.0179	0.0179	0.00205	4e-10	0.859	G1
TCGA-77-6843-01	0.00199	0.089	0.0181	0.0288	0.00591	5.33e-11	0.848	G1
TCGA-18-4086-01	0.0206	0.0718	0.0138	0.0141	0.0137	5.55e-07	0.805	G1
TCGA-56-8629-01	0.00112	0.0668	0.00827	0.0138	0.0105	2.3e-08	0.81	G1
TCGA-NC-A5HL-01	0.00749	0.103	0.016	0.0108	0.0165	0.000966	0.834	G1
TCGA-51-4079-01	0.0112	0.0944	0.016	0.0134	0.0135	3.33e-09	0.787	G1
TCGA-85-A4JB-01	0.00563	0.105	0.0167	0.0164	0.00336	1.64e-10	0.722	G1
TCGA-56-A4BX-01	0.00027	0.0953	0.028	0.0224	0.00212	7.45e-10	0.845	G1
TCGA-NC-A5HO-01	0.000767	0.0895	0.0122	0.0132	0.00567	3.55e-10	0.857	G1
TCGA-43-7658-01	0.0041	0.032	0.0309	0.00952	0.0203	6.29e-09	0.893	G1
TCGA-22-5482-01	0.0033	0.0718	0.00858	0.0156	0.00393	8.83e-10	0.818	G1
TCGA-85-A4QQ-01	0.000628	0.0661	0.00698	0.0141	0.00387	1.37e-09	0.894	G1
TCGA-34-5231-01	0.00872	0.0649	0.0147	0.0192	0.00662	9.21e-09	0.815	G1
TCGA-58-8391-01	0.00298	0.0845	0.0123	0.0148	0.00372	7.54e-08	0.844	G1
TCGA-63-A5MY-01	0.000343	0.076	0.0109	0.0108	0.000724	6.98e-10	0.891	G1
TCGA-58-8387-01	0.0506	0.0344	0.00616	0.00918	0.00894	0.00124	0.865	G1
TCGA-21-1078-01	0.000725	0.141	0.0221	0.0192	0.00213	5.35e-09	0.81	G1
TCGA-22-4607-01	0.00653	0.0479	0.00827	0.0119	0.00893	1.08e-08	0.873	G1
TCGA-66-2763-01	0.0102	0.0437	0.0175	0.0121	0.0116	0.00141	0.87	G1
TCGA-33-4587-01	0.00411	0.0436	0.0228	0.0195	0.0065	5.55e-09	0.862	G1
TCGA-63-A5M9-01	0.0107	0.103	0.0151	0.0214	0.0108	1.21e-09	0.79	G1
TCGA-37-4133-01	0.00696	0.0185	0.0128	0.00418	0.0118	0.000368	0.938	G1
TCGA-94-7943-01	0.00697	0.0597	0.0197	0.0207	0.00971	3.03e-10	0.857	G1
TCGA-92-8065-01	0.0147	0.0615	0.00797	0.0178	0.0232	4.97e-08	0.816	G1
TCGA-66-2757-01	0.00828	0.026	0.0316	0.0142	0.0204	0.000158	0.85	G1
TCGA-33-4582-01	0.00218	0.014	0.0237	0.00301	0.00529	1.54e-08	0.928	G1
TCGA-56-8308-01	0.0232	0.0925	0.0126	0.0267	0.00999	1.67e-08	0.737	G1
TCGA-56-6546-01	0.0234	0.0466	0.00769	0.0136	0.035	0.0079	0.761	G1
TCGA-85-7696-01	0.00543	0.0631	0.0146	0.0131	0.0108	2.9e-09	0.844	G1
TCGA-85-A4QR-01	1.99e-05	0.0857	0.0292	0.0116	0.000677	4.62e-08	0.831	G1
TCGA-37-A5EN-01	0.0141	0.0383	0.101	0.0171	0.00603	1.48e-09	0.803	G1
TCGA-77-A5GF-01	0.0142	0.0818	0.0116	0.0331	0.00829	2.91e-09	0.791	G1
TCGA-22-1011-01	0.111	0.0823	0.000352	0.0407	0.0119	7.24e-09	0.706	G1
TCGA-46-3765-01	0.0239	0.0662	0.0112	0.01	0.012	2.34e-10	0.833	G1
TCGA-96-7544-01	0.0123	0.1	0.00508	0.0247	0.0163	1.69e-08	0.655	G1
TCGA-39-5035-01	0.0189	0.055	0.0176	0.0115	0.016	0.00626	0.829	G1
TCGA-96-8170-01	0.0129	0.0778	0.0203	0.044	0.0154	1.36e-09	0.781	G1
TCGA-56-8504-01	0.00392	0.0754	0.0156	0.0176	0.0166	0.00104	0.78	G1
TCGA-56-7823-01	0.000466	0.117	0.0285	0.0133	0.00447	0.000709	0.804	G1
TCGA-58-A46N-01	0.00168	0.066	0.0118	0.0191	0.00298	6.01e-10	0.882	G1
TCGA-22-0944-01	0.00589	0.0525	0.0131	0.0153	0.00436	7.78e-11	0.882	G1
TCGA-33-AASL-01	0.00196	0.0711	0.0101	0.0103	0.00542	0.00166	0.889	G1
TCGA-85-8352-01	0.00181	0.0625	0.0156	0.0114	0.00503	3.03e-10	0.899	G1
TCGA-60-2719-01	0.00515	0.0947	0.0212	0.0238	0.0183	2.29e-09	0.812	G1
TCGA-33-4532-01	0.00313	0.0544	0.0161	0.00922	0.00455	4.05e-11	0.903	G1
TCGA-63-A5MI-01	0.00453	0.083	0.0114	0.0131	0.00177	3.67e-09	0.814	G1
TCGA-NK-A5CR-01	0.00662	0.0861	0.012	0.0112	0.00357	6.41e-10	0.86	G1
TCGA-NC-A5HM-01	0.00351	0.0791	0.0139	0.0132	0.00344	0.00204	0.863	G1
TCGA-33-A5GW-01	0.00243	0.0688	0.0272	0.0283	0.00218	0.000784	0.864	G1
TCGA-NC-A5HE-01	0.00739	0.0489	0.0351	0.0104	0.0534	0.00252	0.788	G1
TCGA-43-A56V-01	0.00842	0.0431	0.0108	0.0193	0.00581	9.56e-10	0.873	G1
TCGA-63-5131-01	0.00241	0.0345	0.0544	0.0259	0.00792	1.75e-07	0.742	G1
TCGA-66-2795-01	0.00703	0.0243	0.00507	0.00714	0.0195	1.57e-06	0.856	G1
TCGA-21-1075-01	0.00596	0.0586	0.0325	0.00932	0.00164	0.00224	0.878	G1
TCGA-39-5030-01	0.0888	0.0804	0.0247	0.0464	0.038	0.00527	0.577	G1
TCGA-66-2787-01	0.0171	0.0707	0.0309	0.0183	0.0251	9.39e-08	0.802	G1
TCGA-18-3410-01	0.00932	0.0715	0.0238	0.0124	0.0178	0.00164	0.833	G1
TCGA-85-A512-01	0.000101	0.0977	0.00824	0.0154	0.00847	1.58e-09	0.815	G1
TCGA-39-5036-01	0.00564	0.043	0.0216	0.0061	0.00544	0.000552	0.912	G1
TCGA-77-7465-01	0.00874	0.069	0.0366	0.0214	0.0178	0.000599	0.816	G1
TCGA-34-5240-01	0.00271	0.0303	0.0156	0.00862	0.0149	0.000962	0.898	G1
TCGA-43-A475-01	0.0111	0.0771	0.0463	0.0317	0.0519	0.00316	0.75	G1
TCGA-37-3783-01	0.00211	0.00734	0.0194	0.00211	0.0276	0.00443	0.915	G1
TCGA-43-6771-01	4.47e-07	0.0743	0.000539	0.0292	0.00898	8.35e-09	0.698	G1
TCGA-94-8490-01	0.000987	0.0845	0.0152	0.0153	0.00206	2.54e-10	0.858	G1
TCGA-NC-A5HN-01	0.00198	0.114	0.0176	0.0134	0.00153	3.61e-10	0.841	G1
TCGA-18-3416-01	0.0162	0.0648	0.0675	0.00931	0.0287	0.00192	0.798	G1
TCGA-43-2578-01	0.0072	0.0306	0.0969	0.0274	0.0152	1.9e-09	0.776	G1
TCGA-56-7730-01	0.000201	0.189	0.0188	0.027	0.00283	2.2e-10	0.757	G1
TCGA-22-5491-01	0.00382	0.0601	0.0186	0.0115	0.00782	2.86e-09	0.891	G1
TCGA-33-4586-01	0.00158	0.0707	0.00935	0.00965	0.00634	6.22e-10	0.849	G1
TCGA-63-7022-01	0.0931	0.0817	1.32e-06	0.065	0.0413	0.000994	0.301	G1
TCGA-85-7698-01	0.0135	0.0974	0.00701	0.0236	0.0136	4.52e-08	0.66	G1
TCGA-22-5478-01	0.0171	0.058	0.00657	0.0256	0.0116	9.36e-09	0.743	G1
TCGA-39-5034-01	0.0239	0.0316	0.00406	0.0194	0.0112	0.00405	0.761	G1
TCGA-39-5037-01	0.000609	0.0298	0.00686	0.00668	0.0015	2.38e-09	0.948	G1
TCGA-56-7223-01	0.0019	0.0381	0.0238	0.0214	0.003	1.66e-10	0.866	G1
TCGA-85-7843-01	0.0159	0.08	0.00912	0.0281	0.0117	4.41e-09	0.712	G1
TCGA-68-7755-01	0.00326	0.0713	0.0193	0.024	0.00571	0.00224	0.782	G1
TCGA-77-7142-01	0.0017	0.0953	0.0197	0.041	0.0111	2.28e-09	0.805	G1
TCGA-18-3415-01	0.00576	0.0587	0.0123	0.00834	0.012	0.00166	0.833	G1
TCGA-NC-A5HD-01	0.0038	0.0718	0.0168	0.0171	0.00132	2.46e-08	0.856	G1
TCGA-66-2778-01	0.00269	0.0222	0.00925	0.00458	0.0221	1.99e-07	0.921	G1
TCGA-85-8052-01	0.00749	0.0648	0.00966	0.0347	0.0113	9.5e-10	0.83	G1
TCGA-77-8154-01	0.00232	0.0912	0.0124	0.0268	0.00367	2.84e-07	0.745	G1
TCGA-85-8580-01	0.021	0.114	0.0173	0.0208	0.00833	9.59e-11	0.79	G1
TCGA-39-5027-01	0.000558	0.0456	0.0115	0.00816	0.00178	1.11e-10	0.925	G1
TCGA-66-2785-01	0.0142	6.15e-07	0.0813	0.0102	0.0273	0.00816	0.829	G1
TCGA-85-A4CL-01	0.00932	0.0529	0.0102	0.00984	0.0234	0.00881	0.849	G1
TCGA-66-2781-01	0.0199	0.0304	0.0397	0.00979	0.00775	1.48e-07	0.827	G1
TCGA-39-5029-01	0.0201	0.039	0.0188	0.0179	0.0153	0.00181	0.824	G1
TCGA-J1-A4AH-01	0.0321	0.0821	0.0114	0.0119	0.00837	2.76e-10	0.833	G1
TCGA-22-0940-01	0.0136	0.0531	0.0215	0.0095	0.0252	0.00526	0.782	G1
TCGA-77-A5G3-01	0.000396	0.119	0.0186	0.0138	0.00928	1.34e-09	0.753	G1
TCGA-66-2759-01	0.00956	0.0729	0.012	0.0121	0.017	2.74e-08	0.819	G1
TCGA-22-5471-01	0.00443	0.0497	0.0272	0.0159	0.0144	0.000465	0.856	G1
TCGA-98-A538-01	0.0147	0.0759	0.00413	0.0132	0.0119	3.47e-10	0.79	G1
TCGA-63-A5MS-01	0.0296	0.128	0.00461	0.0313	0.0312	7.61e-09	0.647	G1
TCGA-77-7463-01	0.00205	0.0609	0.0119	0.0116	0.00652	5.79e-09	0.884	G1
TCGA-22-5481-01	0.0185	0.0284	0.0165	0.00951	0.00922	0.000692	0.883	G1
TCGA-58-A46J-01	0.00533	0.119	0.0124	0.0631	0.0147	2.53e-09	0.76	G1
TCGA-NC-A5HG-01	9.6e-06	0.105	0.0111	0.0131	0.00299	4.99e-10	0.856	G1
TCGA-56-8305-01	0.0121	0.0848	0.00388	0.0236	0.00754	1.23e-09	0.772	G1
TCGA-85-A4PA-01	0.572	0.16	1.33e-06	0.0451	0.0154	1.51e-08	0.197	G1
TCGA-MF-A522-01	0.000127	0.0556	0.0119	0.00737	0.00263	8.38e-10	0.906	G1
TCGA-58-A46L-01	0.0038	0.119	0.0135	0.0199	0.0146	1.17e-09	0.76	G1
TCGA-85-8664-01	0.0018	0.0343	0.0217	0.0128	0.00206	4.79e-11	0.918	G1
TCGA-63-A5MV-01	0.0157	0.0945	0.0661	0.0323	0.0238	1.08e-09	0.631	G1
TCGA-21-5784-01	0.0227	0.0612	0.0181	0.0388	0.0151	0.00384	0.805	G1
TCGA-22-5479-01	0.0108	0.044	0.0127	0.0184	0.00828	0.00418	0.843	G1
TCGA-33-AASJ-01	0.00434	0.0616	0.0115	0.00994	0.0037	6.31e-10	0.9	G1
TCGA-18-3414-01	0.0029	0.0395	0.0528	0.0163	0.0116	3.97e-09	0.799	G1
TCGA-NC-A5HH-01	0.00138	0.0226	0.0519	0.0092	0.00367	0.00116	0.895	G1
TCGA-77-8150-01	0.00671	0.0936	0.0138	0.0341	0.012	2.26e-10	0.792	G1
TCGA-85-8277-01	0.0116	0.0511	0.0101	0.0137	0.00653	0.00089	0.871	G1
TCGA-34-2596-01	0.0292	0.0888	0.00691	0.0198	0.0119	7.74e-08	0.797	G1
TCGA-43-5668-01	0.0368	0.0692	0.0399	0.0192	0.0404	0.00181	0.736	G1
TCGA-39-5011-01	0.00901	0.019	0.024	0.0108	0.044	0.0117	0.853	G1
TCGA-68-A59J-01	0.00283	0.0757	0.0173	0.0328	0.0124	0.00107	0.834	G1
TCGA-77-8140-01	0.00768	0.0712	0.0171	0.0293	0.00321	6.58e-10	0.85	G1
TCGA-60-2726-01	0.0094	0.0515	0.0196	0.012	0.00475	0.000246	0.878	G1
TCGA-33-4538-01	0.00697	0.0788	0.0168	0.0185	0.00621	1.93e-08	0.856	G1
TCGA-77-8131-01	0.0245	0.0438	0.00303	0.0434	0.0542	0.00468	0.735	G1
TCGA-98-A53A-01	0.0106	0.0434	0.0151	0.0192	0.00555	1.6e-09	0.874	G1
TCGA-92-7341-01	0.00555	0.0735	2.44e-05	0.0172	0.0129	1.84e-07	0.694	G1
TCGA-79-5596-01	0.00369	0.127	0.00976	0.0225	0.00365	4.62e-10	0.786	G1
TCGA-77-8144-01	9.8e-05	0.0524	0.014	0.0106	0.00851	2.52e-05	0.879	G1
TCGA-63-A5MU-01	0.00242	0.0587	0.011	0.0109	0.00243	7.83e-07	0.878	G1
TCGA-77-A5GH-01	0.0348	0.0376	0.0549	0.0456	0.0253	0.0129	0.686	G1
TCGA-34-8456-01	0.0148	0.108	2.63e-07	0.038	0.0101	9.53e-11	0.798	G1
TCGA-63-A5MP-01	0.0365	0.136	0.0147	0.0467	0.0216	9.99e-10	0.7	G1
TCGA-85-8070-01	0.0098	0.0476	0.00951	0.00712	0.00159	2.39e-09	0.919	G1
TCGA-94-7033-01	0.00181	0.0655	0.0199	0.0101	0.00299	1.28e-09	0.887	G1
TCGA-66-2727-01	0.00735	0.0715	0.017	0.00748	0.0156	1.71e-10	0.841	G1
TCGA-21-1072-01	0.00181	0.072	0.026	0.0148	0.00458	0.00241	0.843	G1
TCGA-85-A53L-01	0.00777	0.0727	0.000129	0.00824	0.00349	1.44e-09	0.858	G1
TCGA-46-6026-01	0.00187	0.0677	0.0385	0.0182	0.0026	1.33e-09	0.857	G1
TCGA-90-A59Q-01	0.0242	0.116	0.04	0.0164	0.0151	0.0002	0.704	G1
TCGA-85-A4CN-01	0.00526	0.133	1.29e-07	0.0196	0.0106	4.83e-07	0.557	G1
TCGA-O2-A52V-01	0.0101	0.132	5.72e-08	0.012	0.0108	7.27e-09	0.755	G1
TCGA-39-5022-01	0.0718	0.0353	0.0303	0.0344	0.0322	0.00136	0.698	G1
TCGA-85-7699-01	0.0188	0.0601	0.0305	0.0189	0.0297	0.000887	0.725	G1
TCGA-33-AASB-01	0.00068	0.0198	0.00739	0.00958	0.00253	5.48e-10	0.95	G1
TCGA-37-5819-01	0.0231	0.0183	0.00429	0.0171	0.0228	0.000192	0.884	G1
TCGA-85-8276-01	0.0372	0.0849	0.000864	0.0249	0.0259	6.04e-07	0.529	G1
TCGA-56-5898-01	0.00275	0.0781	0.0146	0.0402	0.0146	2.59e-09	0.753	G1
TCGA-22-4601-01	0.00467	0.0823	0.0166	0.0257	0.00941	2.19e-10	0.837	G1
TCGA-56-A4ZK-01	0.00667	0.0821	0.0166	0.0339	0.0279	0.0021	0.776	G1
TCGA-66-2771-01	0.0235	0.0225	0.0306	0.00159	0.0461	6.88e-09	0.852	G1
TCGA-77-A5GB-01	0.0174	0.0459	2.63e-07	0.0269	0.0175	0.00156	0.737	G1
TCGA-43-3394-01	0.00265	0.065	0.0171	0.0171	0.00922	1.39e-09	0.86	G1
TCGA-85-A513-01	0.0615	0.0288	0.0174	0.0384	0.0324	0.00216	0.743	G1
TCGA-39-5028-01	0.014	0.0529	0.0119	0.0129	0.0146	0.000197	0.75	G1
TCGA-77-8139-01	0.0347	0.0876	3.82e-06	0.0136	0.00542	2.34e-09	0.668	G1
TCGA-43-3920-01	0.00575	0.0359	0.0294	0.00763	0.0161	5.04e-08	0.839	G1
TCGA-22-5485-01	0.00248	0.0793	0.00993	0.0218	0.0126	2.22e-08	0.836	G1
TCGA-18-4083-01	0.016	0.0924	0.0363	0.0197	0.00805	1.68e-09	0.72	G1
TCGA-33-6738-01	0.015	0.0438	0.0217	0.0169	0.00552	4.71e-07	0.878	G1
TCGA-22-4604-01	0.00925	0.0586	0.00327	0.0277	0.03	3.59e-10	0.7	G1
TCGA-66-2793-01	0.00281	0.0538	0.0609	0.0169	0.00287	9.66e-11	0.85	G1
TCGA-90-7769-01	0.00216	0.0451	0.01	0.00976	0.00527	6.86e-10	0.91	G1
TCGA-18-3419-01	0.0143	0.0871	0.0154	0.0108	0.0123	2.13e-10	0.847	G1
TCGA-NK-A5CX-01	0.00714	0.116	0.015	0.0183	0.013	6.14e-09	0.73	G1
TCGA-34-2600-01	0.00189	0.0561	0.0292	0.0235	0.00391	3.63e-10	0.876	G1
TCGA-37-A5EM-01	0.00264	0.0658	6.26e-07	0.0169	0.0192	3.66e-08	0.63	G1
TCGA-O2-A52W-01	0.00213	0.0801	0.0167	0.0197	0.0063	1.29e-09	0.864	G1
TCGA-96-A4JK-01	0.012	0.0933	0.026	0.0201	0.0121	0.00434	0.755	G1
TCGA-77-A5G8-01	0.00582	0.0619	0.00679	0.0174	0.00776	4.52e-10	0.847	G1
TCGA-XC-AA0X-01	0.0282	0.129	7.5e-06	0.044	0.0178	5.58e-09	0.717	G1
TCGA-85-A510-01	0.0091	0.0212	0.0121	0.037	0.0242	0.00105	0.877	G1
TCGA-77-A5G6-01	0.00666	0.0628	0.0172	0.0204	0.0051	5.44e-10	0.865	G1
TCGA-85-8354-01	0.00308	0.0754	0.0134	0.0155	0.0053	1.06e-09	0.875	G1
TCGA-22-5473-01	0.00365	0.063	0.00833	0.00842	0.00747	0.00155	0.858	G1
TCGA-63-A5MB-01	0.0101	0.177	0.0148	0.0247	0.0142	1.02e-09	0.735	G1
TCGA-66-2767-01	0.0318	0.0737	0.0338	0.0488	0.0696	0.000428	0.689	G1
TCGA-22-1005-01	0.137	0.0283	0.0137	0.0403	0.0256	0.00578	0.65	G1
TCGA-77-7138-01	0.00229	0.0463	0.00267	0.00856	0.0107	3.42e-09	0.896	G1
TCGA-NC-A5HF-01	0.00136	0.0914	0.0158	0.0133	0.00192	1.16e-08	0.857	G1
TCGA-77-8009-01	0.000752	0.0659	0.00362	0.012	0.00904	9.53e-05	0.819	G1
TCGA-58-A46M-01	0.00694	0.0546	0.0163	0.00851	0.0147	0.000763	0.876	G1
TCGA-21-5782-01	0.0307	0.0507	6.06e-07	0.0194	0.00736	0.00141	0.708	G1
TCGA-18-3408-01	0.0021	0.0894	0.0527	0.0135	0.00731	0.00571	0.817	G1
TCGA-43-7656-01	0.0404	0.0611	0.0217	0.0235	0.0123	0.000807	0.759	G1
TCGA-77-8153-01	0.00932	0.0821	0.0128	0.0125	0.00191	4.37e-10	0.843	G1
TCGA-90-7766-01	0.0595	0.0908	0.014	0.0187	0.012	5.1e-10	0.785	G1
TCGA-94-8035-01	0.00357	0.0578	0.00943	0.0203	0.00494	1.05e-10	0.883	G1
TCGA-43-2576-01	0.0241	0.0165	6.77e-06	0.0322	0.0615	0.00313	0.665	G1
TCGA-18-3412-01	0.00282	0.0496	0.0113	0.0123	0.00903	1.85e-09	0.892	G1
TCGA-85-6798-01	0.0015	0.0839	0.00817	0.01	0.00395	2.96e-08	0.727	G1
TCGA-77-8148-01	0.0105	0.0618	0.0329	0.0194	0.0128	4.72e-09	0.724	G1
TCGA-77-8143-01	0.00322	0.0661	0.0142	0.0133	0.00759	3.03e-09	0.873	G1
TCGA-33-AAS8-01	0.0113	0.0879	0.011	0.0116	0.00266	1.87e-10	0.869	G1
TCGA-58-A46K-01	0.00805	0.0861	0.0226	0.0137	0.0047	1.75e-09	0.827	G1
TCGA-18-5595-01	0.00436	0.0821	0.0152	0.0219	0.00309	6.13e-10	0.844	G1
TCGA-66-2794-01	0.00887	0.0537	0.043	0.0211	0.0275	0.0114	0.821	G1
TCGA-43-A474-01	5.36e-08	0.0908	0.0203	0.0106	0.00169	0.000629	0.764	G1
TCGA-60-2714-01	0.0138	0.0382	0.00589	0.0149	0.0223	0.0111	0.832	G1
TCGA-34-7107-01	0.00705	0.0982	0.0198	0.0296	0.013	0.00173	0.615	G1
TCGA-66-2783-01	0.0206	0.0474	0.0044	0.0171	0.0106	1.14e-09	0.857	G1
TCGA-85-A50Z-01	0.00211	0.0294	0.00579	0.0126	0.0036	0.0118	0.899	G1
TCGA-43-A56U-01	0.143	0.0809	0.00645	0.0481	0.0165	0.00189	0.634	G1
TCGA-63-A5MR-01	0.00618	0.135	0.000799	0.0112	0.013	3.78e-10	0.794	G1
TCGA-37-4129-01	0.00326	0.0497	0.0432	0.073	0.00872	4.13e-08	0.814	G1
TCGA-34-A5IX-01	0.00113	0.0487	0.00361	0.0126	0.0122	1.34e-09	0.901	G1
TCGA-85-8071-01	0.00193	0.134	0.0261	0.0115	0.00167	0.00331	0.755	G1
TCGA-NC-A5HQ-01	0.017	0.134	0.0134	0.017	0.0113	2.2e-11	0.792	G1
TCGA-60-2722-01	0.0021	0.0515	0.00575	0.0103	0.00653	1.95e-10	0.894	G1
TCGA-18-5592-01	0.00696	0.0889	0.0277	0.0154	0.00423	0.00489	0.801	G1
TCGA-43-6773-01	0.092	0.0822	0.0039	0.0757	0.0323	7.29e-09	0.522	G1
TCGA-85-A5B5-01	0.00276	0.0903	0.0039	0.0112	0.00694	9.41e-10	0.839	G1
TCGA-56-8082-01	0.00389	0.0868	0.021	0.0214	0.00435	8.23e-10	0.821	G1
TCGA-34-5234-01	0.00923	0.00849	0.0334	0.0149	0.0312	0.000562	0.835	G1
TCGA-77-7140-01	0.00016	0.0778	0.0136	0.0155	0.00465	0.000129	0.816	G1
TCGA-21-1083-01	0.0182	0.0572	0.0186	0.013	0.0149	0.00289	0.802	G1
TCGA-77-8128-01	0.000238	0.0914	0.00334	0.0167	0.00429	5.26e-08	0.664	G1
TCGA-66-2770-01	0.0105	0.0662	0.0302	0.0199	0.0191	0.00593	0.702	G1
TCGA-66-2791-01	0.0241	0.0575	0.0256	0.0107	0.0269	0.00091	0.743	G1
TCGA-18-3406-01	0.0135	0.0214	0.0131	0.00658	0.0112	1.58e-05	0.903	G1
TCGA-94-A5I4-01	0.0044	0.0863	0.0136	0.0168	0.00615	1.39e-09	0.842	G1
TCGA-52-7812-01	0.00346	0.022	0.0056	0.0126	0.0167	1.3e-07	0.848	G1
TCGA-33-A4WN-01	0.0187	0.0542	0.0088	0.0092	0.00527	8.77e-10	0.878	G1
TCGA-66-2792-01	0.004	0.108	1.32e-07	0.00965	0.00886	8.09e-09	0.779	G1
TCGA-92-8064-01	0.0464	0.0732	0.0227	0.0246	0.0364	0.00488	0.626	G1
TCGA-39-5024-01	0.00689	0.0573	0.0154	0.0179	0.00502	2.37e-09	0.882	G1
TCGA-63-A5MG-01	0.0638	0.0698	0.00608	0.0249	0.00927	3.63e-09	0.746	G1
TCGA-51-4081-01	0.000316	0.126	0.00814	0.0237	0.00427	1.62e-08	0.621	G1
TCGA-21-A5DI-01	0.000512	0.0773	0.012	0.00759	0.00306	9.06e-09	0.843	G1
TCGA-66-2758-01	0.00798	0.0412	0.024	0.00474	0.0312	0.0012	0.87	G1
TCGA-60-2721-01	0.017	0.12	0.0267	0.0221	0.0202	4.36e-09	0.567	G1
TCGA-33-4583-01	0.00689	0.0798	0.0173	0.00819	0.00245	0.00417	0.87	G1
TCGA-94-A5I6-01	0.00172	0.0891	0.002	0.0086	0.00592	1.38e-10	0.816	G1
TCGA-NC-A5HI-01	0.00435	0.0862	0.0184	0.0124	0.0036	1.85e-09	0.859	G1
TCGA-46-3768-01	0.00282	0.0713	0.00992	0.00895	0.0206	2.7e-09	0.86	G1
TCGA-63-7023-01	0.00289	0.0605	0.0162	0.0137	0.00691	8.65e-10	0.878	G1
TCGA-18-4721-01	0.0297	0.103	0.0239	0.0153	0.0261	0.00337	0.679	G1
TCGA-37-4135-01	0.00403	0.00297	0.0236	0.00409	0.01	1.7e-10	0.948	G1
TCGA-60-2723-01	0.00916	0.0512	0.000869	0.0092	0.0182	0.0056	0.828	G1
TCGA-63-A5MH-01	0.000397	0.0776	0.0572	0.016	0.00297	1.33e-07	0.767	G1
TCGA-37-4132-01	0.00345	1.54e-07	0.368	1.44e-06	0.019	2.46e-10	0.594	G1
TCGA-85-7697-01	0.0233	0.0841	0.0189	0.0312	0.00466	6.67e-09	0.723	G1
TCGA-85-8072-01	0.014	0.0725	0.0138	0.0263	0.0183	0.0003	0.809	G1
TCGA-22-1012-01	0.00724	0.0761	0.0176	0.0181	0.0101	1.17e-09	0.815	G1
TCGA-37-4130-01	0.0172	0.000352	0.0578	5.5e-07	0.093	0.00944	0.817	G1
TCGA-85-8355-01	0.0812	0.196	0.00609	0.0451	0.0409	2.13e-09	0.591	G1
TCGA-39-5031-01	0.0256	0.0632	0.017	0.0195	0.013	1.87e-09	0.769	G1
TCGA-90-6837-01	0.0138	0.0327	2.97e-08	0.0178	0.0386	0.000769	0.671	G1
TCGA-96-A4JL-01	0.0407	0.0838	0.0254	0.051	0.0299	0.0023	0.705	G1
TCGA-21-1081-01	0.00142	0.0477	1.52e-06	0.0171	0.00623	1.1e-10	0.625	G1
TCGA-56-A49D-01	0.00264	0.0553	0.0316	0.0375	0.0236	0.00401	0.806	G1
TCGA-66-2800-01	0.00771	0.0789	0.00454	0.0173	0.0399	4.21e-09	0.817	G1
TCGA-18-3421-01	0.000285	0.0184	0.0161	0.00539	0.0102	8.31e-05	0.936	G1
TCGA-77-A5GA-01	0.00851	0.0583	0.00588	0.0172	0.00338	8.88e-10	0.885	G1
TCGA-O2-A52S-01	0.0117	0.0646	0.00717	0.012	0.0191	4.39e-09	0.863	G1
TCGA-56-8307-01	0.00623	0.0852	0.0199	0.0296	0.00889	0.00145	0.808	G1
TCGA-66-2754-01	0.00221	0.0321	0.0143	0.0113	0.00684	1.22e-09	0.922	G1
TCGA-52-7810-01	8.27e-05	0.0458	0.00367	0.00678	0.00348	1.82e-09	0.9	G1
TCGA-77-6845-01	0.0013	0.0527	0.00716	0.0193	0.00343	3.91e-10	0.884	G1
TCGA-98-A53I-01	0.0579	0.0586	0.00985	0.0382	0.0226	0.00115	0.762	G1
TCGA-66-2742-01	0.0104	0.0438	0.0138	0.0172	0.0116	9.12e-11	0.856	G1
TCGA-39-5021-01	0.0198	0.0836	0.00223	0.0163	0.0227	6.33e-09	0.805	G1
TCGA-NC-A5HT-01	0.00353	0.104	0.0133	0.0253	0.000577	6.77e-10	0.818	G1
TCGA-22-A5C4-01	0.00795	0.0355	0.0182	0.0255	0.00976	2.14e-09	0.872	G1
TCGA-63-A5MJ-01	0.00923	0.0759	0.0017	0.0321	0.0111	1.08e-08	0.733	G1
TCGA-85-8479-01	4.65e-08	0.0766	0.00513	0.0169	0.00142	1.11e-10	0.877	G1
TCGA-56-7580-01	0.0172	0.0873	0.0143	0.0152	0.00514	3.53e-09	0.754	G1
TCGA-NK-A7XE-01	0.000774	0.0323	0.00813	0.00604	0.00458	1.8e-09	0.925	G1
TCGA-56-A5DR-01	0.00294	0.082	0.0105	0.00911	0.00659	5.23e-10	0.782	G1
TCGA-56-7221-01	0.00182	0.0964	0.0339	0.0118	0.006	1.52e-05	0.823	G1
TCGA-66-2766-01	0.00168	0.0338	0.0122	0.0106	0.00713	5.11e-08	0.911	G1
TCGA-33-4566-01	0.00183	0.0377	0.00938	0.00633	0.018	0.00428	0.903	G1
TCGA-33-AASD-01	0.0058	0.108	0.0262	0.00953	0.0069	5.49e-07	0.808	G1
TCGA-33-4589-01	0.0046	0.0212	0.0107	0.0015	0.0143	0.00108	0.939	G1
TCGA-34-5232-01	0.055	0.137	0.0115	0.0245	0.0109	2.61e-10	0.737	G1
TCGA-22-4613-01	0.0219	0.067	0.0383	0.00877	0.0263	8.51e-08	0.812	G1
TCGA-37-4141-01	0.00289	2.18e-08	0.167	0.0142	0.0181	1.07e-09	0.77	G1
TCGA-77-6844-01	0.00538	0.101	0.0276	0.0385	0.00703	1.94e-09	0.794	G1
TCGA-O2-A52N-01	0.000355	0.0625	0.014	0.0138	0.00833	0.00145	0.822	G1
TCGA-58-8392-01	0.00194	0.0286	0.12	0.0212	0.00449	3.4e-10	0.8	G1
TCGA-21-1082-01	0.0209	0.0913	0.0154	0.0194	0.0183	1.42e-08	0.721	G1
TCGA-33-6737-01	0.00086	0.024	0.00418	0.0506	0.00974	0.00298	0.818	G2
TCGA-92-8063-01	0.00174	0.0897	0.00068	0.0165	0.0132	1.84e-08	0.724	G2
TCGA-22-4593-01	0.00138	0.101	7.98e-07	0.0213	0.00739	4.25e-09	0.518	G2
TCGA-43-8115-01	0.0229	0.11	2.31e-06	0.0409	0.0356	0.00047	0.458	G2
TCGA-43-5670-01	6e-05	0.0561	0.0143	0.0165	0.00173	8.74e-09	0.871	G2
TCGA-58-8388-01	0.00472	0.0614	0.0285	0.0559	0.025	1.07e-08	0.688	G2
TCGA-22-1016-01	0.00489	0.0484	0.0304	0.0771	0.0338	5.29e-10	0.675	G2
TCGA-60-2715-01	0.0124	0.0778	1.38e-06	0.0933	0.0486	3.09e-08	0.46	G2
TCGA-L3-A4E7-01	0.0096	0.122	0.0147	0.0437	0.0126	1.3e-09	0.73	G2
TCGA-60-2709-01	0.0338	0.0671	0.00107	0.029	0.0689	1.05e-07	0.577	G2
TCGA-63-A5ML-01	0.0014	0.0883	0.0214	0.018	0.0133	3.38e-10	0.815	G2
TCGA-77-8130-01	0.00153	0.0577	5.42e-06	0.0156	0.00316	5.64e-09	0.579	G2
TCGA-77-A5FZ-01	0.129	0.106	0.0128	0.107	0.0527	5.08e-05	0.438	G2
TCGA-98-A53C-01	0.0739	0.121	0.0197	0.176	0.0348	0.000969	0.443	G2
TCGA-22-1000-01	0.0244	0.0519	0.00785	0.0436	0.0422	1.66e-07	0.455	G2
TCGA-21-5787-01	0.00879	0.00599	0.0217	0.0284	0.0182	0.00519	0.871	G2
TCGA-22-5489-01	0.0473	0.0548	0.00628	0.0508	0.0224	9.29e-05	0.69	G2
TCGA-90-7767-01	0.00205	0.0573	4.82e-07	0.0712	0.00856	1.67e-05	0.607	G2
TCGA-77-8008-01	0.00594	0.0379	2.77e-07	0.0131	0.0262	7.84e-05	0.0679	G2
TCGA-22-1017-01	0.0067	0.0382	0.012	0.0336	0.0193	4.2e-08	0.863	G2
TCGA-66-2769-01	0.0185	0.0462	0.0149	0.0166	0.0316	1.16e-08	0.758	G2
TCGA-66-2782-01	0.00833	0.0476	0.011	0.00985	0.0266	0.00146	0.806	G2
TCGA-85-7950-01	0.0054	0.112	0.0178	0.0266	0.00954	0.00402	0.635	G2
TCGA-37-3792-01	0.00229	0.0103	0.0249	0.0189	0.146	0.00823	0.752	G2
TCGA-96-8169-01	0.0162	0.067	0.00708	0.0195	0.0144	5.65e-10	0.718	G2
TCGA-58-8393-01	0.0107	0.105	0.0177	0.0489	0.0302	3.21e-05	0.668	G2
TCGA-34-8455-01	0.00565	0.091	0.00581	0.0342	0.00553	5.35e-10	0.71	G2
TCGA-43-6143-01	0.00843	0.0529	0.0217	0.0298	0.00724	9.06e-09	0.774	G2
TCGA-98-8022-01	0.0155	0.0638	0.028	0.0312	0.0144	0.00127	0.778	G2
TCGA-18-3407-01	0.0258	0.0455	0.00014	0.0246	0.00739	1.04e-08	0.718	G2
TCGA-46-3769-01	0.0026	0.0541	0.0277	0.0163	0.0407	1.27e-07	0.814	G2
TCGA-66-2737-01	0.00911	0.0517	3.32e-07	0.0104	0.0224	2.19e-08	0.671	G2
TCGA-43-6647-01	0.0232	0.0904	4.72e-07	0.0191	0.0214	1.03e-05	0.312	G2
TCGA-68-7756-01	0.00541	0.0735	0.00669	0.0268	0.00871	1.72e-08	0.75	G2
TCGA-43-8116-01	0.0292	0.0609	0.00792	0.0222	0.00605	2.39e-05	0.805	G2
TCGA-56-8624-01	0.00829	0.0687	0.0183	0.0387	0.00988	3.01e-09	0.765	G2
TCGA-34-5927-01	0.00776	0.101	0.023	0.0215	0.00571	1.58e-10	0.784	G2
TCGA-43-7657-01	0.00405	0.0565	0.00959	0.0163	0.00534	7.17e-10	0.803	G2
TCGA-66-2788-01	0.0362	0.0855	0.00573	0.0229	0.0173	6.52e-09	0.663	G2
TCGA-NK-A5D1-01	0.00317	0.0107	0.0448	0.0223	0.00499	5.06e-09	0.892	G2
TCGA-52-7809-01	0.00581	0.0318	0.0217	0.0294	0.00984	1.8e-09	0.837	G2
TCGA-NC-A5HK-01	0.00265	0.0638	0.0199	0.0109	0.00331	0.000751	0.879	G2
TCGA-60-2703-01	0.0141	0.0431	0.0141	0.0296	0.00552	7.9e-09	0.737	G2
TCGA-60-2698-01	0.0024	0.0774	0.0214	0.0313	0.0507	1.29e-08	0.748	G2
TCGA-56-A4BY-01	0.00899	0.116	0.0144	0.0517	0.00708	3.88e-11	0.775	G2
TCGA-56-1622-01	0.0032	0.098	0.0232	0.0171	0.00335	1.08e-09	0.805	G2
TCGA-85-8481-01	0.00857	0.0817	0.00575	0.0079	0.0151	2.64e-09	0.743	G2
TCGA-68-8251-01	0.00817	0.0918	3.49e-07	0.02	0.0127	8.66e-09	0.659	G2
TCGA-60-2697-01	0.103	0.09	0.0119	0.0953	0.0225	9.73e-09	0.587	G2
TCGA-85-8288-01	0.0104	0.0786	0.00927	0.043	0.00703	0.000314	0.607	G2
TCGA-21-1076-01	0.0147	0.11	0.0028	0.0281	0.106	2.76e-07	0.578	G2
TCGA-66-2744-01	0.0246	0.0593	0.0186	0.034	0.0422	0.0154	0.746	G2
TCGA-63-A5MT-01	0.00474	0.0696	0.0256	0.0267	0.0138	4.86e-09	0.75	G2
TCGA-77-8136-01	0.0129	0.0584	9.99e-07	0.0111	0.0349	0.00826	0.468	G2
TCGA-68-7757-01	0.0112	0.0964	4.62e-07	0.0196	0.0104	7.66e-09	0.528	G2
TCGA-98-A53H-01	0.0536	0.0707	0.00202	0.0987	0.0177	1.32e-07	0.464	G2
TCGA-85-8287-01	0.064	0.0774	8.38e-07	0.0465	0.0146	1.44e-07	0.329	G2
TCGA-NC-A5HJ-01	0.0123	0.0333	0.0371	0.0916	0.0608	0.002	0.753	G2
TCGA-85-8584-01	0.0302	0.021	0.0172	0.0221	0.0111	0.0048	0.819	G2
TCGA-63-A5MN-01	0.048	0.0959	0.0129	0.0384	0.0317	0.00252	0.624	G2
TCGA-22-4595-01	0.0116	0.0395	1.09e-06	0.0121	0.0245	0.00228	0.652	G2
TCGA-56-8201-01	0.00571	0.0777	2.99e-07	0.0154	0.0607	0.00181	0.538	G2
TCGA-92-7340-01	0.00683	0.0407	4.75e-06	0.0281	0.0144	0.000436	0.553	G2
TCGA-34-8454-01	0.0234	0.0731	0.0087	0.0411	0.0175	0.0113	0.693	G2
TCGA-39-5019-01	0.0108	0.134	2.85e-06	0.018	0.0115	9.37e-10	0.753	G2
TCGA-85-8351-01	0.00167	0.0636	0.0139	0.0407	0.0105	0.000525	0.814	G2
TCGA-37-3789-01	0.00117	0.0492	0.0296	0.0103	0.0175	0.00445	0.867	G2
TCGA-63-7020-01	0.00686	0.105	0.0195	0.0255	0.0141	0.00426	0.775	G2
TCGA-51-6867-01	0.00244	0.0728	0.0213	0.0348	0.00776	0.00305	0.804	G2
TCGA-60-2696-01	0.0113	0.0697	0.00974	0.0314	0.0181	8.64e-10	0.809	G2
TCGA-56-A4ZJ-01	9.61e-05	0.0765	0.00679	0.056	0.0339	0.000333	0.602	G2
TCGA-56-8626-01	0.00269	0.0617	0.00904	0.0447	0.0129	1.05e-07	0.738	G2
TCGA-56-8622-01	0.0223	0.0536	0.00906	0.0302	0.00935	9.63e-05	0.694	G2
TCGA-39-5039-01	0.00988	0.0338	0.0108	0.0349	0.0159	5.02e-09	0.782	G2
TCGA-60-2708-01	7.39e-05	0.0382	2.86e-06	0.0178	0.00734	5.66e-08	0.499	G2
TCGA-60-2710-01	0.0127	0.094	0.0103	0.0354	0.0191	9.35e-10	0.707	G2
TCGA-68-8250-01	0.00701	0.0786	0.0193	0.0661	0.0201	2.57e-09	0.763	G2
TCGA-18-3417-01	0.00694	0.0211	9.89e-07	0.00947	0.00643	7.57e-05	0.742	G2
TCGA-39-5040-01	0.0129	0.0434	0.0623	0.0423	0.00627	5.4e-10	0.811	G2
TCGA-22-4609-01	0.0247	0.111	0.00442	0.0454	0.0418	1.36e-07	0.595	G2
TCGA-77-8145-01	0.00378	0.0841	4.86e-07	0.0227	0.00819	6.93e-07	0.469	G2
TCGA-66-2756-01	0.00715	0.0274	0.0119	0.0141	0.0088	2.57e-09	0.898	G2
TCGA-60-2695-01	0.0103	0.0428	0.0189	0.0245	0.0183	0.000297	0.852	G2
TCGA-43-8118-01	0.00147	0.131	0.0115	0.0351	0.0248	1.39e-09	0.701	G2
TCGA-66-2753-01	0.0104	0.0632	0.0057	0.0207	0.00846	1.02e-10	0.785	G2
TCGA-52-7622-01	0.0183	0.0909	0.0171	0.0345	0.0304	0.00821	0.738	G2
TCGA-77-8007-01	0.00444	0.0392	4.93e-06	0.0292	0.0362	0.000454	0.698	G2
TCGA-56-8628-01	0.016	0.132	0.0152	0.0794	0.0365	1.87e-08	0.61	G2
TCGA-33-4547-01	0.0121	0.0793	0.0323	0.0211	0.00753	3.21e-08	0.754	G2
TCGA-85-6175-01	0.00283	0.00649	1.71e-06	0.0366	0.037	0.00114	0.0103	G2
TCGA-66-2790-01	0.0113	0.0576	0.0735	0.0228	0.0108	9.37e-10	0.751	G2
TCGA-22-4594-01	0.0518	0.0352	0.0108	0.0114	0.0215	1.73e-08	0.801	G2
TCGA-85-8582-01	0.02	0.0205	6.49e-07	0.0143	0.01	2.6e-05	0.239	G2
TCGA-94-7557-01	0.00197	0.0527	0.0114	0.0148	0.0112	0.00218	0.81	G2
TCGA-22-4596-01	0.0218	0.0939	0.00547	0.0409	0.0435	3.04e-08	0.641	G2
TCGA-22-5480-01	0.00906	0.0752	0.00695	0.0422	0.0104	4.43e-05	0.804	G2
TCGA-34-5241-01	0.00252	0.0468	0.0204	0.0226	0.0205	0.00143	0.815	G2
TCGA-34-5928-01	3.36e-05	0.0315	1.03e-07	0.0188	0.0085	3.15e-05	0.448	G2
TCGA-22-4605-01	0.00467	0.0873	0.00324	0.0628	0.0229	9.67e-10	0.716	G2
TCGA-21-1071-01	0.00845	0.0691	0.0107	0.0106	0.0087	1.6e-09	0.794	G2
TCGA-66-2789-01	0.0137	0.0397	0.0227	0.0339	0.0153	0.00185	0.719	G2
TCGA-85-A50M-01	0.00768	0.0757	1.42e-06	0.0381	0.00717	2.12e-08	0.631	G2
TCGA-66-2765-01	0.00831	0.051	0.0111	0.0171	0.0117	2.03e-10	0.834	G2
TCGA-6A-AB49-01	0.000156	0.0777	0.0169	0.00842	0.002	1.49e-07	0.891	G2
TCGA-85-8350-01	0.0103	0.0763	0.0348	0.0476	0.0134	1.73e-08	0.655	G2
TCGA-60-2713-01	0.00487	0.165	3.04e-08	0.0201	0.0436	1.72e-08	0.58	G2
TCGA-85-6560-01	0.0109	0.0604	0.0158	0.0607	0.028	1.06e-09	0.734	G2
TCGA-56-8625-01	0.0251	0.0719	3.06e-05	0.0368	0.0854	0.0107	0.515	G2
TCGA-66-2780-01	0.0113	0.0503	0.00365	0.0101	0.0113	4.46e-08	0.802	G2
TCGA-66-2777-01	0.00627	0.0572	0.0199	0.0247	0.0349	4.08e-08	0.795	G2
TCGA-70-6722-01	0.00693	0.0696	1.47e-06	0.0326	0.0231	2.21e-08	0.651	G2
TCGA-56-8503-01	0.0133	0.0506	1.28e-06	0.0289	0.0315	3.05e-06	0.537	G2
TCGA-34-5236-01	0.0065	0.056	9.3e-07	0.0123	0.0272	0.000938	0.525	G2
TCGA-77-7338-01	0.00862	0.0952	0.0181	0.0398	0.0131	0.000614	0.668	G2
TCGA-56-8309-01	0.0278	0.127	0.0212	0.0559	0.0315	5.48e-09	0.6	G2
TCGA-77-A5G1-01	0.0116	0.0958	0.0154	0.0366	0.0171	5.22e-11	0.761	G2
TCGA-22-1002-01	0.0196	0.0808	0.0224	0.0906	0.0121	1.08e-07	0.646	G2
TCGA-60-2707-01	0.00219	0.0815	0.000662	0.0225	0.0152	3.69e-08	0.655	G2
TCGA-85-A511-01	0.0209	0.0819	1.49e-05	0.0128	0.0151	7.6e-10	0.623	G2
TCGA-98-A539-01	0.00667	0.0853	0.00575	0.0299	0.0143	1.02e-09	0.802	G2
TCGA-77-8138-01	0.00846	0.0863	0.0162	0.0247	0.0185	1.49e-09	0.712	G2
TCGA-52-7811-01	0.00395	0.0834	0.0153	0.0843	0.0167	1.53e-08	0.695	G2
TCGA-56-6545-01	0.0123	0.098	2.02e-07	0.0329	0.0247	0.000221	0.391	G2
TCGA-34-5239-01	0.02	0.0802	0.0222	0.0438	0.0136	0.00281	0.636	G2
TCGA-66-2768-01	1.31e-07	0.0895	0.0113	0.0137	0.0186	0.00133	0.85	G2
TCGA-98-8023-01	0.0233	0.0525	0.00109	0.0223	0.0222	0.00175	0.695	G2
TCGA-85-7710-01	0.00227	0.0807	0.0122	0.0217	0.00755	1.15e-10	0.831	G2
TCGA-85-7844-01	0.0152	0.105	2.51e-05	0.034	0.0138	1.85e-06	0.585	G2
TCGA-22-5472-01	0.00087	0.127	0.0197	0.058	0.0251	2.97e-09	0.717	G2
TCGA-58-8386-01	0.00193	0.0964	0.00733	0.055	0.0415	1.81e-08	0.715	G2
TCGA-22-4591-01	0.00574	0.0523	0.0265	0.0214	0.00955	1.03e-09	0.872	G2
TCGA-58-8390-01	0.00137	0.0847	0.0111	0.0328	0.0104	1.29e-08	0.656	G2
TCGA-66-2773-01	0.00672	0.0478	0.0205	0.0186	0.0254	2.11e-10	0.821	G2
TCGA-46-3766-01	0.0503	0.0691	0.00817	0.0449	0.0288	2.81e-08	0.527	G2
TCGA-60-2725-01	0.0183	0.0904	0.0205	0.036	0.0457	1.68e-08	0.599	G2
TCGA-98-7454-01	0.0452	0.07	3.73e-07	0.0768	0.0327	0.00491	0.419	G2
TCGA-85-8048-01	0.0388	0.0716	0.0269	0.0804	0.0288	5.4e-05	0.579	G2
TCGA-56-8623-01	0.00347	0.0568	0.0154	0.0979	0.0635	0.00607	0.739	G2
TCGA-18-3409-01	0.00129	0.0384	6.41e-07	0.0489	0.028	1.09e-07	0.5	G2
TCGA-56-8083-01	0.00174	0.0402	0.0453	0.0372	0.00384	1.32e-08	0.803	G2
TCGA-63-6202-01	0.00491	0.0268	0.00423	0.0501	0.0455	0.00309	0.723	G2
TCGA-22-5492-01	0.0213	0.114	0.0305	0.0398	0.0282	0.00267	0.716	G2
TCGA-85-6561-01	0.0365	0.107	0.000582	0.035	0.0211	0.00252	0.417	G2
TCGA-98-8021-01	0.0137	0.115	0.00622	0.0319	0.00811	4.27e-07	0.677	G2
TCGA-77-6842-01	0.0119	0.0978	0.0669	0.0592	0.0235	0.0198	0.634	G2
TCGA-90-7964-01	0.0102	0.0588	0.00799	0.0339	0.0192	0.00104	0.776	G2
TCGA-56-A62T-01	0.00336	0.0922	0.000769	0.00877	0.0166	0.00213	0.748	G2
TCGA-63-A5MM-01	0.00173	0.0772	0.0175	0.0301	0.0208	0.00478	0.752	G2
TCGA-98-A53B-01	0.00594	0.106	0.0456	0.0325	0.0217	1.09e-07	0.701	G2
TCGA-96-7545-01	0.0171	0.0914	0.00767	0.067	0.0257	5.11e-09	0.754	G2
TCGA-63-A5MW-01	2.94e-07	0.0322	0.054	0.0277	0.00509	0.00186	0.627	G2
TCGA-21-1079-01	0.00104	0.0952	7.99e-07	0.0329	0.0101	2.95e-08	0.632	G2
TCGA-60-2704-01	0.0407	0.109	0.000149	0.0598	0.0422	4.01e-08	0.389	G2
TCGA-LA-A7SW-01	0.000125	0.0815	0.00791	0.0178	0.00905	1.37e-09	0.817	G2
TCGA-85-8666-01	0.00306	0.0481	1.02e-06	0.0241	0.0191	2.56e-06	0.679	G2
TCGA-56-5897-01	0.0399	0.0804	3.24e-07	0.0211	0.0345	3.46e-06	0.401	G2
TCGA-56-7731-01	0.0191	0.0577	0.00707	0.0655	0.0205	4.39e-09	0.696	G2
TCGA-98-A53D-01	0.0307	0.0606	1.45e-06	0.0985	0.0529	1.2e-05	0.341	G2
TCGA-77-8146-01	0.00834	0.0869	0.0107	0.029	0.0102	3.47e-11	0.781	G2
TCGA-66-2734-01	0.00159	0.061	0.00806	0.0167	0.0253	6.61e-07	0.764	G2
TCGA-34-5929-01	0.00263	0.0928	0.0186	0.0245	0.0126	2.68e-09	0.797	G2
TCGA-21-5783-01	0.00309	0.056	4.17e-07	0.0188	0.00403	3.11e-08	0.715	G2
TCGA-46-3767-01	0.032	0.0628	0.011	0.049	0.0192	2.03e-08	0.543	G2
TCGA-66-2755-01	0.0065	0.116	3.57e-07	0.0536	0.0278	9.7e-09	0.722	G2
TCGA-43-2581-01	0.0141	0.0731	5.22e-08	0.0223	0.0412	0.00138	0.711	G2
TCGA-33-4533-01	0.0022	0.0463	0.0341	0.0205	0.00476	3.14e-09	0.762	G2
TCGA-56-7222-01	0.0038	0.0657	0.0145	0.0158	0.00268	2.94e-09	0.866	G2
TCGA-60-2724-01	3.73e-07	0.0401	1.99e-07	0.0181	0.00725	4.11e-09	0.547	G2
TCGA-77-7337-01	0.00351	0.0474	0.0066	0.0216	0.00825	0.00131	0.712	G2
TCGA-85-8353-01	0.028	0.128	5.3e-07	0.0306	0.012	1.4e-08	0.502	G2
TCGA-66-2786-01	0.00722	0.0874	0.0278	0.0168	0.0254	1.05e-10	0.797	G2
TCGA-43-6770-01	0.0025	0.1	0.0136	0.0311	0.00963	2.7e-08	0.694	G2
TCGA-34-2608-01	0.0366	0.0647	0.00367	0.0293	0.0285	3.53e-08	0.634	G2
TCGA-NC-A5HP-01	3.01e-07	0.0925	6.28e-07	0.0125	0.00948	4.09e-07	0.62	G2
pvalue	0.12	0.198	2.39e-06	3.95e-22	1.69e-11	0.00683	4.59e-27	NA

## Sheet: Table S4_2
Table S4_2 Comparison of ICI-related genes in the two groups of LUSC.
ID	CD274	CTLA4	HAVCR2	LAG3	PDCD1	PDCD1LG2	TIGIT	SIGLEC15
TCGA-90-A4EE-01	4.47551	5.09032	5.8989	5.86503	5.17271	4.50963	4.61291	1.20188
TCGA-85-8049-01	3.50233	3.84453	4.75486	3.63958	3.63804	3.49532	3.27672	1.44932
TCGA-39-5016-01	6.90211	3.08003	4.95221	4.01522	3.01621	4.44801	3.43615	0.960734
TCGA-56-8304-01	3.09224	1.79227	2.6472	2.94699	1.83815	2.19188	1.74584	0.29125
TCGA-22-4599-01	4.20052	3.23562	5.47974	4.47848	2.34471	4.42759	2.59538	0.777451
TCGA-60-2712-01	3.71782	2.88323	4.69475	3.3249	3.24904	3.69683	2.6311	0.71949
TCGA-21-1080-01	2.61202	1.8922	4.09632	3.15144	2.58345	2.21145	1.98247	0.28629
TCGA-33-AASI-01	2.32556	2.67002	3.049	3.45158	2.82049	1.97416	2.90408	0.227371
TCGA-56-7582-01	3.27977	2.27044	4.45683	2.61979	1.3825	2.80841	2.24132	0.859413
TCGA-56-7822-01	1.7376	1.0333	3.59956	2.17457	0.865285	1.77922	0.972178	0.414677
TCGA-56-7579-01	1.35952	1.19434	4.0329	1.3607	0.673376	1.84451	0.621899	1.35654
TCGA-46-6025-01	4.91242	1.96429	2.94388	3.37501	1.40059	3.05146	0.848317	0.171079
TCGA-77-7141-01	4.56761	2.05068	3.59506	3.01189	1.6537	2.84316	1.89336	0.450591
TCGA-22-5477-01	6.26013	2.0875	3.72455	3.32048	1.87857	4.39504	2.05821	0.349026
TCGA-21-1070-01	5.35569	3.75375	4.56517	4.34177	3.4163	3.39269	3.35883	1.44573
TCGA-60-2711-01	1.97255	1.71896	3.6689	3.82789	3.55445	1.8862	2.71469	0.346645
TCGA-98-A53J-01	3.40558	1.57483	2.8109	1.49272	0.824646	1.78153	0.865285	0.264116
TCGA-98-8020-01	3.54565	3.04059	4.65599	3.96308	3.21504	2.74565	2.66844	0.77104
TCGA-77-7335-01	3.53081	3.95153	5.79057	5.19913	3.21073	4.23771	4.3588	1.20902
TCGA-21-1077-01	3.75679	2.14936	3.75855	1.79002	1.40048	3.00865	1.58386	1.00892
TCGA-90-A4ED-01	1.37962	1.72892	2.894	3.06015	4.14328	2.11975	1.32118	0.496104
TCGA-63-5128-01	3.20589	0.656359	2.93329	1.06468	0.390998	2.27709	0.561986	0.224287
TCGA-51-4080-01	3.47612	1.52497	3.70796	1.6712	1.00173	3.37926	0.601792	0.809661
TCGA-68-A59I-01	3.22917	3.45687	3.37743	3.4832	2.75971	2.47521	3.04117	1.14587
TCGA-60-2716-01	2.05273	0.485118	2.14672	0.985136	0.493545	1.22694	0.424707	0.283329
TCGA-22-5474-01	5.71717	3.09495	5.23344	4.70597	3.54367	4.45549	3.32751	0.889162
TCGA-77-7139-01	6.5492	1.86485	3.28805	2.45707	1.65384	3.50888	2.03893	0.907198
TCGA-21-5786-01	1.88303	1.90728	3.07569	2.61758	1.8439	2.04747	1.4845	0.308244
TCGA-O2-A5IB-01	1.66798	1.6277	2.3983	1.5743	1.43328	1.70562	0.905582	1.41408
TCGA-LA-A446-01	4.7846	1.79656	3.18645	2.36132	2.25909	2.69428	1.62686	0.328607
TCGA-63-7021-01	4.20279	2.58301	3.88395	3.08316	2.15098	2.7544	2.57379	0.463518
TCGA-60-2720-01	2.24519	2.62274	3.98054	3.19972	2.69524	1.83907	1.67591	0.520347
TCGA-22-5483-01	2.68419	5.9956	4.81743	2.72701	2.02984	3.57244	1.73057	2.73531
TCGA-18-3411-01	2.48913	2.63208	5.40787	2.82473	1.80962	3.28188	1.65058	0.457752
TCGA-77-8133-01	3.87406	3.71397	4.60703	3.2945	4.829	3.02475	3.70402	2.35566
TCGA-NC-A5HR-01	4.47651	2.16572	3.04665	2.67751	1.52246	3.10264	1.79743	0.348572
TCGA-94-8491-01	3.06504	2.13488	3.76787	2.39794	2.91741	1.84948	2.38103	0.465295
TCGA-L3-A524-01	2.27536	1.97284	3.88004	3.22689	1.87113	2.25493	2.11197	0.941106
TCGA-60-2706-01	3.04061	3.07113	5.82927	4.36004	3.90228	3.86486	3.25269	1.30165
TCGA-37-A5EL-01	0.896233	1.84362	2.7871	2.4708	2.81075	1.38929	1.84258	1.77374
TCGA-77-A5G7-01	1.47316	1.73331	1.93127	1.54918	0.962734	0.459432	1.63696	0.224411
TCGA-56-A5DS-01	2.01396	2.41362	2.91464	3.07815	2.42892	1.76596	2.45544	0.302758
TCGA-56-A4BW-01	2.10528	2.70531	3.57849	3.49973	2.14045	1.67338	2.38612	0.117163
TCGA-85-A4JC-01	1.36933	2.21005	3.43958	1.71092	1.60621	1.29801	2.01218	0.557288
TCGA-NK-A5CT-01	4.33871	2.30214	2.88982	2.36264	1.61523	2.99738	1.82342	0.912956
TCGA-94-A4VJ-01	2.09363	2.25644	3.39747	2.85559	2.31083	1.76956	1.92174	0.355693
TCGA-O2-A52Q-01	5.89747	4.68265	5.98006	3.8696	3.88862	4.49176	3.55134	0.862035
TCGA-77-8156-01	3.36973	3.48912	5.2638	4.64972	4.24859	3.47713	3.84349	1.22879
TCGA-70-6723-01	1.8899	1.15801	2.7212	2.89916	2.10876	1.5801	2.29795	0.305912
TCGA-77-6843-01	4.68616	1.56301	2.96312	2.1447	1.08209	1.94681	1.16105	0.395392
TCGA-18-4086-01	4.61023	2.35519	4.38855	2.8222	2.31533	3.24607	1.84523	0.430392
TCGA-56-8629-01	1.8081	2.35513	3.32773	3.20486	2.31249	2.03051	1.46163	0.386701
TCGA-NC-A5HL-01	6.71469	3.62143	4.35105	4.1598	3.52593	4.89809	3.0558	1.21798
TCGA-51-4079-01	4.93901	2.14936	4.407	2.81244	2.14692	3.66071	2.10732	0.171591
TCGA-85-A4JB-01	2.91474	2.0431	2.45681	2.88427	1.63199	2.44972	1.56998	0.569686
TCGA-56-A4BX-01	3.15573	0.123401	2.07529	1.97834	0.0851527	1.46242	0.197236	0.175429
TCGA-NC-A5HO-01	1.87413	1.98342	2.65705	3.05566	2.28579	1.23033	2.02088	0.297602
TCGA-43-7658-01	3.32822	3.3195	5.33514	5.18443	4.09848	2.90954	3.61418	0.510962
TCGA-22-5482-01	2.07522	0.797926	3.04212	1.5063	0.77349	2.46242	1.02715	0.418999
TCGA-85-A4QQ-01	2.15212	1.65086	2.92243	1.67374	1.26309	1.06108	1.00187	0.308361
TCGA-34-5231-01	2.50062	2.61082	3.43946	3.70872	2.13576	2.40626	2.40577	0.312897
TCGA-58-8391-01	4.43453	1.02737	2.37721	1.83046	0.993638	1.892	1.26327	0.195977
TCGA-63-A5MY-01	3.51666	0.355355	0.768163	1.52065	0.212134	0.947554	0.372284	0
TCGA-58-8387-01	5.73748	2.29813	3.51885	2.68331	1.95382	6.87814	2.44692	0.667938
TCGA-21-1078-01	1.57439	0.476952	2.24935	0.419755	0.606726	0.733788	0.374622	5.80429
TCGA-22-4607-01	1.70549	1.33885	3.6958	1.64446	1.99418	2.93919	1.01393	2.2909
TCGA-66-2763-01	5.06165	1.75655	3.7893	3.18225	1.70682	3.91382	1.52015	0.416732
TCGA-33-4587-01	2.12734	1.53635	3.51244	2.89749	1.37262	2.23772	1.45117	0.511873
TCGA-63-A5M9-01	5.90224	2.95942	3.79278	2.5956	2.42589	4.13825	2.2278	0.62938
TCGA-37-4133-01	5.27994	1.94035	4.66444	2.23453	2.44244	4.61	1.18053	0.251446
TCGA-94-7943-01	1.74893	1.87031	3.48905	1.83863	2.05596	1.72936	1.45312	1.99226
TCGA-92-8065-01	2.15885	2.73738	4.42395	3.20767	2.31412	2.55459	2.54223	0.384381
TCGA-66-2757-01	3.10052	1.98035	5.06465	3.79854	3.08483	3.40773	2.2154	0.703367
TCGA-33-4582-01	0.748289	0.909428	2.55631	2.26703	0.883699	1.01128	1.59407	0.128821
TCGA-56-8308-01	4.98068	2.44119	3.43389	2.08212	2.4551	3.61675	2.05419	0.597031
TCGA-56-6546-01	3.08904	2.98779	4.99195	4.79971	3.01644	3.28823	3.33023	1.20989
TCGA-85-7696-01	2.42648	2.78239	3.74705	2.05388	1.63691	2.23714	2.60708	1.24884
TCGA-85-A4QR-01	2.64906	0.378068	0.696973	3.42254	0.226385	0.840765	0.995882	0.0867838
TCGA-37-A5EN-01	3.36908	2.90687	2.90269	2.44377	2.50888	2.10484	2.82196	0.63914
TCGA-77-A5GF-01	7.20494	2.37212	3.70524	3.31856	2.58439	4.13254	2.44039	0.740107
TCGA-22-1011-01	2.81346	2.84147	3.45914	2.7835	2.81766	2.55405	3.28334	0.313246
TCGA-46-3765-01	2.80058	2.07984	4.21423	2.31861	2.26616	3.10455	1.92661	0.668119
TCGA-96-7544-01	5.41072	2.35437	4.79164	2.1357	1.53913	4.13528	2.85643	0.397584
TCGA-39-5035-01	6.6204	2.67661	4.72907	4.32238	3.08522	3.45302	2.94173	1.33874
TCGA-96-8170-01	1.79801	1.93433	3.95274	1.59984	1.49226	1.58515	1.5589	0.295135
TCGA-56-8504-01	2.91399	2.48792	4.04375	3.52017	2.62635	3.27773	2.79834	0.942308
TCGA-56-7823-01	3.04729	1.45948	2.7352	2.58741	1.60815	2.51362	1.06012	0.36446
TCGA-58-A46N-01	5.29967	1.43659	2.31617	2.14724	1.43504	3.69121	1.14561	0.157173
TCGA-22-0944-01	2.30982	1.57763	2.30463	1.86924	0.779134	1.23781	0.827656	1.12545
TCGA-33-AASL-01	2.97589	1.27858	2.77724	3.0128	2.01049	2.10544	1.74923	0.282973
TCGA-85-8352-01	1.3794	0.932364	2.38858	2.79597	1.56604	0.718614	0.932288	0.68437
TCGA-60-2719-01	2.48342	2.04572	4.52484	2.61582	1.94991	2.75416	2.27462	0.437654
TCGA-33-4532-01	2.52712	1.46299	3.12285	2.41733	1.6487	1.95869	1.15406	0.174023
TCGA-63-A5MI-01	1.43429	1.08875	2.21067	1.33668	1.10434	1.01771	2.13914	0.097476
TCGA-NK-A5CR-01	4.62549	1.26538	2.29901	1.91081	0.52687	1.98032	0.68446	0.223423
TCGA-NC-A5HM-01	3.74956	2.42983	2.40626	3.49313	1.76795	2.14228	1.97944	0.344828
TCGA-33-A5GW-01	3.70237	0.309409	1.87727	0.605115	0.435735	2.04743	0.269512	0.178747
TCGA-NC-A5HE-01	4.81203	4.4849	5.60553	5.19105	4.01222	4.5889	4.14472	0.607011
TCGA-43-A56V-01	1.91548	1.84048	2.97416	2.40182	1.2022	1.34613	1.42196	0.330099
TCGA-63-5131-01	2.01089	0.92037	3.44684	3.2302	0.861241	2.5141	2.38926	0.384713
TCGA-66-2795-01	2.64464	2.04604	5.19283	2.40654	1.53237	3.76336	2.09478	0.541515
TCGA-21-1075-01	4.98648	0.673104	2.01307	0.440208	0.119954	3.21251	0.452068	0.0980152
TCGA-39-5030-01	3.94225	3.8553	5.05715	4.85851	3.78146	4.08433	3.77074	0.953526
TCGA-66-2787-01	6.67904	3.02146	4.92731	3.5915	3.27004	4.66722	2.84402	0.505688
TCGA-18-3410-01	7.63135	3.83167	5.14751	4.19253	3.38835	4.76171	3.22986	1.09119
TCGA-85-A512-01	2.85326	2.15419	3.27639	1.76184	0.889629	1.778	1.14574	0.820812
TCGA-39-5036-01	3.48516	1.20764	3.32741	2.52351	1.89029	2.25761	1.99874	0.736994
TCGA-77-7465-01	3.9092	3.81757	4.82932	4.31797	3.1154	4.26006	3.7328	1.54799
TCGA-34-5240-01	4.54611	0.835762	4.71638	1.39523	0.951812	4.40981	1.20483	1.01621
TCGA-43-A475-01	6.51412	4.21466	5.75035	5.57225	4.74759	4.76939	3.9659	1.2052
TCGA-37-3783-01	2.81576	3.68606	5.11622	3.16397	2.69675	3.0533	2.59247	0.148609
TCGA-43-6771-01	3.83043	1.51828	3.70823	2.29458	1.95821	3.33708	1.69033	1.17817
TCGA-94-8490-01	2.62515	0.635244	2.01468	2.74722	1.75026	2.0996	1.23915	0.515107
TCGA-NC-A5HN-01	4.84221	1.55056	2.08831	2.67902	1.31707	2.53856	1.35095	0.172488
TCGA-18-3416-01	6.96971	3.75524	5.41791	6.16443	4.57332	4.75259	4.40881	0.328262
TCGA-43-2578-01	1.91472	2.62438	4.27228	3.53884	2.94847	2.62522	1.7205	0.49416
TCGA-56-7730-01	4.28426	0.474981	2.0513	1.65796	0.793272	2.82491	0.561595	0.412619
TCGA-22-5491-01	3.15806	1.74631	3.52771	2.12763	1.57792	2.68751	1.57114	0.204767
TCGA-33-4586-01	5.55486	0.684729	3.31051	1.21083	0.948451	3.9386	0.747602	0.269751
TCGA-63-7022-01	1.99045	3.16617	4.74727	2.97772	2.83915	3.67069	2.83044	0.56511
TCGA-85-7698-01	6.11703	3.75341	4.56007	3.89507	2.98087	3.82668	3.05102	1.05054
TCGA-22-5478-01	1.94811	2.1121	3.94816	2.51488	1.8069	2.63988	2.22157	0.992986
TCGA-39-5034-01	2.20836	1.90812	3.88114	3.066	2.19607	2.71635	2.034	0.446786
TCGA-39-5037-01	3.49219	0.82603	1.39534	1.71853	0.0374525	2.55979	0.261952	0.213876
TCGA-56-7223-01	1.71695	1.68433	2.02173	1.4899	0.840604	1.34608	0.317651	0.401084
TCGA-85-7843-01	1.66848	1.95133	3.92516	1.81607	1.9321	2.39734	1.92695	0.691802
TCGA-68-7755-01	5.42074	2.01493	2.99016	2.63334	1.56194	3.69813	1.65741	0.278698
TCGA-77-7142-01	2.34457	1.64363	4.33553	2.50477	1.16279	2.33894	3.69525	0.885496
TCGA-18-3415-01	6.27344	2.75431	4.50194	3.63313	2.43515	4.126	2.30323	0.0640551
TCGA-NC-A5HD-01	1.96551	1.77775	1.88639	2.1277	0.868845	1.25417	1.63311	0.0396999
TCGA-66-2778-01	1.81545	1.04278	4.732	1.03682	0.927214	1.97622	1.124	0.578504
TCGA-85-8052-01	3.92911	2.5009	3.9005	2.3562	2.41679	2.22983	1.83952	0.482952
TCGA-77-8154-01	1.49426	0.728748	1.83184	1.31435	0.784336	0.775514	0.78927	0.248778
TCGA-85-8580-01	3.2473	2.71925	3.49829	2.50134	3.19568	1.5099	2.97746	1.15049
TCGA-39-5027-01	3.51167	0.842295	1.91269	2.21372	0.827575	1.73583	0.775093	0.143655
TCGA-66-2785-01	3.9807	3.84705	5.33949	5.21501	3.85812	3.56001	3.34704	0.662935
TCGA-85-A4CL-01	2.56866	3.75215	4.4567	5.09795	3.8844	2.25045	3.26403	0.433494
TCGA-66-2781-01	1.97944	1.23585	3.02997	1.6402	1.27834	2.3584	1.50146	0.673647
TCGA-39-5029-01	1.89662	2.44172	4.58505	4.36601	3.07888	2.20948	2.79183	1.10501
TCGA-J1-A4AH-01	5.11883	1.48161	2.79298	2.39014	1.56345	2.91211	1.48677	0.546265
TCGA-22-0940-01	3.78587	3.91039	5.5307	4.75298	3.67455	3.92319	3.69348	0.393526
TCGA-77-A5G3-01	6.24526	1.72897	3.64604	3.04333	2.3807	3.17827	2.25526	0.182311
TCGA-66-2759-01	6.64449	2.56299	4.80194	3.37301	2.65127	6.88822	2.33882	0.281194
TCGA-22-5471-01	3.76158	3.13549	5.01153	5.34015	4.44101	3.54118	3.46511	0.609282
TCGA-98-A538-01	3.39541	2.23876	3.65068	3.03277	2.18869	2.7881	1.93285	0.518837
TCGA-63-A5MS-01	2.92619	3.81107	4.43632	3.51971	2.7784	2.76035	2.65917	0.84149
TCGA-77-7463-01	4.40082	1.21412	3.48011	1.5757	1.07018	2.61915	1.10111	0.243547
TCGA-22-5481-01	5.24902	1.83123	3.72388	4.63054	2.89393	2.83329	2.33348	0.527971
TCGA-58-A46J-01	2.59472	2.16427	4.07783	2.89908	2.06143	1.84659	1.78144	0.220206
TCGA-NC-A5HG-01	0.793272	0.63812	1.96333	2.25728	0.679063	0.517931	0.727093	0.139469
TCGA-56-8305-01	1.42433	1.724	3.49794	1.72923	1.43627	1.74584	1.29213	0.299245
TCGA-85-A4PA-01	3.67439	6.10364	4.61045	3.9542	6.3621	3.32349	5.58167	2.50383
TCGA-MF-A522-01	2.84724	2.01639	3.17154	3.25266	2.22169	1.7405	1.76043	0.213005
TCGA-58-A46L-01	3.55219	3.1336	4.4421	3.76549	3.00126	3.02391	3.18153	0.924632
TCGA-85-8664-01	0.807272	1.21388	2.33617	2.02864	1.48311	0.676448	0.870976	5.73006
TCGA-63-A5MV-01	5.56304	3.5408	4.30763	2.77322	2.72271	4.41493	2.97821	0.795518
TCGA-21-5784-01	2.01468	1.48171	4.25594	2.53406	1.79764	1.81566	1.44392	0.267236
TCGA-22-5479-01	4.30237	2.31269	3.6819	3.19629	2.10625	2.73405	2.04271	0.303927
TCGA-33-AASJ-01	5.32254	1.6116	2.6799	2.68057	1.96122	3.26899	1.40942	0.362778
TCGA-18-3414-01	2.55341	2.16717	4.03213	2.81588	2.07368	2.73044	2.24513	0.636915
TCGA-NC-A5HH-01	1.37395	2.28404	2.96088	2.94035	2.23275	1.73561	1.49462	0.171719
TCGA-77-8150-01	5.54199	3.73317	3.976	3.8229	3.35651	3.15147	3.05344	0.082975
TCGA-85-8277-01	6.39912	1.79784	3.62366	3.2161	2.51334	2.81379	2.2423	0.349026
TCGA-34-2596-01	7.14169	2.43763	4.00754	2.79548	2.88875	5.69242	2.34315	0.967685
TCGA-43-5668-01	3.59054	3.70756	5.48289	4.91289	4.09347	4.70829	3.98101	1.49257
TCGA-39-5011-01	4.10367	2.88988	5.83584	5.00656	4.14953	3.74504	3.03353	2.48602
TCGA-68-A59J-01	6.84329	3.95049	4.92938	4.37372	3.86554	3.4575	3.16417	0.162983
TCGA-77-8140-01	1.6688	0.454913	2.08614	1.51314	1.68522	1.20464	1.52572	0.135666
TCGA-60-2726-01	1.6565	2.8503	3.48801	3.75697	3.46721	1.65021	2.15504	0.202637
TCGA-33-4538-01	5.92399	1.88483	3.73865	2.3518	1.84266	4.25714	1.71945	0.185993
TCGA-77-8131-01	3.95843	3.01696	5.71341	4.07081	3.69374	3.91919	3.13246	1.83766
TCGA-98-A53A-01	1.57173	2.51937	2.96466	3.23217	3.47816	1.57454	2.4348	0.102188
TCGA-92-7341-01	3.31816	1.70487	3.92799	2.08855	1.17358	3.20129	1.93146	0.753262
TCGA-79-5596-01	3.90841	1.07847	2.35476	1.29472	0.969454	1.44223	1.09565	0.952408
TCGA-77-8144-01	2.44612	2.18425	3.19967	2.65434	1.71101	3.65373	1.53496	0.170822
TCGA-63-A5MU-01	3.2521	1.39429	2.3555	1.99375	1.34153	2.17871	1.30287	0.208517
TCGA-77-A5GH-01	4.8312	4.06195	5.69393	5.68224	3.21179	3.88916	3.69951	1.22231
TCGA-34-8456-01	4.72598	2.70233	3.66896	2.4352	2.15329	3.42971	2.17405	0.573665
TCGA-63-A5MP-01	7.20281	4.07661	4.30579	3.92035	3.75381	3.91591	3.29979	1.13763
TCGA-85-8070-01	6.45108	1.35772	1.81283	3.43952	0.952259	4.19065	1.1575	0.618239
TCGA-94-7033-01	1.89952	1.2212	1.92589	2.30249	1.2509	1.20138	1.16511	0.191563
TCGA-66-2727-01	5.95972	1.87621	4.67499	2.49139	2.08413	3.17421	1.49308	0.459641
TCGA-21-1072-01	4.0222	1.63092	3.75235	2.0795	1.21804	2.75356	1.49365	0.197362
TCGA-85-A53L-01	2.36485	1.86699	2.0963	2.66282	0.945907	1.30129	1.25755	0.76901
TCGA-46-6026-01	0.75873	0.930321	2.49904	3.08473	0.97475	1.00684	1.96318	0.764941
TCGA-90-A59Q-01	3.42996	3.36676	4.27925	4.54102	3.72407	2.68896	3.30969	0.514804
TCGA-85-A4CN-01	4.19713	2.17709	3.40432	3.33835	2.36866	2.95717	1.94576	1.4642
TCGA-O2-A52V-01	3.84175	2.57722	4.09624	2.35769	2.19371	2.85216	2.38659	0.540523
TCGA-39-5022-01	4.23484	3.40267	5.08119	5.32288	3.97595	3.84879	3.51488	2.0645
TCGA-85-7699-01	3.88353	4.28408	5.23798	4.51977	4.59663	4.24197	3.69082	0.926531
TCGA-33-AASB-01	0.965914	0.917546	1.88745	0.951364	1.36407	0.157044	0.794769	0.556209
TCGA-37-5819-01	1.45291	1.99259	2.95962	3.52492	2.15124	1.37818	1.85874	0.618051
TCGA-85-8276-01	2.78904	3.14911	4.35178	3.80899	3.14388	3.11258	3.13875	0.866948
TCGA-56-5898-01	2.71986	1.54661	4.08208	2.21878	1.64344	2.65471	1.74958	0.727441
TCGA-22-4601-01	3.87438	1.8224	3.76261	3.06443	1.71061	2.54728	2.27077	0.690819
TCGA-56-A4ZK-01	5.77914	3.05986	4.55757	3.61376	2.62817	4.19584	2.55596	1.18948
TCGA-66-2771-01	3.11641	2.85796	5.65286	2.63868	2.73116	3.87253	2.18843	0.302641
TCGA-77-A5GB-01	3.41838	2.87444	4.41679	2.88268	2.37879	2.76167	2.61955	0.426318
TCGA-43-3394-01	4.02331	1.85284	4.03898	1.50034	1.13999	3.61995	0.98324	0.556307
TCGA-85-A513-01	2.78394	4.3179	4.35873	3.8782	3.72225	2.78394	2.57877	0.751978
TCGA-39-5028-01	2.9431	2.48568	4.28282	3.24639	2.35521	3.23034	1.84068	0.585539
TCGA-77-8139-01	2.53104	2.06278	2.96331	2.84918	1.95516	2.79641	1.64289	0.384602
TCGA-43-3920-01	2.69624	3.18933	4.62852	3.22158	2.5065	4.27803	1.6845	0.316609
TCGA-22-5485-01	4.01617	1.12294	3.93233	2.65428	1.24507	2.64734	1.01885	0.250962
TCGA-18-4083-01	6.81748	2.58734	4.12195	3.85284	2.52902	4.40302	2.58892	0.535058
TCGA-33-6738-01	1.39731	1.24543	2.84645	2.34596	1.85132	1.21971	1.65773	2.85651
TCGA-22-4604-01	5.08757	2.77804	5.16497	3.69577	2.97174	4.58479	2.69107	1.74153
TCGA-66-2793-01	1.43739	1.09802	2.09133	3.39483	0.942233	1.06164	1.79548	0.270708
TCGA-90-7769-01	5.0174	1.57754	2.26045	1.17364	0.812621	1.73786	0.839718	0.103263
TCGA-18-3419-01	3.19598	2.59168	4.29748	3.30652	2.887	2.89441	2.6099	0.337311
TCGA-NK-A5CX-01	3.87846	2.80445	3.80336	3.318	2.54498	2.93853	2.24674	0.606253
TCGA-34-2600-01	1.4393	0.96192	2.57732	1.7035	1.25496	1.17069	1.02318	0.393636
TCGA-37-A5EM-01	3.11736	3.98942	4.84693	3.74855	3.30737	3.21353	3.27204	1.19969
TCGA-O2-A52W-01	1.20589	1.46394	2.69203	1.39501	1.00209	1.34908	1.16079	0.383939
TCGA-96-A4JK-01	2.59763	2.47345	3.94992	4.04012	3.07125	2.70885	2.65097	0.611928
TCGA-77-A5G8-01	3.97714	1.63283	3.51889	2.52354	1.60003	2.68192	1.51202	0.425567
TCGA-XC-AA0X-01	4.12121	3.91657	4.78239	2.26297	2.69256	2.67166	2.74831	2.13389
TCGA-85-A510-01	2.558	3.35037	4.27469	4.3429	3.14129	2.33551	2.73996	0.489132
TCGA-77-A5G6-01	1.1279	1.25737	2.82631	1.81077	1.53217	1.3122	1.20345	0.210264
TCGA-85-8354-01	1.79905	1.66303	2.72716	2.06888	1.50726	1.27232	1.43675	0.0855606
TCGA-22-5473-01	6.22226	1.18403	4.01723	2.62295	1.40114	3.99006	1.90006	0.827331
TCGA-63-A5MB-01	3.66638	2.9549	3.86377	3.2674	2.35366	2.44124	2.38551	0.412294
TCGA-66-2767-01	5.00402	4.12535	5.68362	4.60438	4.04322	4.88287	3.48828	1.11243
TCGA-22-1005-01	2.36972	3.22896	4.06679	3.70767	3.56539	2.5294	3.21308	0.648373
TCGA-77-7138-01	2.30159	1.85475	3.01787	1.7129	0.972619	1.79435	1.396	0.804054
TCGA-NC-A5HF-01	2.52539	1.11696	1.85933	1.93123	0.640806	1.51818	0.865048	1.1234
TCGA-77-8009-01	4.216	1.4336	3.89331	3.75466	2.52389	3.76336	1.58631	0.688046
TCGA-58-A46M-01	6.47059	2.5996	4.65743	4.93818	3.06846	4.22422	2.71299	0.522257
TCGA-21-5782-01	1.89921	1.86687	2.95743	3.09877	2.14356	2.38714	2.41873	1.18517
TCGA-18-3408-01	5.38523	2.23113	4.8993	2.41205	0.330099	4.32927	1.87003	0.475915
TCGA-43-7656-01	4.4637	3.64111	4.19851	3.86593	3.69745	3.08616	3.63062	1.35327
TCGA-77-8153-01	3.3468	1.17696	1.83931	1.97199	1.42557	1.81775	1.60017	0.433707
TCGA-90-7766-01	3.28483	3.21633	3.99993	3.25769	2.78283	2.50665	3.56791	1.02446
TCGA-94-8035-01	2.98359	1.16343	3.13924	1.82871	1.07861	1.86592	2.44943	0.432639
TCGA-43-2576-01	2.27926	2.22481	4.88352	2.97591	2.51417	2.34636	1.95877	1.18815
TCGA-18-3412-01	3.27153	1.75446	4.29472	1.69077	1.36295	3.14115	1.36205	0.41045
TCGA-85-6798-01	3.8481	1.4137	2.60713	0.976657	0.829606	2.84404	0.826193	0.316146
TCGA-77-8148-01	3.07488	2.60526	3.7151	2.96105	1.60417	3.00662	2.77575	0.462052
TCGA-77-8143-01	3.45393	1.58655	3.35149	2.44525	2.11317	2.39846	1.53441	0.419107
TCGA-33-AAS8-01	3.87821	2.05551	2.38034	2.46456	1.97647	2.67143	1.50401	0.148999
TCGA-58-A46K-01	6.52908	2.08229	3.53915	3.31349	2.63515	3.62479	2.34696	0.397146
TCGA-18-5595-01	3.71567	0.923796	2.55206	1.81266	0.775767	1.80727	1.25302	0.168257
TCGA-66-2794-01	5.96	3.3641	5.59951	5.32229	4.40267	4.79991	3.98757	0.533264
TCGA-43-A474-01	2.72916	0.567448	1.54918	1.2326	0.0980152	1.90935	0.164658	0.173895
TCGA-60-2714-01	5.29572	2.62588	4.83797	3.44803	4.77698	3.27856	2.05259	1.06901
TCGA-34-7107-01	5.54547	1.96942	4.17127	2.64291	1.98196	4.04496	1.77028	0.628447
TCGA-66-2783-01	4.37671	1.29713	3.98858	2.44101	1.96606	3.5516	1.6673	0.219587
TCGA-85-A50Z-01	2.66703	1.03471	2.55846	2.83631	1.55866	1.54028	1.17913	0.10286
TCGA-43-A56U-01	2.43307	4.41474	3.85315	3.5007	3.51353	2.21251	3.69792	0.518031
TCGA-63-A5MR-01	4.08149	1.97023	2.99154	3.31497	1.67866	1.9542	1.27888	0.538737
TCGA-37-4129-01	1.45912	0	2.60443	1.22355	0.231801	0.983021	0.111031	0.190678
TCGA-34-A5IX-01	2.35668	1.98677	2.85188	2.07608	1.39676	1.49846	1.71378	0.940655
TCGA-85-8071-01	4.07889	2.31365	3.32421	3.38191	2.13004	2.72903	2.58181	0
TCGA-NC-A5HQ-01	6.23448	3.58952	3.4725	3.44155	2.34792	3.79104	2.79102	0.275245
TCGA-60-2722-01	5.20799	1.40643	3.63167	2.43202	1.81274	2.96979	1.36109	0.380951
TCGA-18-5592-01	2.96432	2.27879	3.58357	3.74806	2.52772	2.0719	2.40651	1.04565
TCGA-43-6773-01	3.41604	2.03731	4.01252	3.83689	3.23211	2.74114	2.24577	0.419107
TCGA-85-A5B5-01	5.03793	2.06571	2.92877	2.86683	1.13619	2.72413	1.49902	1.20858
TCGA-56-8082-01	3.22033	1.17498	2.79019	1.69693	0.951289	2.2397	2.06602	0.36042
TCGA-34-5234-01	2.23321	2.7692	5.20076	2.54137	2.28395	3.76583	2.50001	0.810566
TCGA-77-7140-01	4.99724	0.704695	2.98479	1.65072	0.538339	3.16747	1.11902	0.100843
TCGA-21-1083-01	6.16472	3.34103	4.96934	4.71174	2.91445	4.2607	3.52221	1.87417
TCGA-77-8128-01	2.98048	0.850559	2.70489	1.66034	0.863621	2.38968	1.18726	0.451224
TCGA-66-2770-01	6.01636	3.1629	4.94615	3.60993	2.99644	4.05772	2.79171	0.891186
TCGA-66-2791-01	6.12902	2.85722	5.19871	4.2959	3.5943	4.38861	3.31287	0.965914
TCGA-18-3406-01	2.07423	2.73587	4.31819	1.55837	1.21593	2.46367	2.20658	0.279055
TCGA-94-A5I4-01	2.27891	2.25287	3.26548	2.97519	0.945758	1.58323	1.71361	0.41997
TCGA-52-7812-01	5.76249	2.28667	5.09788	4.46177	3.70176	3.92403	2.90244	0.833335
TCGA-33-A4WN-01	3.67074	2.03981	2.91301	2.29713	1.76077	2.36283	2.04446	0.269033
TCGA-66-2792-01	5.8235	1.73461	3.94582	2.19213	1.39171	4.70738	1.60383	0.5431
TCGA-92-8064-01	7.21985	4.40407	5.42884	5.7911	3.85904	4.79097	4.01052	0.636915
TCGA-39-5024-01	2.15801	2.30399	2.78626	2.55476	1.78388	1.85591	2.06623	0.392647
TCGA-63-A5MG-01	2.12585	2.24428	3.04728	2.27113	2.13096	1.52286	1.64902	0.387693
TCGA-51-4081-01	3.58362	1.11756	2.90429	1.86493	0.387473	2.70312	0.733701	1.0049
TCGA-21-A5DI-01	3.15205	2.40714	2.07782	3.51804	1.0968	1.87389	1.70443	0.547549
TCGA-66-2758-01	5.37771	3.33919	5.30745	4.98334	3.6765	4.15081	3.002	0.422018
TCGA-60-2721-01	2.83188	3.05551	4.41666	3.82111	3.54382	3.18864	3.4311	0.707083
TCGA-33-4583-01	5.60283	1.33085	3.61268	3.25977	1.64455	3.56496	2.07618	0.258097
TCGA-94-A5I6-01	4.21403	1.96654	3.51206	1.70995	1.01963	2.75309	1.30287	0.740625
TCGA-NC-A5HI-01	1.69225	2.21633	2.71238	2.13258	1.71127	1.15225	2.96223	0.570366
TCGA-46-3768-01	3.65204	1.30223	4.79396	1.56384	1.65324	2.78967	1.15982	0.444031
TCGA-63-7023-01	1.85989	2.61372	3.70598	3.82774	2.80056	2.07987	2.40947	0.239154
TCGA-18-4721-01	5.93717	2.74887	5.29643	4.16289	2.70037	5.19358	3.30491	0.731618
TCGA-37-4135-01	1.8081	1.37407	4.51524	1.43797	1.23505	2.19289	0.803888	0.199374
TCGA-60-2723-01	6.52074	2.08488	4.92932	3.8466	3.30591	4.7295	2.48743	0.362105
TCGA-63-A5MH-01	4.96473	2.21493	2.25363	2.76379	0.76528	4.26969	1.59335	1.0999
TCGA-37-4132-01	2.74244	5.12445	4.39239	3.48765	2.76324	3.07709	2.19629	0.876173
TCGA-85-7697-01	1.96447	2.78779	3.01293	2.73864	2.40188	1.93134	2.654	0.487178
TCGA-85-8072-01	5.62594	1.95449	4.00397	2.77714	2.75719	3.56376	2.22259	0.515612
TCGA-22-1012-01	2.84533	1.9565	3.82338	2.58371	1.88335	1.71717	1.87924	1.43323
TCGA-37-4130-01	2.80651	4.61562	5.38815	4.96954	3.79653	4.24616	3.40805	0.432318
TCGA-85-8355-01	6.36008	4.74648	5.50129	4.21064	4.33284	4.47054	4.2559	2.44567
TCGA-39-5031-01	2.70607	3.15468	4.61053	2.91502	2.63455	3.06533	2.54406	1.07526
TCGA-90-6837-01	2.5148	2.58316	4.8894	2.50477	1.94013	2.48272	2.06846	0.748461
TCGA-96-A4JL-01	4.35082	4.30535	5.2861	5.98104	4.63878	4.08515	3.99165	1.2356
TCGA-21-1081-01	1.63431	1.70986	2.76037	1.56896	0.980464	1.85152	1.63301	0.161307
TCGA-56-A49D-01	3.5237	3.59617	4.64161	4.01116	3.13988	2.51662	3.09266	0.470719
TCGA-66-2800-01	3.67811	2.07936	5.4873	1.903	1.85874	4.23869	1.91587	1.07546
TCGA-18-3421-01	4.28323	1.7215	4.28018	2.80915	1.59383	3.32694	1.43648	0.148348
TCGA-77-A5GA-01	4.46299	1.5208	2.7619	1.84282	1.2949	2.81387	1.89573	0.471656
TCGA-O2-A52S-01	3.41831	3.37242	4.39673	4.13622	3.27098	3.2945	2.65901	0.824564
TCGA-56-8307-01	5.05351	3.55534	4.09094	3.88675	3.27059	3.54682	2.63645	0.826599
TCGA-66-2754-01	1.63919	1.40675	3.7928	2.25776	0.909043	1.89712	1.05367	0.146264
TCGA-52-7810-01	2.39138	0.297837	2.01368	0.821384	0.391768	1.56081	0.451013	0.748204
TCGA-77-6845-01	2.93112	0.494364	1.97981	1.51622	0.476122	1.79602	1.54186	0.151729
TCGA-98-A53I-01	3.30296	3.17932	4.43413	3.93381	4.05923	3.07492	3.48185	0.757791
TCGA-66-2742-01	2.5306	2.02814	4.12713	1.49523	1.45133	2.76237	1.86259	0.503756
TCGA-39-5021-01	4.12396	3.04794	4.59912	3.58481	2.69922	3.98886	2.53189	0.654894
TCGA-NC-A5HT-01	1.37723	0.590913	1.20752	2.21042	0.348799	1.37757	0.323197	0.10286
TCGA-22-A5C4-01	2.07772	1.7941	3.63003	2.77093	1.883	1.34329	1.67893	0.680054
TCGA-63-A5MJ-01	5.66818	2.65483	3.54453	3.55399	1.98065	3.64711	1.8972	0.787014
TCGA-85-8479-01	0.97563	1.07943	1.91096	1.89852	0.360645	0.548437	0.371057	0.229834
TCGA-56-7580-01	1.58847	2.03464	2.51808	2.37882	1.24416	1.64363	1.61183	0.554933
TCGA-NK-A7XE-01	1.73535	1.24853	2.70518	2.52957	1.99996	1.14457	1.48641	0.512884
TCGA-56-A5DR-01	2.78203	2.30824	3.84728	3.86822	2.18622	2.06381	2.16279	0.526269
TCGA-56-7221-01	1.42594	0.423202	2.96062	1.45702	0.761881	1.06164	0.974896	0.708849
TCGA-66-2766-01	6.23363	1.46759	3.62685	1.39495	1.35394	4.82783	1.16999	0.320773
TCGA-33-4566-01	3.61978	2.58688	5.03816	4.07905	1.872	5.10865	2.59395	0.554049
TCGA-33-AASD-01	2.6252	2.28859	2.88998	2.29081	1.6486	1.77391	1.12181	0.199625
TCGA-33-4589-01	4.40863	1.929	4.61606	3.82453	1.83196	3.5426	1.7455	0.156008
TCGA-34-5232-01	2.77005	4.40448	4.38734	3.41818	3.30693	2.3147	4.08695	1.41256
TCGA-22-4613-01	3.07799	3.00635	4.96568	3.95873	2.42629	3.54702	2.77229	0.967095
TCGA-37-4141-01	2.97937	2.53998	4.42535	3.22702	2.89015	2.95585	2.30024	0.865285
TCGA-77-6844-01	2.99108	1.97277	3.33798	2.15377	2.39012	2.14055	1.97449	0.381283
TCGA-O2-A52N-01	2.95981	3.2728	3.91815	4.00313	2.79556	2.79223	2.46558	0.359521
TCGA-58-8392-01	4.40656	0.694122	2.50231	1.05783	0.642008	2.974	2.13793	0.253021
TCGA-21-1082-01	2.05474	2.88626	4.10276	2.75444	2.11693	2.17287	2.46524	0.582556
TCGA-33-6737-01	3.03863	2.27122	3.81844	2.50426	1.59335	1.92494	2.06102	0.246591
TCGA-92-8063-01	4.37573	1.65686	4.08451	2.60968	2.16784	2.76163	1.74295	0.42503
TCGA-22-4593-01	2.33751	1.30498	3.07569	1.80871	0.644133	3.03701	1.37479	3.5775
TCGA-43-8115-01	3.5063	4.07799	5.47866	3.63234	3.68493	4.70326	3.68573	0.856229
TCGA-43-5670-01	1.35873	0.412185	1.26021	1.47259	1.02892	0.867422	0.771209	0.387142
TCGA-58-8388-01	3.14506	4.26718	4.74682	4.19819	4.17965	3.23729	3.26668	0.798507
TCGA-22-1016-01	3.62057	1.92869	5.8769	2.12862	2.16453	3.59207	1.87476	0.978049
TCGA-60-2715-01	3.52159	4.10708	5.47983	3.35854	2.86493	3.58417	3.00583	1.13816
TCGA-L3-A4E7-01	4.20391	2.43472	3.69125	2.46618	1.53541	2.64526	1.44371	0.773068
TCGA-60-2709-01	5.19152	3.6613	5.88307	3.46421	3.63154	4.03383	3.26773	2.57577
TCGA-63-A5ML-01	5.49017	2.53237	4.32662	3.85505	3.19458	4.66081	2.39328	0.236462
TCGA-77-8130-01	3.20107	1.30749	2.59701	1.57522	0.503959	2.60495	0.931229	0.640899
TCGA-77-A5FZ-01	3.93132	3.99885	5.67211	3.86979	4.42767	3.39757	4.27731	0.938323
TCGA-98-A53C-01	4.31768	3.49022	5.24234	3.29618	4.30859	4.01337	3.40178	0.622181
TCGA-22-1000-01	2.99266	3.66659	5.53523	3.22365	3.03423	3.78873	3.06951	1.18028
TCGA-21-5787-01	2.80457	3.95306	5.62417	5.60506	4.95328	4.17604	4.58448	0.289244
TCGA-22-5489-01	4.12397	3.55721	4.80428	4.03581	3.00562	3.93993	3.15072	0.83463
TCGA-90-7767-01	5.44769	3.25086	4.53158	3.96656	3.40701	4.90858	3.4349	1.72168
TCGA-77-8008-01	2.9596	2.09417	4.81286	2.59832	2.06354	3.6337	2.05696	0.861558
TCGA-22-1017-01	5.69599	2.49756	4.79647	3.3756	3.55482	2.54248	2.2911	0.479231
TCGA-66-2769-01	4.15458	3.24077	5.48293	2.96776	2.61207	3.75179	2.15956	1.37945
TCGA-66-2782-01	2.7796	2.81889	4.8661	4.08137	2.39454	2.90105	1.97262	0.500496
TCGA-85-7950-01	4.95427	3.52049	4.65328	5.08443	3.68152	4.39178	4.21474	1.63636
TCGA-37-3792-01	6.34148	4.34193	6.79853	6.21464	3.03289	5.88015	2.82743	0.956651
TCGA-96-8169-01	2.63847	2.02304	3.81148	3.04757	1.80599	2.4134	1.47051	0.952557
TCGA-58-8393-01	4.99816	3.39392	5.21772	4.19201	4.09839	4.60007	3.33388	0.96643
TCGA-34-8455-01	2.21195	1.61786	3.14367	1.97262	1.6377	1.85997	1.44536	0.33514
TCGA-43-6143-01	3.22387	2.19491	3.89374	2.69853	1.53287	2.47713	1.98441	1.00036
TCGA-98-8022-01	2.93689	2.84565	4.28713	3.54165	2.90654	2.63424	2.6284	0.32239
TCGA-18-3407-01	5.72087	1.9008	3.88629	2.20405	1.69252	3.06955	1.96425	0.237074
TCGA-46-3769-01	3.94826	2.09376	5.80325	3.46353	3.85675	4.47305	2.35733	3.77027
TCGA-66-2737-01	4.01057	2.55876	5.2173	3.1021	2.59663	3.81848	2.2679	0.768163
TCGA-43-6647-01	5.06007	2.9993	4.56084	2.43015	2.09839	5.51621	2.97955	1.34716
TCGA-68-7756-01	3.79059	1.95773	3.9977	1.96665	1.49226	2.04509	1.98225	0.692159
TCGA-43-8116-01	1.92014	2.26105	3.57802	3.07998	2.95877	1.99877	2.77846	1.20827
TCGA-56-8624-01	1.57681	1.83851	3.45159	1.50136	1.54735	1.61542	1.44853	0.30871
TCGA-34-5927-01	1.41349	1.23793	2.89363	2.84308	1.66211	1.6212	3.05349	0.587653
TCGA-43-7657-01	1.45791	0.808426	3.15402	1.76761	1.57114	2.09021	0.500598	1.55144
TCGA-66-2788-01	3.94073	2.0467	4.59899	2.84304	2.41854	3.85493	2.63478	0.738465
TCGA-NK-A5D1-01	1.37779	0.992768	3.05679	3.66853	1.77594	1.1783	1.35907	0.452595
TCGA-52-7809-01	2.2016	2.32938	3.16385	2.48985	2.91972	1.70461	2.26574	0.837297
TCGA-NC-A5HK-01	6.00723	1.58145	2.73485	2.85778	3.66344	5.39545	1.97166	0.280956
TCGA-60-2703-01	2.29478	1.3344	3.03656	2.40607	1.11417	3.27135	1.63241	0.305679
TCGA-60-2698-01	3.60121	2.69328	5.71965	3.58334	3.11352	3.51661	2.29563	0.966947
TCGA-56-A4BY-01	4.60965	2.7371	4.02412	3.24205	2.97724	3.1544	2.53202	0.437121
TCGA-56-1622-01	6.6789	1.70372	2.66036	2.69419	0.96857	3.74823	1.21276	0.380397
TCGA-85-8481-01	3.33945	2.17833	3.81849	3.05236	1.52662	2.76933	1.57778	0.457227
TCGA-68-8251-01	2.91129	2.96073	4.32977	3.02883	2.65196	3.08733	2.6861	1.85742
TCGA-60-2697-01	3.24904	3.50255	4.52081	3.17687	4.12155	2.60189	3.89771	0.876802
TCGA-85-8288-01	2.53448	2.89173	3.60135	3.0249	2.83752	2.98772	2.36182	1.35665
TCGA-21-1076-01	4.1631	4.86757	6.61616	4.37861	3.61305	4.46138	3.69671	3.10984
TCGA-66-2744-01	5.00376	3.62682	5.45682	5.08394	3.20441	5.26611	3.29536	0.81492
TCGA-63-A5MT-01	2.72559	2.95155	4.30114	3.63398	2.50444	2.93325	2.23741	0.84326
TCGA-77-8136-01	6.52019	3.79127	5.28779	5.61865	4.32042	4.69102	3.33812	0.848077
TCGA-68-7757-01	2.30577	2.18059	3.29443	1.65278	1.49575	2.64182	1.60103	0.298306
TCGA-98-A53H-01	4.53172	3.26461	4.42475	3.25478	3.27794	3.41739	3.38629	0.886823
TCGA-85-8287-01	2.47293	3.42155	3.78975	3.63133	3.10382	3.13581	3.45643	0.618239
TCGA-NC-A5HJ-01	7.4891	3.50752	5.33437	4.32061	3.55251	3.13091	3.3973	1.18789
TCGA-85-8584-01	4.05378	3.45612	4.18398	4.57312	3.9561	2.39493	3.44902	0.541118
TCGA-63-A5MN-01	5.66661	4.25425	5.44026	4.20739	3.70746	4.69987	3.85628	0.412836
TCGA-22-4595-01	2.76494	2.15497	4.76145	2.74211	2.24938	3.28679	2.18177	0.753861
TCGA-56-8201-01	4.68034	3.88695	6.35084	4.9452	4.6975	4.20014	3.67652	0.835924
TCGA-92-7340-01	2.404	3.09425	4.56157	3.13976	2.3632	3.1684	2.96027	0.317536
TCGA-34-8454-01	2.75702	4.60358	4.60818	4.72602	3.68346	2.84579	4.13367	0.543397
TCGA-39-5019-01	3.61506	2.50533	4.26712	2.30524	2.52098	3.28277	2.71339	1.23119
TCGA-85-8351-01	3.34107	1.52757	3.96943	2.12757	1.50396	2.4861	1.43584	1.96639
TCGA-37-3789-01	3.01878	3.92577	4.95234	3.77007	3.07305	3.26782	2.46639	0.48419
TCGA-63-7020-01	3.00734	2.71138	4.47251	4.26601	3.28146	3.01587	2.44204	0.473839
TCGA-51-6867-01	6.1152	2.58643	3.9975	4.32688	2.87102	5.28	3.23975	0.721154
TCGA-60-2696-01	2.64685	2.7765	4.62485	3.46138	2.91347	3.02416	2.26813	0.315218
TCGA-56-A4ZJ-01	2.89894	2.46621	5.30531	2.17124	2.27444	3.26875	1.67066	0.933346
TCGA-56-8626-01	2.10434	1.35575	3.77205	2.68381	1.69501	1.88803	1.21307	0.312549
TCGA-56-8622-01	3.19063	1.12737	3.36361	1.09802	1.14333	1.26736	1.06523	0.563353
TCGA-39-5039-01	1.87825	0.860367	3.8002	1.6774	1.41381	2.10461	1.1858	0.464145
TCGA-60-2708-01	4.173	1.52807	3.68859	1.27941	0.960215	4.72155	1.11896	0.867106
TCGA-60-2710-01	3.52255	3.08142	4.79425	3.37181	2.8266	3.4791	2.9948	1.52922
TCGA-68-8250-01	3.73417	3.2976	4.62544	4.15956	3.01944	2.89633	2.47025	0.439889
TCGA-18-3417-01	2.55912	1.81631	4.01089	2.13731	0.87688	2.39824	1.54942	1.54434
TCGA-39-5040-01	4.09946	2.14594	3.51525	2.63103	2.35809	2.29895	2.07163	0.328492
TCGA-22-4609-01	4.13657	3.2283	5.37722	3.47188	3.265	3.86678	3.17093	1.08277
TCGA-77-8145-01	2.92718	2.22321	3.32905	2.77823	1.98412	2.95245	1.50177	1.23756
TCGA-66-2756-01	1.63613	1.53416	3.79478	2.63972	1.59536	2.3878	1.39545	0.452912
TCGA-60-2695-01	3.30757	2.48117	4.83404	3.9375	3.24289	3.14351	2.6318	0.62293
TCGA-43-8118-01	2.32349	2.45812	5.16221	2.39289	2.37429	2.83615	1.85531	0.834226
TCGA-66-2753-01	2.55065	2.15497	4.23482	2.40182	1.80637	2.71183	1.58804	0.363788
TCGA-52-7622-01	6.50222	3.16506	4.90267	3.61696	3.39178	4.40274	3.19804	1.21276
TCGA-77-8007-01	6.30589	3.07902	5.71587	3.97849	3.21867	4.93319	3.21448	1.052
TCGA-56-8628-01	3.23814	3.07545	5.18077	3.65051	3.10889	3.73248	2.83013	1.0732
TCGA-33-4547-01	1.90122	2.0994	3.70905	2.16073	1.61612	2.06171	1.48723	0.284988
TCGA-85-6175-01	3.55099	3.655	5.65415	3.89611	2.84439	3.80521	2.85728	0.936515
TCGA-66-2790-01	3.05761	3.11575	4.49617	3.93437	4.38373	3.34707	3.04163	0.826843
TCGA-22-4594-01	2.15989	2.40833	4.38263	2.74528	3.21635	2.61313	2.37203	1.01486
TCGA-85-8582-01	3.23298	2.78985	3.92108	2.96964	2.41527	3.54568	2.32103	1.32527
TCGA-94-7557-01	3.63695	1.87927	4.4685	2.35152	1.31081	2.39849	1.52727	0.619836
TCGA-22-4596-01	5.43077	4.29252	5.94774	3.30599	3.56422	4.41558	3.39375	0.968865
TCGA-22-5480-01	4.58343	4.0886	4.61613	4.56045	3.69419	4.16043	3.7628	1.1159
TCGA-34-5241-01	2.83584	2.93955	5.32711	3.08953	2.51324	3.55564	2.68284	0.348799
TCGA-34-5928-01	2.80025	2.51458	4.45388	3.09613	2.73129	3.33504	2.75749	0.53436
TCGA-22-4605-01	4.0549	2.67249	5.06436	2.5672	1.58005	2.87831	1.82236	1.4067
TCGA-21-1071-01	4.24579	2.87767	4.42428	2.87257	2.03418	3.667	2.36163	0.545573
TCGA-66-2789-01	2.87013	1.20226	4.51069	1.91495	1.13047	3.04024	1.31904	0.523261
TCGA-85-A50M-01	4.53713	1.88217	3.1626	1.53819	1.56706	2.16115	1.31696	2.41733
TCGA-66-2765-01	2.78149	2.72362	4.54137	2.79402	2.62887	3.40652	2.03214	0.277509
TCGA-6A-AB49-01	3.5452	1.04369	1.50696	1.66034	1.34295	2.34591	1.3421	1.22194
TCGA-85-8350-01	1.96429	2.26601	3.95973	3.09606	2.55542	2.05752	2.32282	2.23327
TCGA-60-2713-01	3.87648	3.29879	5.84152	3.58359	3.26407	5.05536	2.58612	0.754802
TCGA-85-6560-01	2.9292	3.09603	5.23748	3.29522	2.4489	3.50989	2.57197	0.943434
TCGA-56-8625-01	4.40404	4.43353	5.98038	4.54545	3.89965	5.0621	3.98501	0.677531
TCGA-66-2780-01	2.34082	1.81742	3.71631	2.85679	1.91276	2.64568	1.23315	0.298541
TCGA-66-2777-01	3.57352	2.77391	5.53082	2.29922	2.15387	3.16401	2.04667	1.95669
TCGA-70-6722-01	5.31454	2.93653	4.61839	3.78044	3.07298	5.00694	2.71574	2.27757
TCGA-56-8503-01	3.40144	3.49067	5.16559	3.22982	2.81582	3.14902	2.9035	1.06984
TCGA-34-5236-01	2.07355	2.46271	4.78157	1.85196	1.78077	2.81642	1.94141	1.4232
TCGA-77-7338-01	3.73787	1.77997	4.17376	2.01171	1.76447	3.05271	1.90103	0.797096
TCGA-56-8309-01	4.95671	4.46094	5.59079	4.51307	4.83692	4.40777	4.09015	1.1944
TCGA-77-A5G1-01	3.49801	2.47173	4.343	2.35332	2.61683	3.52349	2.50574	0.464877
TCGA-22-1002-01	3.14631	1.99903	3.76351	2.09569	1.91972	2.56852	2.42215	0.436588
TCGA-60-2707-01	2.88268	1.01264	4.51112	1.75771	1.29184	2.37039	1.36771	1.03337
TCGA-85-A511-01	3.61523	3.43053	4.00178	3.72028	2.92807	2.97091	2.50805	0.929337
TCGA-98-A539-01	2.8961	1.65947	4.28001	1.88628	1.39917	1.83479	1.59913	0.445727
TCGA-77-8138-01	2.90937	1.98848	4.2666	3.67916	1.6586	2.59115	1.72548	0.504468
TCGA-52-7811-01	2.99608	1.90631	4.62778	2.30334	1.54617	2.29281	2.00985	1.23389
TCGA-56-6545-01	3.84382	3.07564	5.0054	3.24012	2.50358	4.23875	2.94263	1.24999
TCGA-34-5239-01	4.19349	3.03684	4.92533	4.6084	3.39001	3.77747	3.41784	1.0297
TCGA-66-2768-01	3.11809	2.2412	4.93404	3.64868	2.99324	3.35941	1.71809	1.5675
TCGA-98-8023-01	2.63717	3.5661	4.25265	4.72554	2.96177	2.48293	2.64125	0.880568
TCGA-85-7710-01	2.91705	2.54374	4.29595	3.21779	2.81773	2.43002	2.92636	0.159371
TCGA-85-7844-01	4.55164	2.17415	4.32871	2.25623	2.06695	3.51328	1.89585	0.754118
TCGA-22-5472-01	2.43691	0.873498	4.7302	1.8264	1.62087	2.35665	0.848958	1.32803
TCGA-58-8386-01	3.67181	1.61814	5.64226	2.7978	2.10923	3.92925	1.34704	0.741402
TCGA-22-4591-01	2.77909	1.46843	3.66235	2.16195	1.40882	2.32944	1.37796	0.378955
TCGA-58-8390-01	2.64321	3.97752	3.9027	2.07543	1.26903	2.77473	1.64598	0.758218
TCGA-66-2773-01	5.77883	2.6762	5.23219	3.94735	2.91747	3.67834	2.07577	0.731878
TCGA-46-3766-01	2.68273	2.94159	5.26381	2.74034	2.54565	3.97533	3.0218	0.961771
TCGA-60-2725-01	5.14456	2.72692	5.77863	3.63729	3.4654	4.38717	3.05598	1.00569
TCGA-98-7454-01	4.277	3.66847	5.58764	3.70676	3.05014	4.48373	3.49745	0.653977
TCGA-85-8048-01	3.6076	3.92343	5.05922	4.54547	4.37213	3.27138	4.00842	1.19875
TCGA-56-8623-01	4.39552	2.88129	5.7085	3.44298	2.48834	4.24044	1.80562	2.52273
TCGA-18-3409-01	2.80378	1.60573	5.63875	2.0223	2.4049	4.41165	1.51939	1.01035
TCGA-56-8083-01	1.0054	0.620305	2.14926	2.37173	4.26721	1.21636	0.42191	1.536
TCGA-63-6202-01	4.92184	3.34439	5.91882	4.40698	4.12681	4.15868	3.30442	0.635987
TCGA-22-5492-01	3.57666	3.39877	5.03696	4.1077	3.62839	3.96638	3.22507	0.789187
TCGA-85-6561-01	4.50163	3.22075	4.65481	3.38289	3.38986	4.20602	3.17918	0.49968
TCGA-98-8021-01	1.79273	1.19049	3.14346	2.31133	1.94216	1.72054	2.31078	0.631058
TCGA-77-6842-01	7.32086	3.09569	5.24162	4.60307	3.58865	6.20037	3.37515	0.503654
TCGA-90-7964-01	2.01724	0.617298	4.04038	2.4983	0.692516	1.99386	0.867027	0.616358
TCGA-56-A62T-01	2.15364	1.76073	4.35475	3.92267	1.38101	3.06521	1.27077	0.661385
TCGA-63-A5MM-01	5.92688	4.43037	5.27733	4.4177	3.48333	4.89	2.79979	0.659833
TCGA-98-A53B-01	3.02393	2.65636	4.46976	3.84811	3.19736	2.94128	2.57766	0.844707
TCGA-96-7545-01	4.23128	2.33563	5.07563	1.91158	1.83931	3.7476	2.71207	0.485324
TCGA-63-A5MW-01	1.60222	2.9338	3.56735	3.45354	2.32887	2.21798	2.40324	0.305795
TCGA-21-1079-01	4.87619	2.38689	3.47676	2.27268	1.30644	5.06341	0.941181	1.70956
TCGA-60-2704-01	3.8199	3.55607	5.49812	3.09916	2.46785	4.59566	3.39717	0.715015
TCGA-LA-A7SW-01	3.43801	1.53217	3.22577	3.2824	0.844064	3.05539	1.32141	3.32542
TCGA-85-8666-01	3.31137	3.15979	4.31678	3.2662	2.34934	3.07391	2.54409	1.00526
TCGA-56-5897-01	2.46728	2.83408	4.82491	2.78346	2.78553	3.29124	2.18694	0.446044
TCGA-56-7731-01	2.87163	2.02354	4.34033	1.77032	2.3191	2.27247	2.08379	0.412294
TCGA-98-A53D-01	6.14001	3.34307	5.73383	2.95823	3.62865	2.64635	2.96892	0.980391
TCGA-77-8146-01	2.15539	1.51869	3.64994	2.60398	2.26514	1.9923	1.725	0.989793
TCGA-66-2734-01	3.05712	1.26207	5.07707	1.89979	1.01899	2.923	0.942834	0.416732
TCGA-34-5929-01	2.60063	2.33294	4.25388	4.49943	2.17782	2.71114	2.46085	0.312433
TCGA-21-5783-01	2.38399	1.7461	3.31129	1.82049	1.76672	2.82619	1.3759	0.334454
TCGA-46-3767-01	2.8295	2.63401	5.11046	2.32449	2.47902	3.33249	2.86562	0.638213
TCGA-66-2755-01	6.75654	3.53819	5.60445	4.04415	2.71587	5.71531	2.7636	2.4187
TCGA-43-2581-01	2.98819	2.82766	5.90077	4.03022	4.0042	3.71522	2.46676	3.07676
TCGA-33-4533-01	1.85364	2.98103	3.57768	2.25607	1.50909	2.51498	1.18352	1.86695
TCGA-56-7222-01	1.36053	0.97475	1.85216	1.62649	0.158208	1.48481	0.463727	1.38023
TCGA-60-2724-01	2.18098	1.29154	3.13009	1.25798	0.549423	3.14876	0.574053	0.317999
TCGA-77-7337-01	2.41841	1.76175	3.99614	2.37462	1.61381	3.26	2.05162	0.893129
TCGA-85-8353-01	3.24755	2.79878	4.07719	2.77953	2.52512	3.19379	2.7619	0.614286
TCGA-66-2786-01	2.16941	2.51384	5.21967	3.74164	3.10832	2.2568	1.91846	1.86738
TCGA-43-6770-01	5.16435	2.27468	4.28266	2.15649	1.58477	3.69835	1.73344	1.00353
TCGA-34-2608-01	2.63404	2.27262	5.01175	2.56076	2.2959	3.71498	2.34358	1.22891
TCGA-NC-A5HP-01	1.49534	1.63928	3.35178	1.29084	1.17313	2.23952	1.70664	0.741143
pvalue	0.767314	6.93e-05	1.09e-13	0.0678164	8.45e-05	3.32e-06	0.00171164	4.1e-10
