# Supplementary material for: A novel gene signature related to focal adhesions for distinguishing and predicting the prognosis of lung squamous cell carcinoma
Source: Front Med (Lausanne). 2024 Jan 8;10:1284490. doi: 10.3389/fmed.2023.1284490 (PMC10800788; doi:10.3389/fmed.2023.1284490)
Supplement: Supplementary file 5 [file Table_5.XLSX]

## Sheet: Table S5
Table S5 Drug susceptibility of the two groups in LUSC.

## Sheet: Table S5_1
Table S5_1 IC50 scores of gemcitabine between two groups.
ID	IC50 scores
TCGA-90-A4EE-01	-2.84387
TCGA-85-8049-01	-2.14807
TCGA-39-5016-01	-2.96769
TCGA-56-8304-01	-2.24738
TCGA-22-4599-01	-2.50714
TCGA-60-2712-01	-2.42743
TCGA-21-1080-01	-2.78861
TCGA-33-AASI-01	-2.32123
TCGA-56-7582-01	-2.33738
TCGA-56-7822-01	-2.01422
TCGA-56-7579-01	-2.19952
TCGA-46-6025-01	-2.35245
TCGA-77-7141-01	-2.27431
TCGA-22-5477-01	-2.57346
TCGA-21-1070-01	-2.51041
TCGA-60-2711-01	-2.68289
TCGA-98-A53J-01	-1.68014
TCGA-98-8020-01	-2.70177
TCGA-77-7335-01	-2.42774
TCGA-21-1077-01	-2.444
TCGA-90-A4ED-01	-2.15744
TCGA-63-5128-01	-2.19845
TCGA-51-4080-01	-2.75141
TCGA-68-A59I-01	-2.09846
TCGA-60-2716-01	-2.61419
TCGA-22-5474-01	-2.3581
TCGA-77-7139-01	-2.5021
TCGA-21-5786-01	-2.52003
TCGA-O2-A5IB-01	-2.34561
TCGA-LA-A446-01	-2.33735
TCGA-63-7021-01	-1.99106
TCGA-60-2720-01	-2.08711
TCGA-22-5483-01	-2.38858
TCGA-18-3411-01	-2.54465
TCGA-77-8133-01	-2.47488
TCGA-NC-A5HR-01	-2.29302
TCGA-94-8491-01	-2.50975
TCGA-L3-A524-01	-2.39592
TCGA-60-2706-01	-2.45106
TCGA-37-A5EL-01	-2.49066
TCGA-77-A5G7-01	-2.48365
TCGA-56-A5DS-01	-2.23113
TCGA-56-A4BW-01	-2.19463
TCGA-85-A4JC-01	-2.03376
TCGA-NK-A5CT-01	-2.26812
TCGA-94-A4VJ-01	-2.1555
TCGA-O2-A52Q-01	-3.02653
TCGA-77-8156-01	-2.54577
TCGA-70-6723-01	-2.7617
TCGA-77-6843-01	-2.32539
TCGA-18-4086-01	-2.53113
TCGA-56-8629-01	-2.37675
TCGA-NC-A5HL-01	-2.67772
TCGA-51-4079-01	-2.51242
TCGA-85-A4JB-01	-2.43976
TCGA-56-A4BX-01	-2.10903
TCGA-NC-A5HO-01	-2.29418
TCGA-43-7658-01	-2.4102
TCGA-22-5482-01	-2.48156
TCGA-85-A4QQ-01	-2.12654
TCGA-34-5231-01	-2.78114
TCGA-58-8391-01	-2.2119
TCGA-63-A5MY-01	-2.2849
TCGA-58-8387-01	-2.46214
TCGA-21-1078-01	-2.60946
TCGA-22-4607-01	-2.30457
TCGA-66-2763-01	-2.3099
TCGA-33-4587-01	-2.34016
TCGA-63-A5M9-01	-2.47252
TCGA-37-4133-01	-2.43314
TCGA-94-7943-01	-2.16665
TCGA-92-8065-01	-2.09077
TCGA-66-2757-01	-2.51359
TCGA-33-4582-01	-2.47641
TCGA-56-8308-01	-2.33313
TCGA-56-6546-01	-2.55306
TCGA-85-7696-01	-2.27787
TCGA-85-A4QR-01	-2.07821
TCGA-37-A5EN-01	-2.30208
TCGA-77-A5GF-01	-2.49292
TCGA-22-1011-01	-2.09505
TCGA-46-3765-01	-2.58464
TCGA-96-7544-01	-2.3751
TCGA-39-5035-01	-2.43423
TCGA-96-8170-01	-1.86786
TCGA-56-8504-01	-2.53455
TCGA-56-7823-01	-2.38601
TCGA-58-A46N-01	-2.29812
TCGA-22-0944-01	-2.40779
TCGA-33-AASL-01	-2.0007
TCGA-85-8352-01	-2.44723
TCGA-60-2719-01	-2.55548
TCGA-33-4532-01	-2.49615
TCGA-63-A5MI-01	-2.44078
TCGA-NK-A5CR-01	-2.20032
TCGA-NC-A5HM-01	-2.48462
TCGA-33-A5GW-01	-1.91511
TCGA-NC-A5HE-01	-2.38753
TCGA-43-A56V-01	-2.17013
TCGA-63-5131-01	-2.40044
TCGA-66-2795-01	-2.53521
TCGA-21-1075-01	-2.55004
TCGA-39-5030-01	-2.36317
TCGA-66-2787-01	-2.6009
TCGA-18-3410-01	-2.78425
TCGA-85-A512-01	-2.42389
TCGA-39-5036-01	-2.36848
TCGA-77-7465-01	-2.78048
TCGA-34-5240-01	-2.38899
TCGA-43-A475-01	-2.67376
TCGA-37-3783-01	-2.61483
TCGA-43-6771-01	-2.31374
TCGA-94-8490-01	-2.41746
TCGA-NC-A5HN-01	-2.64882
TCGA-18-3416-01	-2.92099
TCGA-43-2578-01	-1.99921
TCGA-56-7730-01	-2.41519
TCGA-22-5491-01	-2.37825
TCGA-33-4586-01	-2.41856
TCGA-63-7022-01	-2.10093
TCGA-85-7698-01	-2.57848
TCGA-22-5478-01	-2.12936
TCGA-39-5034-01	-1.76647
TCGA-39-5037-01	-2.40454
TCGA-56-7223-01	-2.23428
TCGA-85-7843-01	-2.47542
TCGA-68-7755-01	-2.4971
TCGA-77-7142-01	-2.68061
TCGA-18-3415-01	-2.48066
TCGA-NC-A5HD-01	-2.46804
TCGA-66-2778-01	-2.39755
TCGA-85-8052-01	-2.36824
TCGA-77-8154-01	-2.52352
TCGA-85-8580-01	-2.33394
TCGA-39-5027-01	-1.9344
TCGA-66-2785-01	-2.18248
TCGA-85-A4CL-01	-2.15846
TCGA-66-2781-01	-2.46821
TCGA-39-5029-01	-2.33968
TCGA-J1-A4AH-01	-2.1961
TCGA-22-0940-01	-2.70824
TCGA-77-A5G3-01	-2.52653
TCGA-66-2759-01	-2.61424
TCGA-22-5471-01	-2.64598
TCGA-98-A538-01	-2.5044
TCGA-63-A5MS-01	-2.08844
TCGA-77-7463-01	-2.30246
TCGA-22-5481-01	-2.47994
TCGA-58-A46J-01	-2.45985
TCGA-NC-A5HG-01	-2.54483
TCGA-56-8305-01	-2.44966
TCGA-85-A4PA-01	-3.03506
TCGA-MF-A522-01	-2.44313
TCGA-58-A46L-01	-2.62701
TCGA-85-8664-01	-2.361
TCGA-63-A5MV-01	-2.38324
TCGA-21-5784-01	-1.9411
TCGA-22-5479-01	-2.3504
TCGA-33-AASJ-01	-2.56693
TCGA-18-3414-01	-2.54238
TCGA-NC-A5HH-01	-2.82701
TCGA-77-8150-01	-2.55251
TCGA-85-8277-01	-2.46629
TCGA-34-2596-01	-2.53326
TCGA-43-5668-01	-2.16013
TCGA-39-5011-01	-2.6134
TCGA-68-A59J-01	-2.36698
TCGA-77-8140-01	-2.28568
TCGA-60-2726-01	-2.33707
TCGA-33-4538-01	-2.65149
TCGA-77-8131-01	-2.38398
TCGA-98-A53A-01	-2.4573
TCGA-92-7341-01	-2.45355
TCGA-79-5596-01	-2.30234
TCGA-77-8144-01	-3.02632
TCGA-63-A5MU-01	-2.56467
TCGA-77-A5GH-01	-2.58079
TCGA-34-8456-01	-2.36267
TCGA-63-A5MP-01	-2.67945
TCGA-85-8070-01	-2.22192
TCGA-94-7033-01	-2.08512
TCGA-66-2727-01	-2.60324
TCGA-21-1072-01	-2.91862
TCGA-85-A53L-01	-2.19673
TCGA-46-6026-01	-2.34331
TCGA-90-A59Q-01	-2.33651
TCGA-85-A4CN-01	-2.29123
TCGA-O2-A52V-01	-2.41213
TCGA-39-5022-01	-2.03827
TCGA-85-7699-01	-2.77969
TCGA-33-AASB-01	-1.9358
TCGA-37-5819-01	-1.52469
TCGA-85-8276-01	-2.45006
TCGA-56-5898-01	-2.13721
TCGA-22-4601-01	-2.36576
TCGA-56-A4ZK-01	-2.42085
TCGA-66-2771-01	-2.51859
TCGA-77-A5GB-01	-2.41019
TCGA-43-3394-01	-2.48411
TCGA-85-A513-01	-1.85549
TCGA-39-5028-01	-2.42491
TCGA-77-8139-01	-2.54503
TCGA-43-3920-01	-2.4997
TCGA-22-5485-01	-2.37638
TCGA-18-4083-01	-2.72292
TCGA-33-6738-01	-1.78849
TCGA-22-4604-01	-2.84482
TCGA-66-2793-01	-2.56643
TCGA-90-7769-01	-2.18159
TCGA-18-3419-01	-2.30868
TCGA-NK-A5CX-01	-2.32235
TCGA-34-2600-01	-2.24274
TCGA-37-A5EM-01	-2.50535
TCGA-O2-A52W-01	-2.01421
TCGA-96-A4JK-01	-2.48897
TCGA-77-A5G8-01	-2.05196
TCGA-XC-AA0X-01	-2.23908
TCGA-85-A510-01	-2.52601
TCGA-77-A5G6-01	-2.45253
TCGA-85-8354-01	-2.57016
TCGA-22-5473-01	-2.5288
TCGA-63-A5MB-01	-2.33425
TCGA-66-2767-01	-2.40377
TCGA-22-1005-01	-1.86842
TCGA-77-7138-01	-2.64444
TCGA-NC-A5HF-01	-2.21215
TCGA-77-8009-01	-2.59148
TCGA-58-A46M-01	-2.82942
TCGA-21-5782-01	-1.91716
TCGA-18-3408-01	-2.62572
TCGA-43-7656-01	-2.75462
TCGA-77-8153-01	-2.25945
TCGA-90-7766-01	-2.37838
TCGA-94-8035-01	-2.42179
TCGA-43-2576-01	-1.83433
TCGA-18-3412-01	-2.37319
TCGA-85-6798-01	-2.15189
TCGA-77-8148-01	-2.4658
TCGA-77-8143-01	-2.41305
TCGA-33-AAS8-01	-2.35817
TCGA-58-A46K-01	-2.46193
TCGA-18-5595-01	-2.52181
TCGA-66-2794-01	-2.82699
TCGA-43-A474-01	-2.47052
TCGA-60-2714-01	-2.25316
TCGA-34-7107-01	-2.56534
TCGA-66-2783-01	-2.18181
TCGA-85-A50Z-01	-2.00995
TCGA-43-A56U-01	-1.90596
TCGA-63-A5MR-01	-2.68274
TCGA-37-4129-01	-1.40755
TCGA-34-A5IX-01	-2.24888
TCGA-85-8071-01	-2.62929
TCGA-NC-A5HQ-01	-2.48504
TCGA-60-2722-01	-2.3664
TCGA-18-5592-01	-2.41507
TCGA-43-6773-01	-2.06527
TCGA-85-A5B5-01	-2.30015
TCGA-56-8082-01	-2.47743
TCGA-34-5234-01	-2.46927
TCGA-77-7140-01	-2.22395
TCGA-21-1083-01	-2.83871
TCGA-77-8128-01	-2.36811
TCGA-66-2770-01	-2.43807
TCGA-66-2791-01	-2.57432
TCGA-18-3406-01	-2.22418
TCGA-94-A5I4-01	-2.35486
TCGA-52-7812-01	-2.83181
TCGA-33-A4WN-01	-2.18397
TCGA-66-2792-01	-2.6943
TCGA-92-8064-01	-2.56757
TCGA-39-5024-01	-2.0425
TCGA-63-A5MG-01	-1.90622
TCGA-51-4081-01	-2.32345
TCGA-21-A5DI-01	-2.64777
TCGA-66-2758-01	-2.59844
TCGA-60-2721-01	-2.3656
TCGA-33-4583-01	-2.73244
TCGA-94-A5I6-01	-2.26005
TCGA-NC-A5HI-01	-2.22097
TCGA-46-3768-01	-2.39426
TCGA-63-7023-01	-2.85512
TCGA-18-4721-01	-2.57933
TCGA-37-4135-01	-2.37367
TCGA-60-2723-01	-2.53226
TCGA-63-A5MH-01	-2.71123
TCGA-37-4132-01	-2.32073
TCGA-85-7697-01	-2.46318
TCGA-85-8072-01	-2.28015
TCGA-22-1012-01	-2.26439
TCGA-37-4130-01	-2.28599
TCGA-85-8355-01	-2.55149
TCGA-39-5031-01	-2.35166
TCGA-90-6837-01	-1.98281
TCGA-96-A4JL-01	-2.80778
TCGA-21-1081-01	-2.14818
TCGA-56-A49D-01	-2.37481
TCGA-66-2800-01	-2.52267
TCGA-18-3421-01	-2.55715
TCGA-77-A5GA-01	-2.09445
TCGA-O2-A52S-01	-2.80267
TCGA-56-8307-01	-2.99884
TCGA-66-2754-01	-2.11161
TCGA-52-7810-01	-2.26529
TCGA-77-6845-01	-2.1811
TCGA-98-A53I-01	-2.4008
TCGA-66-2742-01	-2.48214
TCGA-39-5021-01	-2.50541
TCGA-NC-A5HT-01	-2.31043
TCGA-22-A5C4-01	-2.35001
TCGA-63-A5MJ-01	-2.6778
TCGA-85-8479-01	-1.95459
TCGA-56-7580-01	-2.68173
TCGA-NK-A7XE-01	-2.10213
TCGA-56-A5DR-01	-2.51439
TCGA-56-7221-01	-2.28562
TCGA-66-2766-01	-2.39719
TCGA-33-4566-01	-2.89511
TCGA-33-AASD-01	-2.40545
TCGA-33-4589-01	-2.43194
TCGA-34-5232-01	-2.45014
TCGA-22-4613-01	-2.56341
TCGA-37-4141-01	-2.53316
TCGA-77-6844-01	-2.45271
TCGA-O2-A52N-01	-2.56425
TCGA-58-8392-01	-2.25971
TCGA-21-1082-01	-2.12629
TCGA-33-6737-01	-2.1465
TCGA-92-8063-01	-2.53032
TCGA-22-4593-01	-2.55227
TCGA-43-8115-01	-2.53656
TCGA-43-5670-01	-2.40215
TCGA-58-8388-01	-2.54881
TCGA-22-1016-01	-2.61092
TCGA-60-2715-01	-2.5273
TCGA-L3-A4E7-01	-2.30568
TCGA-60-2709-01	-2.31944
TCGA-63-A5ML-01	-2.5418
TCGA-77-8130-01	-2.17009
TCGA-77-A5FZ-01	-2.51526
TCGA-98-A53C-01	-2.45187
TCGA-22-1000-01	-2.20711
TCGA-21-5787-01	-2.39026
TCGA-22-5489-01	-2.41386
TCGA-90-7767-01	-2.86909
TCGA-77-8008-01	-2.40449
TCGA-22-1017-01	-2.48226
TCGA-66-2769-01	-2.82579
TCGA-66-2782-01	-2.72684
TCGA-85-7950-01	-3.00953
TCGA-37-3792-01	-3.28107
TCGA-96-8169-01	-2.3201
TCGA-58-8393-01	-2.49757
TCGA-34-8455-01	-2.58548
TCGA-43-6143-01	-2.46329
TCGA-98-8022-01	-2.23686
TCGA-18-3407-01	-2.33046
TCGA-46-3769-01	-2.94424
TCGA-66-2737-01	-2.50206
TCGA-43-6647-01	-2.31241
TCGA-68-7756-01	-2.51827
TCGA-43-8116-01	-2.89711
TCGA-56-8624-01	-1.92279
TCGA-34-5927-01	-2.5794
TCGA-43-7657-01	-2.25663
TCGA-66-2788-01	-2.46863
TCGA-NK-A5D1-01	-2.5114
TCGA-52-7809-01	-2.45241
TCGA-NC-A5HK-01	-2.81559
TCGA-60-2703-01	-2.68996
TCGA-60-2698-01	-2.70347
TCGA-56-A4BY-01	-2.42175
TCGA-56-1622-01	-2.4569
TCGA-85-8481-01	-2.22931
TCGA-68-8251-01	-2.9037
TCGA-60-2697-01	-2.37759
TCGA-85-8288-01	-2.67125
TCGA-21-1076-01	-2.5041
TCGA-66-2744-01	-2.90225
TCGA-63-A5MT-01	-2.62963
TCGA-77-8136-01	-2.51821
TCGA-68-7757-01	-2.11923
TCGA-98-A53H-01	-2.26235
TCGA-85-8287-01	-2.3601
TCGA-NC-A5HJ-01	-2.37486
TCGA-85-8584-01	-2.14525
TCGA-63-A5MN-01	-2.37964
TCGA-22-4595-01	-2.1363
TCGA-56-8201-01	-3.14703
TCGA-92-7340-01	-2.52956
TCGA-34-8454-01	-2.60177
TCGA-39-5019-01	-2.49948
TCGA-85-8351-01	-3.00095
TCGA-37-3789-01	-2.95581
TCGA-63-7020-01	-2.1823
TCGA-51-6867-01	-2.68892
TCGA-60-2696-01	-2.75683
TCGA-56-A4ZJ-01	-2.24281
TCGA-56-8626-01	-2.27923
TCGA-56-8622-01	-1.90767
TCGA-39-5039-01	-2.30007
TCGA-60-2708-01	-2.24186
TCGA-60-2710-01	-2.36592
TCGA-68-8250-01	-2.4293
TCGA-18-3417-01	-2.25411
TCGA-39-5040-01	-2.19569
TCGA-22-4609-01	-2.25304
TCGA-77-8145-01	-2.14992
TCGA-66-2756-01	-2.15724
TCGA-60-2695-01	-2.37393
TCGA-43-8118-01	-2.71342
TCGA-66-2753-01	-2.7016
TCGA-52-7622-01	-2.47431
TCGA-77-8007-01	-2.89052
TCGA-56-8628-01	-2.38668
TCGA-33-4547-01	-2.34337
TCGA-85-6175-01	-2.55965
TCGA-66-2790-01	-2.59455
TCGA-22-4594-01	-1.99013
TCGA-85-8582-01	-2.52822
TCGA-94-7557-01	-2.63889
TCGA-22-4596-01	-2.44097
TCGA-22-5480-01	-2.8952
TCGA-34-5241-01	-2.77177
TCGA-34-5928-01	-2.58885
TCGA-22-4605-01	-2.06792
TCGA-21-1071-01	-2.71239
TCGA-66-2789-01	-2.38296
TCGA-85-A50M-01	-2.12995
TCGA-66-2765-01	-2.71164
TCGA-6A-AB49-01	-2.56254
TCGA-85-8350-01	-2.33085
TCGA-60-2713-01	-2.66048
TCGA-85-6560-01	-2.94552
TCGA-56-8625-01	-2.37294
TCGA-66-2780-01	-2.67902
TCGA-66-2777-01	-2.43626
TCGA-70-6722-01	-2.66503
TCGA-56-8503-01	-2.52789
TCGA-34-5236-01	-2.45158
TCGA-77-7338-01	-2.42224
TCGA-56-8309-01	-2.41094
TCGA-77-A5G1-01	-2.53298
TCGA-22-1002-01	-2.5748
TCGA-60-2707-01	-2.2623
TCGA-85-A511-01	-2.5773
TCGA-98-A539-01	-2.4752
TCGA-77-8138-01	-2.35344
TCGA-52-7811-01	-2.63809
TCGA-56-6545-01	-2.71606
TCGA-34-5239-01	-2.6605
TCGA-66-2768-01	-2.82592
TCGA-98-8023-01	-2.73835
TCGA-85-7710-01	-2.67557
TCGA-85-7844-01	-2.48671
TCGA-22-5472-01	-2.3895
TCGA-58-8386-01	-2.46795
TCGA-22-4591-01	-2.07389
TCGA-58-8390-01	-2.62539
TCGA-66-2773-01	-2.61482
TCGA-46-3766-01	-2.36732
TCGA-60-2725-01	-2.65089
TCGA-98-7454-01	-2.64196
TCGA-85-8048-01	-2.54131
TCGA-56-8623-01	-2.33724
TCGA-18-3409-01	-2.71279
TCGA-56-8083-01	-2.44328
TCGA-63-6202-01	-2.51197
TCGA-22-5492-01	-2.41627
TCGA-85-6561-01	-2.4248
TCGA-98-8021-01	-2.23081
TCGA-77-6842-01	-2.75171
TCGA-90-7964-01	-2.09899
TCGA-56-A62T-01	-2.60175
TCGA-63-A5MM-01	-2.99004
TCGA-98-A53B-01	-2.49084
TCGA-96-7545-01	-2.54367
TCGA-63-A5MW-01	-2.53801
TCGA-21-1079-01	-2.9242
TCGA-60-2704-01	-2.53241
TCGA-LA-A7SW-01	-2.75194
TCGA-85-8666-01	-2.64959
TCGA-56-5897-01	-2.27606
TCGA-56-7731-01	-2.06628
TCGA-98-A53D-01	-2.63958
TCGA-77-8146-01	-2.27943
TCGA-66-2734-01	-2.56265
TCGA-34-5929-01	-2.75224
TCGA-21-5783-01	-2.40111
TCGA-46-3767-01	-2.55752
TCGA-66-2755-01	-2.91119
TCGA-43-2581-01	-2.60495
TCGA-33-4533-01	-2.55987
TCGA-56-7222-01	-2.7635
TCGA-60-2724-01	-2.76605
TCGA-77-7337-01	-2.67559
TCGA-85-8353-01	-2.34117
TCGA-66-2786-01	-2.5406
TCGA-43-6770-01	-2.52489
TCGA-34-2608-01	-2.26185
TCGA-NC-A5HP-01	-2.35999

## Sheet: Table S5_2
Table S5_2 IC50 scores of vinorelbine between two groups.
ID	IC50 scores
TCGA-90-A4EE-01	-3.37992
TCGA-85-8049-01	-3.09027
TCGA-39-5016-01	-4.23076
TCGA-56-8304-01	-3.91542
TCGA-22-4599-01	-2.54988
TCGA-60-2712-01	-2.80064
TCGA-21-1080-01	-4.75205
TCGA-33-AASI-01	-3.39408
TCGA-56-7582-01	-3.46814
TCGA-56-7822-01	-3.88741
TCGA-56-7579-01	-3.91711
TCGA-46-6025-01	-3.88894
TCGA-77-7141-01	-3.63637
TCGA-22-5477-01	-4.31425
TCGA-21-1070-01	-3.40031
TCGA-60-2711-01	-4.56912
TCGA-98-A53J-01	-3.70932
TCGA-98-8020-01	-3.9197
TCGA-77-7335-01	-3.10153
TCGA-21-1077-01	-3.61917
TCGA-90-A4ED-01	-3.73482
TCGA-63-5128-01	-3.55511
TCGA-51-4080-01	-4.06689
TCGA-68-A59I-01	-3.76513
TCGA-60-2716-01	-4.96774
TCGA-22-5474-01	-3.276
TCGA-77-7139-01	-4.02874
TCGA-21-5786-01	-3.42778
TCGA-O2-A5IB-01	-4.57957
TCGA-LA-A446-01	-3.92438
TCGA-63-7021-01	-3.56709
TCGA-60-2720-01	-2.50996
TCGA-22-5483-01	-3.23148
TCGA-18-3411-01	-3.40991
TCGA-77-8133-01	-4.02905
TCGA-NC-A5HR-01	-3.26211
TCGA-94-8491-01	-3.99887
TCGA-L3-A524-01	-4.06001
TCGA-60-2706-01	-3.89181
TCGA-37-A5EL-01	-4.0937
TCGA-77-A5G7-01	-4.31528
TCGA-56-A5DS-01	-4.0557
TCGA-56-A4BW-01	-3.77814
TCGA-85-A4JC-01	-2.89564
TCGA-NK-A5CT-01	-3.58401
TCGA-94-A4VJ-01	-3.96924
TCGA-O2-A52Q-01	-2.98813
TCGA-77-8156-01	-3.68006
TCGA-70-6723-01	-4.62658
TCGA-77-6843-01	-4.17408
TCGA-18-4086-01	-3.85724
TCGA-56-8629-01	-4.02482
TCGA-NC-A5HL-01	-3.98222
TCGA-51-4079-01	-3.84898
TCGA-85-A4JB-01	-4.44477
TCGA-56-A4BX-01	-4.5595
TCGA-NC-A5HO-01	-4.29517
TCGA-43-7658-01	-3.74442
TCGA-22-5482-01	-4.22044
TCGA-85-A4QQ-01	-3.49219
TCGA-34-5231-01	-4.00197
TCGA-58-8391-01	-4.50085
TCGA-63-A5MY-01	-4.60772
TCGA-58-8387-01	-3.3183
TCGA-21-1078-01	-4.82281
TCGA-22-4607-01	-3.41461
TCGA-66-2763-01	-3.86185
TCGA-33-4587-01	-4.17263
TCGA-63-A5M9-01	-3.98593
TCGA-37-4133-01	-3.33117
TCGA-94-7943-01	-3.22625
TCGA-92-8065-01	-3.3668
TCGA-66-2757-01	-3.65409
TCGA-33-4582-01	-3.44024
TCGA-56-8308-01	-3.94945
TCGA-56-6546-01	-3.10314
TCGA-85-7696-01	-3.81818
TCGA-85-A4QR-01	-4.02351
TCGA-37-A5EN-01	-3.68098
TCGA-77-A5GF-01	-3.80421
TCGA-22-1011-01	-3.2251
TCGA-46-3765-01	-3.72361
TCGA-96-7544-01	-3.93222
TCGA-39-5035-01	-3.16357
TCGA-96-8170-01	-3.73838
TCGA-56-8504-01	-4.26146
TCGA-56-7823-01	-4.39908
TCGA-58-A46N-01	-4.69576
TCGA-22-0944-01	-3.60829
TCGA-33-AASL-01	-3.64651
TCGA-85-8352-01	-4.5512
TCGA-60-2719-01	-4.48908
TCGA-33-4532-01	-4.0679
TCGA-63-A5MI-01	-4.22379
TCGA-NK-A5CR-01	-4.14538
TCGA-NC-A5HM-01	-3.63626
TCGA-33-A5GW-01	-4.0333
TCGA-NC-A5HE-01	-3.1483
TCGA-43-A56V-01	-3.84183
TCGA-63-5131-01	-4.09036
TCGA-66-2795-01	-3.12489
TCGA-21-1075-01	-4.44369
TCGA-39-5030-01	-2.92258
TCGA-66-2787-01	-3.8953
TCGA-18-3410-01	-3.8715
TCGA-85-A512-01	-4.04917
TCGA-39-5036-01	-3.78517
TCGA-77-7465-01	-3.87018
TCGA-34-5240-01	-3.62097
TCGA-43-A475-01	-3.5237
TCGA-37-3783-01	-3.00995
TCGA-43-6771-01	-3.5421
TCGA-94-8490-01	-4.5824
TCGA-NC-A5HN-01	-4.49223
TCGA-18-3416-01	-4.45578
TCGA-43-2578-01	-3.2492
TCGA-56-7730-01	-4.54164
TCGA-22-5491-01	-4.15944
TCGA-33-4586-01	-3.85569
TCGA-63-7022-01	-2.59462
TCGA-85-7698-01	-4.28233
TCGA-22-5478-01	-3.39623
TCGA-39-5034-01	-1.83684
TCGA-39-5037-01	-3.75565
TCGA-56-7223-01	-3.85545
TCGA-85-7843-01	-4.12624
TCGA-68-7755-01	-3.81455
TCGA-77-7142-01	-4.04561
TCGA-18-3415-01	-3.55609
TCGA-NC-A5HD-01	-4.25135
TCGA-66-2778-01	-3.54577
TCGA-85-8052-01	-3.69396
TCGA-77-8154-01	-4.59143
TCGA-85-8580-01	-4.43317
TCGA-39-5027-01	-3.03053
TCGA-66-2785-01	-3.03525
TCGA-85-A4CL-01	-3.01536
TCGA-66-2781-01	-3.51576
TCGA-39-5029-01	-3.43
TCGA-J1-A4AH-01	-3.68354
TCGA-22-0940-01	-3.41851
TCGA-77-A5G3-01	-4.67861
TCGA-66-2759-01	-4.16747
TCGA-22-5471-01	-3.33484
TCGA-98-A538-01	-4.47473
TCGA-63-A5MS-01	-3.25559
TCGA-77-7463-01	-4.09865
TCGA-22-5481-01	-3.2808
TCGA-58-A46J-01	-3.83506
TCGA-NC-A5HG-01	-4.36344
TCGA-56-8305-01	-4.02165
TCGA-85-A4PA-01	-3.33582
TCGA-MF-A522-01	-4.06286
TCGA-58-A46L-01	-4.15419
TCGA-85-8664-01	-3.93851
TCGA-63-A5MV-01	-3.89451
TCGA-21-5784-01	-3.24771
TCGA-22-5479-01	-3.60707
TCGA-33-AASJ-01	-4.70783
TCGA-18-3414-01	-4.55606
TCGA-NC-A5HH-01	-4.81602
TCGA-77-8150-01	-3.85825
TCGA-85-8277-01	-3.50283
TCGA-34-2596-01	-3.81237
TCGA-43-5668-01	-3.21233
TCGA-39-5011-01	-2.81729
TCGA-68-A59J-01	-3.92718
TCGA-77-8140-01	-4.28535
TCGA-60-2726-01	-3.44245
TCGA-33-4538-01	-4.18644
TCGA-77-8131-01	-3.30736
TCGA-98-A53A-01	-4.37962
TCGA-92-7341-01	-3.58028
TCGA-79-5596-01	-4.45079
TCGA-77-8144-01	-4.20162
TCGA-63-A5MU-01	-5.01273
TCGA-77-A5GH-01	-3.30909
TCGA-34-8456-01	-3.86191
TCGA-63-A5MP-01	-3.9559
TCGA-85-8070-01	-3.81395
TCGA-94-7033-01	-3.76293
TCGA-66-2727-01	-3.91733
TCGA-21-1072-01	-4.25163
TCGA-85-A53L-01	-2.95834
TCGA-46-6026-01	-4.36658
TCGA-90-A59Q-01	-2.65715
TCGA-85-A4CN-01	-3.94704
TCGA-O2-A52V-01	-4.02978
TCGA-39-5022-01	-2.66562
TCGA-85-7699-01	-4.30418
TCGA-33-AASB-01	-3.43005
TCGA-37-5819-01	-1.30934
TCGA-85-8276-01	-3.19729
TCGA-56-5898-01	-3.63706
TCGA-22-4601-01	-4.03085
TCGA-56-A4ZK-01	-4.00038
TCGA-66-2771-01	-3.41069
TCGA-77-A5GB-01	-3.7195
TCGA-43-3394-01	-3.81943
TCGA-85-A513-01	-1.65618
TCGA-39-5028-01	-3.79015
TCGA-77-8139-01	-4.23651
TCGA-43-3920-01	-3.66578
TCGA-22-5485-01	-3.78917
TCGA-18-4083-01	-4.01581
TCGA-33-6738-01	-3.42676
TCGA-22-4604-01	-3.77362
TCGA-66-2793-01	-4.31087
TCGA-90-7769-01	-4.13888
TCGA-18-3419-01	-3.60876
TCGA-NK-A5CX-01	-4.0724
TCGA-34-2600-01	-4.39064
TCGA-37-A5EM-01	-3.81473
TCGA-O2-A52W-01	-3.75601
TCGA-96-A4JK-01	-4.10216
TCGA-77-A5G8-01	-3.20779
TCGA-XC-AA0X-01	-3.81016
TCGA-85-A510-01	-3.35568
TCGA-77-A5G6-01	-4.77271
TCGA-85-8354-01	-4.12672
TCGA-22-5473-01	-3.73315
TCGA-63-A5MB-01	-3.3122
TCGA-66-2767-01	-3.29288
TCGA-22-1005-01	-1.23569
TCGA-77-7138-01	-3.99576
TCGA-NC-A5HF-01	-4.26033
TCGA-77-8009-01	-3.45417
TCGA-58-A46M-01	-4.12665
TCGA-21-5782-01	-3.44832
TCGA-18-3408-01	-3.89675
TCGA-43-7656-01	-3.94445
TCGA-77-8153-01	-4.59874
TCGA-90-7766-01	-4.22531
TCGA-94-8035-01	-4.44254
TCGA-43-2576-01	-1.68265
TCGA-18-3412-01	-3.95915
TCGA-85-6798-01	-3.80764
TCGA-77-8148-01	-3.60484
TCGA-77-8143-01	-4.47341
TCGA-33-AAS8-01	-3.7763
TCGA-58-A46K-01	-4.06287
TCGA-18-5595-01	-4.41073
TCGA-66-2794-01	-3.59233
TCGA-43-A474-01	-4.44056
TCGA-60-2714-01	-1.55481
TCGA-34-7107-01	-3.90673
TCGA-66-2783-01	-3.75562
TCGA-85-A50Z-01	-3.24635
TCGA-43-A56U-01	-2.4428
TCGA-63-A5MR-01	-3.54081
TCGA-37-4129-01	-1.53811
TCGA-34-A5IX-01	-3.29367
TCGA-85-8071-01	-5.36364
TCGA-NC-A5HQ-01	-4.47064
TCGA-60-2722-01	-4.37751
TCGA-18-5592-01	-4.10378
TCGA-43-6773-01	-2.08713
TCGA-85-A5B5-01	-4.42053
TCGA-56-8082-01	-4.8169
TCGA-34-5234-01	-2.69076
TCGA-77-7140-01	-3.5247
TCGA-21-1083-01	-3.5625
TCGA-77-8128-01	-4.36352
TCGA-66-2770-01	-3.76564
TCGA-66-2791-01	-3.41682
TCGA-18-3406-01	-2.49835
TCGA-94-A5I4-01	-4.00169
TCGA-52-7812-01	-3.32804
TCGA-33-A4WN-01	-4.18594
TCGA-66-2792-01	-4.27226
TCGA-92-8064-01	-3.57239
TCGA-39-5024-01	-3.51033
TCGA-63-A5MG-01	-3.46825
TCGA-51-4081-01	-4.16168
TCGA-21-A5DI-01	-4.59884
TCGA-66-2758-01	-3.4642
TCGA-60-2721-01	-4.29123
TCGA-33-4583-01	-4.16078
TCGA-94-A5I6-01	-3.93835
TCGA-NC-A5HI-01	-4.41495
TCGA-46-3768-01	-3.45802
TCGA-63-7023-01	-3.94671
TCGA-18-4721-01	-2.94341
TCGA-37-4135-01	-2.60943
TCGA-60-2723-01	-3.28843
TCGA-63-A5MH-01	-4.84235
TCGA-37-4132-01	-2.22187
TCGA-85-7697-01	-4.52743
TCGA-85-8072-01	-3.74201
TCGA-22-1012-01	-3.36957
TCGA-37-4130-01	-1.9631
TCGA-85-8355-01	-3.85529
TCGA-39-5031-01	-3.88881
TCGA-90-6837-01	-3.14225
TCGA-96-A4JL-01	-3.59657
TCGA-21-1081-01	-4.23402
TCGA-56-A49D-01	-3.63427
TCGA-66-2800-01	-3.70262
TCGA-18-3421-01	-3.61627
TCGA-77-A5GA-01	-3.60681
TCGA-O2-A52S-01	-3.78107
TCGA-56-8307-01	-4.61399
TCGA-66-2754-01	-2.94839
TCGA-52-7810-01	-3.29537
TCGA-77-6845-01	-3.73957
TCGA-98-A53I-01	-3.70744
TCGA-66-2742-01	-3.66086
TCGA-39-5021-01	-3.51576
TCGA-NC-A5HT-01	-4.60865
TCGA-22-A5C4-01	-4.09191
TCGA-63-A5MJ-01	-3.87519
TCGA-85-8479-01	-3.89374
TCGA-56-7580-01	-4.15259
TCGA-NK-A7XE-01	-3.48324
TCGA-56-A5DR-01	-4.34574
TCGA-56-7221-01	-4.22041
TCGA-66-2766-01	-3.47961
TCGA-33-4566-01	-3.32029
TCGA-33-AASD-01	-4.22388
TCGA-33-4589-01	-2.75349
TCGA-34-5232-01	-4.14816
TCGA-22-4613-01	-3.69055
TCGA-37-4141-01	-3.50426
TCGA-77-6844-01	-4.62563
TCGA-O2-A52N-01	-3.89852
TCGA-58-8392-01	-4.39152
TCGA-21-1082-01	-3.81573
TCGA-33-6737-01	-2.90815
TCGA-92-8063-01	-4.00028
TCGA-22-4593-01	-4.01554
TCGA-43-8115-01	-3.69132
TCGA-43-5670-01	-3.91521
TCGA-58-8388-01	-4.18856
TCGA-22-1016-01	-3.62811
TCGA-60-2715-01	-3.35044
TCGA-L3-A4E7-01	-4.39834
TCGA-60-2709-01	-3.0083
TCGA-63-A5ML-01	-4.07897
TCGA-77-8130-01	-3.48033
TCGA-77-A5FZ-01	-2.36128
TCGA-98-A53C-01	-2.56543
TCGA-22-1000-01	-2.86485
TCGA-21-5787-01	-2.80451
TCGA-22-5489-01	-2.7437
TCGA-90-7767-01	-4.15128
TCGA-77-8008-01	-3.62452
TCGA-22-1017-01	-2.78589
TCGA-66-2769-01	-3.43126
TCGA-66-2782-01	-3.79272
TCGA-85-7950-01	-4.10114
TCGA-37-3792-01	-2.61616
TCGA-96-8169-01	-3.88673
TCGA-58-8393-01	-3.75946
TCGA-34-8455-01	-4.26273
TCGA-43-6143-01	-4.28551
TCGA-98-8022-01	-3.76584
TCGA-18-3407-01	-3.94296
TCGA-46-3769-01	-3.23108
TCGA-66-2737-01	-3.50589
TCGA-43-6647-01	-2.73928
TCGA-68-7756-01	-4.2523
TCGA-43-8116-01	-4.2332
TCGA-56-8624-01	-3.63474
TCGA-34-5927-01	-4.48226
TCGA-43-7657-01	-3.7626
TCGA-66-2788-01	-3.59695
TCGA-NK-A5D1-01	-3.81305
TCGA-52-7809-01	-3.58207
TCGA-NC-A5HK-01	-3.9536
TCGA-60-2703-01	-3.74687
TCGA-60-2698-01	-3.51795
TCGA-56-A4BY-01	-4.42977
TCGA-56-1622-01	-4.32876
TCGA-85-8481-01	-3.20846
TCGA-68-8251-01	-4.01805
TCGA-60-2697-01	-2.67197
TCGA-85-8288-01	-3.98911
TCGA-21-1076-01	-3.5553
TCGA-66-2744-01	-2.85989
TCGA-63-A5MT-01	-3.85831
TCGA-77-8136-01	-3.82102
TCGA-68-7757-01	-3.696
TCGA-98-A53H-01	-3.03574
TCGA-85-8287-01	-3.12779
TCGA-NC-A5HJ-01	-2.88214
TCGA-85-8584-01	-2.42796
TCGA-63-A5MN-01	-2.3859
TCGA-22-4595-01	-3.6202
TCGA-56-8201-01	-3.58962
TCGA-92-7340-01	-3.77376
TCGA-34-8454-01	-4.0536
TCGA-39-5019-01	-3.6451
TCGA-85-8351-01	-4.07439
TCGA-37-3789-01	-4.25903
TCGA-63-7020-01	-3.42212
TCGA-51-6867-01	-3.95123
TCGA-60-2696-01	-3.90424
TCGA-56-A4ZJ-01	-3.34331
TCGA-56-8626-01	-3.96047
TCGA-56-8622-01	-3.78708
TCGA-39-5039-01	-3.20752
TCGA-60-2708-01	-3.07826
TCGA-60-2710-01	-4.19209
TCGA-68-8250-01	-3.62356
TCGA-18-3417-01	-2.1689
TCGA-39-5040-01	-2.76333
TCGA-22-4609-01	-3.30076
TCGA-77-8145-01	-4.18375
TCGA-66-2756-01	-2.47269
TCGA-60-2695-01	-3.69064
TCGA-43-8118-01	-3.91968
TCGA-66-2753-01	-3.73178
TCGA-52-7622-01	-3.54452
TCGA-77-8007-01	-3.08474
TCGA-56-8628-01	-3.9192
TCGA-33-4547-01	-3.82238
TCGA-85-6175-01	-3.56123
TCGA-66-2790-01	-3.96746
TCGA-22-4594-01	-2.07492
TCGA-85-8582-01	-4.29732
TCGA-94-7557-01	-4.01227
TCGA-22-4596-01	-2.09175
TCGA-22-5480-01	-4.0342
TCGA-34-5241-01	-3.59807
TCGA-34-5928-01	-3.42456
TCGA-22-4605-01	-3.36827
TCGA-21-1071-01	-3.8002
TCGA-66-2789-01	-3.67463
TCGA-85-A50M-01	-3.75225
TCGA-66-2765-01	-3.86283
TCGA-6A-AB49-01	-3.57973
TCGA-85-8350-01	-3.75909
TCGA-60-2713-01	-3.88636
TCGA-85-6560-01	-3.90875
TCGA-56-8625-01	-3.59547
TCGA-66-2780-01	-3.62122
TCGA-66-2777-01	-3.44377
TCGA-70-6722-01	-3.47112
TCGA-56-8503-01	-3.60498
TCGA-34-5236-01	-3.66237
TCGA-77-7338-01	-3.84807
TCGA-56-8309-01	-3.25358
TCGA-77-A5G1-01	-3.84015
TCGA-22-1002-01	-3.58022
TCGA-60-2707-01	-3.67372
TCGA-85-A511-01	-3.95098
TCGA-98-A539-01	-3.90141
TCGA-77-8138-01	-3.17916
TCGA-52-7811-01	-3.87535
TCGA-56-6545-01	-3.23874
TCGA-34-5239-01	-3.88219
TCGA-66-2768-01	-3.98643
TCGA-98-8023-01	-3.32373
TCGA-85-7710-01	-4.24236
TCGA-85-7844-01	-4.18238
TCGA-22-5472-01	-4.3258
TCGA-58-8386-01	-3.51918
TCGA-22-4591-01	-3.42245
TCGA-58-8390-01	-4.81187
TCGA-66-2773-01	-3.97758
TCGA-46-3766-01	-2.58854
TCGA-60-2725-01	-3.85413
TCGA-98-7454-01	-2.84078
TCGA-85-8048-01	-3.59461
TCGA-56-8623-01	-2.47253
TCGA-18-3409-01	-3.5617
TCGA-56-8083-01	-4.27074
TCGA-63-6202-01	-2.29371
TCGA-22-5492-01	-4.22069
TCGA-85-6561-01	-3.6979
TCGA-98-8021-01	-4.10308
TCGA-77-6842-01	-3.51173
TCGA-90-7964-01	-3.65916
TCGA-56-A62T-01	-4.09966
TCGA-63-A5MM-01	-3.23279
TCGA-98-A53B-01	-4.13824
TCGA-96-7545-01	-3.25129
TCGA-63-A5MW-01	-3.94474
TCGA-21-1079-01	-4.37137
TCGA-60-2704-01	-3.02142
TCGA-LA-A7SW-01	-3.52773
TCGA-85-8666-01	-4.02788
TCGA-56-5897-01	-3.2903
TCGA-56-7731-01	-2.84157
TCGA-98-A53D-01	-3.05166
TCGA-77-8146-01	-3.53693
TCGA-66-2734-01	-4.04895
TCGA-34-5929-01	-4.35846
TCGA-21-5783-01	-3.80504
TCGA-46-3767-01	-3.34913
TCGA-66-2755-01	-3.21248
TCGA-43-2581-01	-2.68543
TCGA-33-4533-01	-4.13309
TCGA-56-7222-01	-4.18672
TCGA-60-2724-01	-3.97588
TCGA-77-7337-01	-3.97792
TCGA-85-8353-01	-3.41845
TCGA-66-2786-01	-3.37703
TCGA-43-6770-01	-3.86111
TCGA-34-2608-01	-3.12773
TCGA-NC-A5HP-01	-4.09424

## Sheet: Table S5_3
Table S5_3 IC50 scores of paclitaxel between two groups.
ID	IC50 scores
TCGA-90-A4EE-01	-2.13095
TCGA-85-8049-01	-2.50545
TCGA-39-5016-01	-2.72318
TCGA-56-8304-01	-3.83962
TCGA-22-4599-01	-2.04046
TCGA-60-2712-01	-2.21324
TCGA-21-1080-01	-3.43241
TCGA-33-AASI-01	-4.17618
TCGA-56-7582-01	-2.31551
TCGA-56-7822-01	-2.60536
TCGA-56-7579-01	-2.44462
TCGA-46-6025-01	-3.49646
TCGA-77-7141-01	-1.88836
TCGA-22-5477-01	-2.34643
TCGA-21-1070-01	-3.41104
TCGA-60-2711-01	-3.31208
TCGA-98-A53J-01	-2.10111
TCGA-98-8020-01	-3.87543
TCGA-77-7335-01	-3.11272
TCGA-21-1077-01	-2.87057
TCGA-90-A4ED-01	-2.04483
TCGA-63-5128-01	-2.03305
TCGA-51-4080-01	-2.60198
TCGA-68-A59I-01	-2.53393
TCGA-60-2716-01	-2.7765
TCGA-22-5474-01	-2.96464
TCGA-77-7139-01	-3.55247
TCGA-21-5786-01	-2.83708
TCGA-O2-A5IB-01	-1.53989
TCGA-LA-A446-01	-2.88274
TCGA-63-7021-01	-3.18948
TCGA-60-2720-01	-3.89177
TCGA-22-5483-01	-2.39918
TCGA-18-3411-01	-3.35479
TCGA-77-8133-01	-2.71363
TCGA-NC-A5HR-01	-2.36595
TCGA-94-8491-01	-3.23739
TCGA-L3-A524-01	-2.90057
TCGA-60-2706-01	-2.57532
TCGA-37-A5EL-01	-2.9092
TCGA-77-A5G7-01	-3.68851
TCGA-56-A5DS-01	-3.21617
TCGA-56-A4BW-01	-3.79081
TCGA-85-A4JC-01	-3.32802
TCGA-NK-A5CT-01	-3.33043
TCGA-94-A4VJ-01	-3.42118
TCGA-O2-A52Q-01	-3.13901
TCGA-77-8156-01	-2.72487
TCGA-70-6723-01	-3.39197
TCGA-77-6843-01	-2.34111
TCGA-18-4086-01	-3.16288
TCGA-56-8629-01	-3.37431
TCGA-NC-A5HL-01	-3.02099
TCGA-51-4079-01	-3.47257
TCGA-85-A4JB-01	-3.0919
TCGA-56-A4BX-01	-3.44775
TCGA-NC-A5HO-01	-3.29195
TCGA-43-7658-01	-1.55368
TCGA-22-5482-01	-3.39348
TCGA-85-A4QQ-01	-3.16724
TCGA-34-5231-01	-3.17705
TCGA-58-8391-01	-2.89901
TCGA-63-A5MY-01	-2.85908
TCGA-58-8387-01	-3.35651
TCGA-21-1078-01	-2.30003
TCGA-22-4607-01	-4.08325
TCGA-66-2763-01	-3.05607
TCGA-33-4587-01	-1.60347
TCGA-63-A5M9-01	-2.79145
TCGA-37-4133-01	-3.4038
TCGA-94-7943-01	-2.50239
TCGA-92-8065-01	-2.4414
TCGA-66-2757-01	-2.62664
TCGA-33-4582-01	-2.60451
TCGA-56-8308-01	-3.09041
TCGA-56-6546-01	-3.02199
TCGA-85-7696-01	-2.5734
TCGA-85-A4QR-01	-3.65946
TCGA-37-A5EN-01	-2.71449
TCGA-77-A5GF-01	-3.29637
TCGA-22-1011-01	-3.24921
TCGA-46-3765-01	-2.68553
TCGA-96-7544-01	-2.33415
TCGA-39-5035-01	-3.52955
TCGA-96-8170-01	-2.87125
TCGA-56-8504-01	-3.26081
TCGA-56-7823-01	-3.25944
TCGA-58-A46N-01	-3.2448
TCGA-22-0944-01	-3.12394
TCGA-33-AASL-01	-3.63608
TCGA-85-8352-01	-2.76982
TCGA-60-2719-01	-3.41155
TCGA-33-4532-01	-3.25952
TCGA-63-A5MI-01	-2.90263
TCGA-NK-A5CR-01	-2.33581
TCGA-NC-A5HM-01	-4.05893
TCGA-33-A5GW-01	-3.46951
TCGA-NC-A5HE-01	-2.23728
TCGA-43-A56V-01	-2.96459
TCGA-63-5131-01	-2.75772
TCGA-66-2795-01	-2.53198
TCGA-21-1075-01	-2.54866
TCGA-39-5030-01	-2.48615
TCGA-66-2787-01	-2.61059
TCGA-18-3410-01	-2.58686
TCGA-85-A512-01	-2.85091
TCGA-39-5036-01	-3.73685
TCGA-77-7465-01	-2.47465
TCGA-34-5240-01	-3.09613
TCGA-43-A475-01	-2.17565
TCGA-37-3783-01	-3.14485
TCGA-43-6771-01	-3.20443
TCGA-94-8490-01	-2.82007
TCGA-NC-A5HN-01	-3.87163
TCGA-18-3416-01	-3.0951
TCGA-43-2578-01	-2.60905
TCGA-56-7730-01	-3.33039
TCGA-22-5491-01	-3.63277
TCGA-33-4586-01	-2.40849
TCGA-63-7022-01	-2.79579
TCGA-85-7698-01	-3.15679
TCGA-22-5478-01	-2.22453
TCGA-39-5034-01	-1.91242
TCGA-39-5037-01	-3.61577
TCGA-56-7223-01	-0.985592
TCGA-85-7843-01	-3.75867
TCGA-68-7755-01	-3.10816
TCGA-77-7142-01	-2.68575
TCGA-18-3415-01	-3.16609
TCGA-NC-A5HD-01	-3.25103
TCGA-66-2778-01	-3.78528
TCGA-85-8052-01	-2.49022
TCGA-77-8154-01	-3.65604
TCGA-85-8580-01	-3.10083
TCGA-39-5027-01	-2.87394
TCGA-66-2785-01	-2.98791
TCGA-85-A4CL-01	-2.93269
TCGA-66-2781-01	-3.54227
TCGA-39-5029-01	-3.4155
TCGA-J1-A4AH-01	-2.4517
TCGA-22-0940-01	-2.96103
TCGA-77-A5G3-01	-3.27131
TCGA-66-2759-01	-2.98538
TCGA-22-5471-01	-3.90083
TCGA-98-A538-01	-3.26523
TCGA-63-A5MS-01	-2.42023
TCGA-77-7463-01	-2.71565
TCGA-22-5481-01	-2.53205
TCGA-58-A46J-01	-3.54654
TCGA-NC-A5HG-01	-3.77211
TCGA-56-8305-01	-3.20828
TCGA-85-A4PA-01	-1.09786
TCGA-MF-A522-01	-3.10258
TCGA-58-A46L-01	-2.77385
TCGA-85-8664-01	-3.30874
TCGA-63-A5MV-01	-2.3117
TCGA-21-5784-01	-3.63362
TCGA-22-5479-01	-3.21659
TCGA-33-AASJ-01	-3.77939
TCGA-18-3414-01	-3.2875
TCGA-NC-A5HH-01	-2.80909
TCGA-77-8150-01	-2.91738
TCGA-85-8277-01	-3.01651
TCGA-34-2596-01	-2.37208
TCGA-43-5668-01	-1.78175
TCGA-39-5011-01	-2.93493
TCGA-68-A59J-01	-2.91729
TCGA-77-8140-01	-3.079
TCGA-60-2726-01	-3.42203
TCGA-33-4538-01	-3.19299
TCGA-77-8131-01	-2.87616
TCGA-98-A53A-01	-2.53551
TCGA-92-7341-01	-2.92257
TCGA-79-5596-01	-3.46762
TCGA-77-8144-01	-4.02602
TCGA-63-A5MU-01	-3.55233
TCGA-77-A5GH-01	-2.11772
TCGA-34-8456-01	-2.39819
TCGA-63-A5MP-01	-2.72876
TCGA-85-8070-01	-2.34931
TCGA-94-7033-01	-4.19282
TCGA-66-2727-01	-2.72679
TCGA-21-1072-01	-2.5947
TCGA-85-A53L-01	-2.80329
TCGA-46-6026-01	-3.14508
TCGA-90-A59Q-01	-2.7446
TCGA-85-A4CN-01	-3.23795
TCGA-O2-A52V-01	-2.62352
TCGA-39-5022-01	-2.85639
TCGA-85-7699-01	-3.1676
TCGA-33-AASB-01	-2.51141
TCGA-37-5819-01	-2.26079
TCGA-85-8276-01	-2.69662
TCGA-56-5898-01	-3.0355
TCGA-22-4601-01	-2.54149
TCGA-56-A4ZK-01	-2.67431
TCGA-66-2771-01	-3.13703
TCGA-77-A5GB-01	-3.3829
TCGA-43-3394-01	-2.60661
TCGA-85-A513-01	-1.91284
TCGA-39-5028-01	-3.57253
TCGA-77-8139-01	-3.99141
TCGA-43-3920-01	-2.87856
TCGA-22-5485-01	-3.17925
TCGA-18-4083-01	-2.70815
TCGA-33-6738-01	-2.97627
TCGA-22-4604-01	-2.98501
TCGA-66-2793-01	-2.06842
TCGA-90-7769-01	-3.50777
TCGA-18-3419-01	-2.4504
TCGA-NK-A5CX-01	-3.9112
TCGA-34-2600-01	-2.982
TCGA-37-A5EM-01	-3.49982
TCGA-O2-A52W-01	-2.80648
TCGA-96-A4JK-01	-3.14231
TCGA-77-A5G8-01	-2.98835
TCGA-XC-AA0X-01	-2.81158
TCGA-85-A510-01	-2.45012
TCGA-77-A5G6-01	-2.69352
TCGA-85-8354-01	-3.40758
TCGA-22-5473-01	-2.91979
TCGA-63-A5MB-01	-1.89149
TCGA-66-2767-01	-2.88691
TCGA-22-1005-01	-2.35447
TCGA-77-7138-01	-2.84087
TCGA-NC-A5HF-01	-3.79089
TCGA-77-8009-01	-2.49256
TCGA-58-A46M-01	-2.59994
TCGA-21-5782-01	-3.80227
TCGA-18-3408-01	-2.11376
TCGA-43-7656-01	-2.50931
TCGA-77-8153-01	-3.49722
TCGA-90-7766-01	-3.10021
TCGA-94-8035-01	-3.62741
TCGA-43-2576-01	-2.691
TCGA-18-3412-01	-4.07518
TCGA-85-6798-01	-3.05253
TCGA-77-8148-01	-3.63767
TCGA-77-8143-01	-3.83821
TCGA-33-AAS8-01	-2.35324
TCGA-58-A46K-01	-2.82392
TCGA-18-5595-01	-3.56574
TCGA-66-2794-01	-3.06855
TCGA-43-A474-01	-3.41292
TCGA-60-2714-01	-1.5655
TCGA-34-7107-01	-3.27729
TCGA-66-2783-01	-3.39222
TCGA-85-A50Z-01	-2.67532
TCGA-43-A56U-01	-2.21765
TCGA-63-A5MR-01	-3.3171
TCGA-37-4129-01	1.57963
TCGA-34-A5IX-01	-2.56527
TCGA-85-8071-01	-3.91584
TCGA-NC-A5HQ-01	-3.46992
TCGA-60-2722-01	-2.56831
TCGA-18-5592-01	-3.20011
TCGA-43-6773-01	-2.72666
TCGA-85-A5B5-01	-3.45307
TCGA-56-8082-01	-2.98085
TCGA-34-5234-01	-3.3979
TCGA-77-7140-01	-3.23343
TCGA-21-1083-01	-2.45012
TCGA-77-8128-01	-3.34815
TCGA-66-2770-01	-2.56038
TCGA-66-2791-01	-2.47517
TCGA-18-3406-01	-2.39164
TCGA-94-A5I4-01	-2.94335
TCGA-52-7812-01	-3.24292
TCGA-33-A4WN-01	-2.80814
TCGA-66-2792-01	-3.19182
TCGA-92-8064-01	-3.0394
TCGA-39-5024-01	-3.33647
TCGA-63-A5MG-01	-3.1816
TCGA-51-4081-01	-2.77366
TCGA-21-A5DI-01	-3.47405
TCGA-66-2758-01	-2.72991
TCGA-60-2721-01	-3.40578
TCGA-33-4583-01	-3.74352
TCGA-94-A5I6-01	-2.57189
TCGA-NC-A5HI-01	-2.70856
TCGA-46-3768-01	-2.2122
TCGA-63-7023-01	-2.88874
TCGA-18-4721-01	-1.91663
TCGA-37-4135-01	-2.75722
TCGA-60-2723-01	-3.10515
TCGA-63-A5MH-01	-2.80507
TCGA-37-4132-01	-1.73928
TCGA-85-7697-01	-3.84205
TCGA-85-8072-01	-2.4758
TCGA-22-1012-01	-3.26478
TCGA-37-4130-01	-1.98236
TCGA-85-8355-01	-2.41941
TCGA-39-5031-01	-3.32138
TCGA-90-6837-01	-3.08669
TCGA-96-A4JL-01	-2.10271
TCGA-21-1081-01	-2.97189
TCGA-56-A49D-01	-2.72761
TCGA-66-2800-01	-2.85947
TCGA-18-3421-01	-3.2507
TCGA-77-A5GA-01	-3.54151
TCGA-O2-A52S-01	-1.66679
TCGA-56-8307-01	-2.0605
TCGA-66-2754-01	-1.37686
TCGA-52-7810-01	-3.39971
TCGA-77-6845-01	-2.60122
TCGA-98-A53I-01	-2.76449
TCGA-66-2742-01	-2.8636
TCGA-39-5021-01	-2.99763
TCGA-NC-A5HT-01	-3.5501
TCGA-22-A5C4-01	-1.93616
TCGA-63-A5MJ-01	-2.81415
TCGA-85-8479-01	-3.48707
TCGA-56-7580-01	-3.10601
TCGA-NK-A7XE-01	-3.01934
TCGA-56-A5DR-01	-4.02719
TCGA-56-7221-01	-3.24631
TCGA-66-2766-01	-3.30277
TCGA-33-4566-01	-3.74998
TCGA-33-AASD-01	-3.17133
TCGA-33-4589-01	-4.30254
TCGA-34-5232-01	-3.23428
TCGA-22-4613-01	-2.67676
TCGA-37-4141-01	-2.27372
TCGA-77-6844-01	-3.50585
TCGA-O2-A52N-01	-2.9032
TCGA-58-8392-01	-3.41683
TCGA-21-1082-01	-3.58676
TCGA-33-6737-01	-3.1698
TCGA-92-8063-01	-3.48847
TCGA-22-4593-01	-3.05393
TCGA-43-8115-01	-2.64302
TCGA-43-5670-01	-4.46727
TCGA-58-8388-01	-1.41272
TCGA-22-1016-01	-1.97659
TCGA-60-2715-01	-2.41838
TCGA-L3-A4E7-01	-3.27148
TCGA-60-2709-01	-2.35696
TCGA-63-A5ML-01	-2.91348
TCGA-77-8130-01	-3.40879
TCGA-77-A5FZ-01	-1.48877
TCGA-98-A53C-01	-1.17382
TCGA-22-1000-01	-2.92388
TCGA-21-5787-01	-3.7944
TCGA-22-5489-01	-2.44499
TCGA-90-7767-01	-2.18163
TCGA-77-8008-01	-2.26903
TCGA-22-1017-01	-2.07913
TCGA-66-2769-01	-2.79467
TCGA-66-2782-01	-3.50273
TCGA-85-7950-01	-2.26509
TCGA-37-3792-01	-2.899
TCGA-96-8169-01	-3.07103
TCGA-58-8393-01	-2.84876
TCGA-34-8455-01	-3.89525
TCGA-43-6143-01	-2.30961
TCGA-98-8022-01	-2.78369
TCGA-18-3407-01	-2.89721
TCGA-46-3769-01	-2.48836
TCGA-66-2737-01	-3.04452
TCGA-43-6647-01	-2.19536
TCGA-68-7756-01	-3.81318
TCGA-43-8116-01	-3.08613
TCGA-56-8624-01	-2.13828
TCGA-34-5927-01	-2.86281
TCGA-43-7657-01	-3.02481
TCGA-66-2788-01	-3.11009
TCGA-NK-A5D1-01	-2.06672
TCGA-52-7809-01	-2.53925
TCGA-NC-A5HK-01	-3.49447
TCGA-60-2703-01	-2.72632
TCGA-60-2698-01	-3.39918
TCGA-56-A4BY-01	-2.65822
TCGA-56-1622-01	-3.65061
TCGA-85-8481-01	-3.47861
TCGA-68-8251-01	-2.7155
TCGA-60-2697-01	-1.87822
TCGA-85-8288-01	-2.46283
TCGA-21-1076-01	-2.68626
TCGA-66-2744-01	-3.27703
TCGA-63-A5MT-01	-2.61921
TCGA-77-8136-01	-3.25464
TCGA-68-7757-01	-3.41696
TCGA-98-A53H-01	-2.34909
TCGA-85-8287-01	-2.49476
TCGA-NC-A5HJ-01	-1.78639
TCGA-85-8584-01	-3.52682
TCGA-63-A5MN-01	-2.08649
TCGA-22-4595-01	-3.08315
TCGA-56-8201-01	-3.11355
TCGA-92-7340-01	-3.39194
TCGA-34-8454-01	-3.36065
TCGA-39-5019-01	-2.90055
TCGA-85-8351-01	-2.71992
TCGA-37-3789-01	-4.13116
TCGA-63-7020-01	-3.53673
TCGA-51-6867-01	-3.28605
TCGA-60-2696-01	-3.17078
TCGA-56-A4ZJ-01	-2.43722
TCGA-56-8626-01	-2.70882
TCGA-56-8622-01	-2.7059
TCGA-39-5039-01	-3.21355
TCGA-60-2708-01	-2.63852
TCGA-60-2710-01	-3.11897
TCGA-68-8250-01	-2.50882
TCGA-18-3417-01	-2.51497
TCGA-39-5040-01	-1.45596
TCGA-22-4609-01	-2.41931
TCGA-77-8145-01	-3.10419
TCGA-66-2756-01	-1.70253
TCGA-60-2695-01	-2.48103
TCGA-43-8118-01	-2.83236
TCGA-66-2753-01	-2.6351
TCGA-52-7622-01	-2.53656
TCGA-77-8007-01	-2.23007
TCGA-56-8628-01	-2.47293
TCGA-33-4547-01	-2.85852
TCGA-85-6175-01	-2.3837
TCGA-66-2790-01	-2.5901
TCGA-22-4594-01	-1.87375
TCGA-85-8582-01	-3.09605
TCGA-94-7557-01	-2.93257
TCGA-22-4596-01	-1.39101
TCGA-22-5480-01	-2.15081
TCGA-34-5241-01	-3.9011
TCGA-34-5928-01	-2.68493
TCGA-22-4605-01	-3.02338
TCGA-21-1071-01	-2.56927
TCGA-66-2789-01	-2.35779
TCGA-85-A50M-01	-2.35086
TCGA-66-2765-01	-3.90388
TCGA-6A-AB49-01	-3.43224
TCGA-85-8350-01	-3.39489
TCGA-60-2713-01	-2.82721
TCGA-85-6560-01	-1.43235
TCGA-56-8625-01	-2.245
TCGA-66-2780-01	-3.90334
TCGA-66-2777-01	-2.92547
TCGA-70-6722-01	-2.81123
TCGA-56-8503-01	-3.30329
TCGA-34-5236-01	-2.72561
TCGA-77-7338-01	-2.26425
TCGA-56-8309-01	-1.85448
TCGA-77-A5G1-01	-2.70707
TCGA-22-1002-01	-2.63211
TCGA-60-2707-01	-3.61017
TCGA-85-A511-01	-3.15527
TCGA-98-A539-01	-2.97613
TCGA-77-8138-01	-3.23793
TCGA-52-7811-01	-3.22389
TCGA-56-6545-01	-2.92848
TCGA-34-5239-01	-3.00403
TCGA-66-2768-01	-3.82673
TCGA-98-8023-01	-3.00771
TCGA-85-7710-01	-2.80655
TCGA-85-7844-01	-2.69541
TCGA-22-5472-01	-3.6186
TCGA-58-8386-01	-2.28559
TCGA-22-4591-01	-2.82392
TCGA-58-8390-01	-2.64108
TCGA-66-2773-01	-3.10743
TCGA-46-3766-01	-2.57498
TCGA-60-2725-01	-2.69854
TCGA-98-7454-01	-1.657
TCGA-85-8048-01	-2.78498
TCGA-56-8623-01	-1.08101
TCGA-18-3409-01	-1.66925
TCGA-56-8083-01	-2.17139
TCGA-63-6202-01	-2.10651
TCGA-22-5492-01	-3.19306
TCGA-85-6561-01	-2.85714
TCGA-98-8021-01	-2.92458
TCGA-77-6842-01	-1.87021
TCGA-90-7964-01	-3.11981
TCGA-56-A62T-01	-2.89383
TCGA-63-A5MM-01	-3.37393
TCGA-98-A53B-01	-3.52091
TCGA-96-7545-01	-1.738
TCGA-63-A5MW-01	-2.70348
TCGA-21-1079-01	-3.64139
TCGA-60-2704-01	-1.3939
TCGA-LA-A7SW-01	-3.25377
TCGA-85-8666-01	-2.89305
TCGA-56-5897-01	-3.08067
TCGA-56-7731-01	-2.86468
TCGA-98-A53D-01	-1.4939
TCGA-77-8146-01	-3.31539
TCGA-66-2734-01	-3.26108
TCGA-34-5929-01	-3.01687
TCGA-21-5783-01	-2.26472
TCGA-46-3767-01	-2.61912
TCGA-66-2755-01	-1.93775
TCGA-43-2581-01	-1.9033
TCGA-33-4533-01	-2.71948
TCGA-56-7222-01	-3.56574
TCGA-60-2724-01	-4.02293
TCGA-77-7337-01	-3.17068
TCGA-85-8353-01	-2.99973
TCGA-66-2786-01	-3.03781
TCGA-43-6770-01	-2.7905
TCGA-34-2608-01	-2.67608
TCGA-NC-A5HP-01	-2.85333

## Sheet: Table S5_4
Table S5_4 IC50 scores of docetaxel between two groups.
ID	IC50 scores
TCGA-90-A4EE-01	-4.8537
TCGA-85-8049-01	-5.10844
TCGA-39-5016-01	-5.55831
TCGA-56-8304-01	-5.1727
TCGA-22-4599-01	-4.85086
TCGA-60-2712-01	-5.04381
TCGA-21-1080-01	-5.49975
TCGA-33-AASI-01	-5.17861
TCGA-56-7582-01	-5.02912
TCGA-56-7822-01	-4.95707
TCGA-56-7579-01	-5.22042
TCGA-46-6025-01	-6.20772
TCGA-77-7141-01	-4.38456
TCGA-22-5477-01	-4.84105
TCGA-21-1070-01	-5.09468
TCGA-60-2711-01	-5.49175
TCGA-98-A53J-01	-5.58666
TCGA-98-8020-01	-5.92561
TCGA-77-7335-01	-5.22196
TCGA-21-1077-01	-5.63328
TCGA-90-A4ED-01	-5.29558
TCGA-63-5128-01	-5.77081
TCGA-51-4080-01	-5.53527
TCGA-68-A59I-01	-4.29108
TCGA-60-2716-01	-5.31035
TCGA-22-5474-01	-4.83313
TCGA-77-7139-01	-5.25138
TCGA-21-5786-01	-5.83927
TCGA-O2-A5IB-01	-4.32099
TCGA-LA-A446-01	-5.28452
TCGA-63-7021-01	-4.86626
TCGA-60-2720-01	-6.38052
TCGA-22-5483-01	-4.99708
TCGA-18-3411-01	-5.63871
TCGA-77-8133-01	-4.64914
TCGA-NC-A5HR-01	-4.81028
TCGA-94-8491-01	-5.57871
TCGA-L3-A524-01	-5.01254
TCGA-60-2706-01	-4.28976
TCGA-37-A5EL-01	-5.9354
TCGA-77-A5G7-01	-5.54227
TCGA-56-A5DS-01	-4.8012
TCGA-56-A4BW-01	-5.30109
TCGA-85-A4JC-01	-5.87914
TCGA-NK-A5CT-01	-5.64706
TCGA-94-A4VJ-01	-5.65531
TCGA-O2-A52Q-01	-4.63335
TCGA-77-8156-01	-5.32307
TCGA-70-6723-01	-5.8448
TCGA-77-6843-01	-5.14293
TCGA-18-4086-01	-5.86708
TCGA-56-8629-01	-5.58264
TCGA-NC-A5HL-01	-5.39519
TCGA-51-4079-01	-5.73532
TCGA-85-A4JB-01	-5.56901
TCGA-56-A4BX-01	-4.90383
TCGA-NC-A5HO-01	-5.2087
TCGA-43-7658-01	-4.76074
TCGA-22-5482-01	-6.23866
TCGA-85-A4QQ-01	-5.55846
TCGA-34-5231-01	-5.09139
TCGA-58-8391-01	-5.83966
TCGA-63-A5MY-01	-5.29027
TCGA-58-8387-01	-5.3872
TCGA-21-1078-01	-5.22222
TCGA-22-4607-01	-5.73381
TCGA-66-2763-01	-5.00786
TCGA-33-4587-01	-4.88654
TCGA-63-A5M9-01	-5.16057
TCGA-37-4133-01	-5.75445
TCGA-94-7943-01	-4.73067
TCGA-92-8065-01	-4.28588
TCGA-66-2757-01	-5.07079
TCGA-33-4582-01	-5.66949
TCGA-56-8308-01	-5.10887
TCGA-56-6546-01	-4.86505
TCGA-85-7696-01	-4.77961
TCGA-85-A4QR-01	-5.27141
TCGA-37-A5EN-01	-4.85022
TCGA-77-A5GF-01	-5.48679
TCGA-22-1011-01	-4.50937
TCGA-46-3765-01	-5.60456
TCGA-96-7544-01	-4.81068
TCGA-39-5035-01	-5.45079
TCGA-96-8170-01	-4.63107
TCGA-56-8504-01	-5.58351
TCGA-56-7823-01	-5.5797
TCGA-58-A46N-01	-5.71393
TCGA-22-0944-01	-5.8373
TCGA-33-AASL-01	-5.29576
TCGA-85-8352-01	-5.36376
TCGA-60-2719-01	-5.34229
TCGA-33-4532-01	-5.59517
TCGA-63-A5MI-01	-5.428
TCGA-NK-A5CR-01	-5.20613
TCGA-NC-A5HM-01	-5.88896
TCGA-33-A5GW-01	-5.60679
TCGA-NC-A5HE-01	-5.00547
TCGA-43-A56V-01	-5.01919
TCGA-63-5131-01	-5.03818
TCGA-66-2795-01	-5.44524
TCGA-21-1075-01	-5.71902
TCGA-39-5030-01	-4.8313
TCGA-66-2787-01	-5.02571
TCGA-18-3410-01	-5.06614
TCGA-85-A512-01	-5.26064
TCGA-39-5036-01	-5.53552
TCGA-77-7465-01	-5.23616
TCGA-34-5240-01	-5.87628
TCGA-43-A475-01	-4.62668
TCGA-37-3783-01	-5.81432
TCGA-43-6771-01	-6.32582
TCGA-94-8490-01	-5.72444
TCGA-NC-A5HN-01	-5.57445
TCGA-18-3416-01	-5.17567
TCGA-43-2578-01	-4.69652
TCGA-56-7730-01	-5.64617
TCGA-22-5491-01	-5.93556
TCGA-33-4586-01	-5.82547
TCGA-63-7022-01	-4.65526
TCGA-85-7698-01	-5.37115
TCGA-22-5478-01	-4.82456
TCGA-39-5034-01	-3.18889
TCGA-39-5037-01	-6.00668
TCGA-56-7223-01	-4.82372
TCGA-85-7843-01	-5.66022
TCGA-68-7755-01	-5.98247
TCGA-77-7142-01	-5.0201
TCGA-18-3415-01	-5.79781
TCGA-NC-A5HD-01	-5.53006
TCGA-66-2778-01	-5.87194
TCGA-85-8052-01	-5.46854
TCGA-77-8154-01	-5.37642
TCGA-85-8580-01	-5.23939
TCGA-39-5027-01	-5.11484
TCGA-66-2785-01	-4.78951
TCGA-85-A4CL-01	-5.03517
TCGA-66-2781-01	-5.50765
TCGA-39-5029-01	-5.27448
TCGA-J1-A4AH-01	-4.55418
TCGA-22-0940-01	-5.53777
TCGA-77-A5G3-01	-5.42084
TCGA-66-2759-01	-6.14762
TCGA-22-5471-01	-5.69948
TCGA-98-A538-01	-5.42191
TCGA-63-A5MS-01	-4.30097
TCGA-77-7463-01	-5.1905
TCGA-22-5481-01	-4.64251
TCGA-58-A46J-01	-5.28612
TCGA-NC-A5HG-01	-5.52144
TCGA-56-8305-01	-5.9859
TCGA-85-A4PA-01	-2.80077
TCGA-MF-A522-01	-5.61842
TCGA-58-A46L-01	-4.67083
TCGA-85-8664-01	-6.12453
TCGA-63-A5MV-01	-4.50269
TCGA-21-5784-01	-5.66154
TCGA-22-5479-01	-5.81732
TCGA-33-AASJ-01	-5.5811
TCGA-18-3414-01	-5.42506
TCGA-NC-A5HH-01	-6.03672
TCGA-77-8150-01	-5.53219
TCGA-85-8277-01	-5.70488
TCGA-34-2596-01	-5.50124
TCGA-43-5668-01	-3.18489
TCGA-39-5011-01	-4.26158
TCGA-68-A59J-01	-4.82854
TCGA-77-8140-01	-5.27561
TCGA-60-2726-01	-5.34913
TCGA-33-4538-01	-5.54592
TCGA-77-8131-01	-4.87921
TCGA-98-A53A-01	-5.85813
TCGA-92-7341-01	-5.27461
TCGA-79-5596-01	-5.62483
TCGA-77-8144-01	-6.71945
TCGA-63-A5MU-01	-5.86163
TCGA-77-A5GH-01	-4.6337
TCGA-34-8456-01	-4.79318
TCGA-63-A5MP-01	-5.1742
TCGA-85-8070-01	-4.93301
TCGA-94-7033-01	-5.31634
TCGA-66-2727-01	-5.81542
TCGA-21-1072-01	-6.02621
TCGA-85-A53L-01	-5.59526
TCGA-46-6026-01	-5.36722
TCGA-90-A59Q-01	-4.29018
TCGA-85-A4CN-01	-5.93619
TCGA-O2-A52V-01	-5.40681
TCGA-39-5022-01	-4.55792
TCGA-85-7699-01	-5.37828
TCGA-33-AASB-01	-4.75583
TCGA-37-5819-01	-3.77576
TCGA-85-8276-01	-5.30991
TCGA-56-5898-01	-4.86713
TCGA-22-4601-01	-4.70787
TCGA-56-A4ZK-01	-4.77985
TCGA-66-2771-01	-4.80181
TCGA-77-A5GB-01	-5.99862
TCGA-43-3394-01	-5.47657
TCGA-85-A513-01	-3.48042
TCGA-39-5028-01	-5.59108
TCGA-77-8139-01	-5.68529
TCGA-43-3920-01	-5.39491
TCGA-22-5485-01	-5.33871
TCGA-18-4083-01	-5.35796
TCGA-33-6738-01	-4.61198
TCGA-22-4604-01	-5.45856
TCGA-66-2793-01	-5.0603
TCGA-90-7769-01	-5.63023
TCGA-18-3419-01	-4.94332
TCGA-NK-A5CX-01	-5.39116
TCGA-34-2600-01	-5.33917
TCGA-37-A5EM-01	-5.45282
TCGA-O2-A52W-01	-4.68213
TCGA-96-A4JK-01	-5.65945
TCGA-77-A5G8-01	-5.02482
TCGA-XC-AA0X-01	-4.24908
TCGA-85-A510-01	-3.7495
TCGA-77-A5G6-01	-5.50278
TCGA-85-8354-01	-5.9329
TCGA-22-5473-01	-6.09993
TCGA-63-A5MB-01	-4.86338
TCGA-66-2767-01	-4.67787
TCGA-22-1005-01	-3.25224
TCGA-77-7138-01	-6.13479
TCGA-NC-A5HF-01	-5.39022
TCGA-77-8009-01	-6.04667
TCGA-58-A46M-01	-5.51556
TCGA-21-5782-01	-5.31925
TCGA-18-3408-01	-4.4365
TCGA-43-7656-01	-5.08726
TCGA-77-8153-01	-5.80916
TCGA-90-7766-01	-4.62653
TCGA-94-8035-01	-5.64382
TCGA-43-2576-01	-4.33105
TCGA-18-3412-01	-5.6154
TCGA-85-6798-01	-6.58401
TCGA-77-8148-01	-5.27715
TCGA-77-8143-01	-5.10039
TCGA-33-AAS8-01	-5.65396
TCGA-58-A46K-01	-5.42238
TCGA-18-5595-01	-5.96981
TCGA-66-2794-01	-5.07909
TCGA-43-A474-01	-6.17942
TCGA-60-2714-01	-3.5075
TCGA-34-7107-01	-5.71568
TCGA-66-2783-01	-5.77432
TCGA-85-A50Z-01	-5.33351
TCGA-43-A56U-01	-3.95294
TCGA-63-A5MR-01	-5.89654
TCGA-37-4129-01	-2.85463
TCGA-34-A5IX-01	-6.07693
TCGA-85-8071-01	-5.77458
TCGA-NC-A5HQ-01	-4.68628
TCGA-60-2722-01	-5.25627
TCGA-18-5592-01	-5.77318
TCGA-43-6773-01	-4.84384
TCGA-85-A5B5-01	-5.27017
TCGA-56-8082-01	-5.6408
TCGA-34-5234-01	-5.38238
TCGA-77-7140-01	-5.69969
TCGA-21-1083-01	-5.25479
TCGA-77-8128-01	-5.85979
TCGA-66-2770-01	-5.47967
TCGA-66-2791-01	-5.04148
TCGA-18-3406-01	-4.72022
TCGA-94-A5I4-01	-4.95621
TCGA-52-7812-01	-4.45439
TCGA-33-A4WN-01	-5.68102
TCGA-66-2792-01	-5.54818
TCGA-92-8064-01	-4.87186
TCGA-39-5024-01	-5.55108
TCGA-63-A5MG-01	-4.5551
TCGA-51-4081-01	-5.64636
TCGA-21-A5DI-01	-6.47805
TCGA-66-2758-01	-5.01216
TCGA-60-2721-01	-4.78795
TCGA-33-4583-01	-6.4634
TCGA-94-A5I6-01	-5.89398
TCGA-NC-A5HI-01	-5.26849
TCGA-46-3768-01	-5.49308
TCGA-63-7023-01	-5.79372
TCGA-18-4721-01	-5.00972
TCGA-37-4135-01	-5.99345
TCGA-60-2723-01	-5.93286
TCGA-63-A5MH-01	-6.21403
TCGA-37-4132-01	-4.37364
TCGA-85-7697-01	-5.57312
TCGA-85-8072-01	-4.88207
TCGA-22-1012-01	-5.98268
TCGA-37-4130-01	-3.93634
TCGA-85-8355-01	-3.81385
TCGA-39-5031-01	-5.38223
TCGA-90-6837-01	-5.34333
TCGA-96-A4JL-01	-4.76368
TCGA-21-1081-01	-5.87109
TCGA-56-A49D-01	-4.45178
TCGA-66-2800-01	-5.10613
TCGA-18-3421-01	-5.9759
TCGA-77-A5GA-01	-5.7927
TCGA-O2-A52S-01	-5.22044
TCGA-56-8307-01	-5.56523
TCGA-66-2754-01	-3.88911
TCGA-52-7810-01	-6.53689
TCGA-77-6845-01	-4.96144
TCGA-98-A53I-01	-4.9894
TCGA-66-2742-01	-5.17123
TCGA-39-5021-01	-5.49006
TCGA-NC-A5HT-01	-5.15234
TCGA-22-A5C4-01	-4.40242
TCGA-63-A5MJ-01	-5.96108
TCGA-85-8479-01	-5.53785
TCGA-56-7580-01	-5.5562
TCGA-NK-A7XE-01	-5.81262
TCGA-56-A5DR-01	-6.39562
TCGA-56-7221-01	-5.12442
TCGA-66-2766-01	-5.97605
TCGA-33-4566-01	-6.17742
TCGA-33-AASD-01	-5.86174
TCGA-33-4589-01	-6.53205
TCGA-34-5232-01	-4.9182
TCGA-22-4613-01	-5.01624
TCGA-37-4141-01	-5.06177
TCGA-77-6844-01	-5.0083
TCGA-O2-A52N-01	-5.92545
TCGA-58-8392-01	-5.39904
TCGA-21-1082-01	-5.10537
TCGA-33-6737-01	-4.36573
TCGA-92-8063-01	-5.85146
TCGA-22-4593-01	-6.236
TCGA-43-8115-01	-4.92039
TCGA-43-5670-01	-6.27396
TCGA-58-8388-01	-4.79672
TCGA-22-1016-01	-4.40373
TCGA-60-2715-01	-4.66211
TCGA-L3-A4E7-01	-5.1898
TCGA-60-2709-01	-4.84838
TCGA-63-A5ML-01	-5.40637
TCGA-77-8130-01	-6.12175
TCGA-77-A5FZ-01	-3.57743
TCGA-98-A53C-01	-3.1337
TCGA-22-1000-01	-5.07938
TCGA-21-5787-01	-4.94787
TCGA-22-5489-01	-5.19764
TCGA-90-7767-01	-5.62162
TCGA-77-8008-01	-5.74136
TCGA-22-1017-01	-3.84091
TCGA-66-2769-01	-5.80423
TCGA-66-2782-01	-5.42932
TCGA-85-7950-01	-5.5646
TCGA-37-3792-01	-5.13839
TCGA-96-8169-01	-5.39976
TCGA-58-8393-01	-4.74482
TCGA-34-8455-01	-5.60105
TCGA-43-6143-01	-4.67143
TCGA-98-8022-01	-4.57684
TCGA-18-3407-01	-5.7779
TCGA-46-3769-01	-5.96955
TCGA-66-2737-01	-5.709
TCGA-43-6647-01	-5.31212
TCGA-68-7756-01	-5.97129
TCGA-43-8116-01	-5.45116
TCGA-56-8624-01	-4.59273
TCGA-34-5927-01	-5.33448
TCGA-43-7657-01	-5.82171
TCGA-66-2788-01	-5.16222
TCGA-NK-A5D1-01	-5.81192
TCGA-52-7809-01	-4.79522
TCGA-NC-A5HK-01	-6.18858
TCGA-60-2703-01	-5.51824
TCGA-60-2698-01	-5.10207
TCGA-56-A4BY-01	-4.78701
TCGA-56-1622-01	-4.7253
TCGA-85-8481-01	-5.72609
TCGA-68-8251-01	-6.0862
TCGA-60-2697-01	-4.13948
TCGA-85-8288-01	-5.95956
TCGA-21-1076-01	-4.22216
TCGA-66-2744-01	-5.74647
TCGA-63-A5MT-01	-5.66822
TCGA-77-8136-01	-5.49957
TCGA-68-7757-01	-5.59966
TCGA-98-A53H-01	-4.35968
TCGA-85-8287-01	-4.97958
TCGA-NC-A5HJ-01	-3.40893
TCGA-85-8584-01	-4.18725
TCGA-63-A5MN-01	-4.11478
TCGA-22-4595-01	-5.34486
TCGA-56-8201-01	-6.17647
TCGA-92-7340-01	-5.6014
TCGA-34-8454-01	-5.09837
TCGA-39-5019-01	-5.25155
TCGA-85-8351-01	-5.54272
TCGA-37-3789-01	-5.91616
TCGA-63-7020-01	-4.67713
TCGA-51-6867-01	-5.35118
TCGA-60-2696-01	-5.88688
TCGA-56-A4ZJ-01	-4.95627
TCGA-56-8626-01	-5.1804
TCGA-56-8622-01	-5.10243
TCGA-39-5039-01	-5.43602
TCGA-60-2708-01	-5.51901
TCGA-60-2710-01	-5.56148
TCGA-68-8250-01	-5.26046
TCGA-18-3417-01	-6.11766
TCGA-39-5040-01	-4.59112
TCGA-22-4609-01	-4.33892
TCGA-77-8145-01	-5.37119
TCGA-66-2756-01	-3.75497
TCGA-60-2695-01	-4.63577
TCGA-43-8118-01	-4.77173
TCGA-66-2753-01	-5.79046
TCGA-52-7622-01	-4.58683
TCGA-77-8007-01	-3.89898
TCGA-56-8628-01	-4.54406
TCGA-33-4547-01	-5.49425
TCGA-85-6175-01	-5.07821
TCGA-66-2790-01	-5.59056
TCGA-22-4594-01	-4.20463
TCGA-85-8582-01	-6.10515
TCGA-94-7557-01	-5.66435
TCGA-22-4596-01	-3.59366
TCGA-22-5480-01	-5.20667
TCGA-34-5241-01	-5.87391
TCGA-34-5928-01	-6.1418
TCGA-22-4605-01	-5.20331
TCGA-21-1071-01	-5.47208
TCGA-66-2789-01	-5.26136
TCGA-85-A50M-01	-4.73442
TCGA-66-2765-01	-6.71824
TCGA-6A-AB49-01	-5.66508
TCGA-85-8350-01	-5.4801
TCGA-60-2713-01	-5.7041
TCGA-85-6560-01	-5.46106
TCGA-56-8625-01	-4.32234
TCGA-66-2780-01	-6.31941
TCGA-66-2777-01	-5.42719
TCGA-70-6722-01	-5.76783
TCGA-56-8503-01	-5.94152
TCGA-34-5236-01	-5.95634
TCGA-77-7338-01	-5.28442
TCGA-56-8309-01	-4.43309
TCGA-77-A5G1-01	-5.77831
TCGA-22-1002-01	-4.87452
TCGA-60-2707-01	-5.65616
TCGA-85-A511-01	-5.83576
TCGA-98-A539-01	-5.53132
TCGA-77-8138-01	-5.77646
TCGA-52-7811-01	-5.45787
TCGA-56-6545-01	-5.49075
TCGA-34-5239-01	-5.19975
TCGA-66-2768-01	-6.1934
TCGA-98-8023-01	-5.67402
TCGA-85-7710-01	-5.28849
TCGA-85-7844-01	-5.89031
TCGA-22-5472-01	-5.05353
TCGA-58-8386-01	-4.71303
TCGA-22-4591-01	-4.76377
TCGA-58-8390-01	-5.77214
TCGA-66-2773-01	-5.41815
TCGA-46-3766-01	-4.51
TCGA-60-2725-01	-5.24631
TCGA-98-7454-01	-4.56961
TCGA-85-8048-01	-4.92701
TCGA-56-8623-01	-2.98346
TCGA-18-3409-01	-5.55804
TCGA-56-8083-01	-4.86593
TCGA-63-6202-01	-4.05957
TCGA-22-5492-01	-4.48657
TCGA-85-6561-01	-5.48492
TCGA-98-8021-01	-5.36881
TCGA-77-6842-01	-4.50129
TCGA-90-7964-01	-4.93728
TCGA-56-A62T-01	-5.72654
TCGA-63-A5MM-01	-5.58285
TCGA-98-A53B-01	-4.54502
TCGA-96-7545-01	-4.2439
TCGA-63-A5MW-01	-5.5708
TCGA-21-1079-01	-6.80815
TCGA-60-2704-01	-4.42343
TCGA-LA-A7SW-01	-5.50234
TCGA-85-8666-01	-5.88539
TCGA-56-5897-01	-5.39722
TCGA-56-7731-01	-4.92851
TCGA-98-A53D-01	-4.04803
TCGA-77-8146-01	-5.43543
TCGA-66-2734-01	-6.04881
TCGA-34-5929-01	-5.90589
TCGA-21-5783-01	-5.80984
TCGA-46-3767-01	-5.20042
TCGA-66-2755-01	-5.43882
TCGA-43-2581-01	-3.66302
TCGA-33-4533-01	-6.0501
TCGA-56-7222-01	-5.84944
TCGA-60-2724-01	-6.34753
TCGA-77-7337-01	-5.84138
TCGA-85-8353-01	-5.30297
TCGA-66-2786-01	-5.23202
TCGA-43-6770-01	-5.53238
TCGA-34-2608-01	-5.11363
TCGA-NC-A5HP-01	-5.64034

## Sheet: Table S5_5
Table S5_5 IC50 scores of cisplatin between two groups.
ID	IC50 scores
TCGA-90-A4EE-01	3.8334
TCGA-85-8049-01	4.09854
TCGA-39-5016-01	3.22913
TCGA-56-8304-01	3.25837
TCGA-22-4599-01	2.99178
TCGA-60-2712-01	3.57996
TCGA-21-1080-01	3.43262
TCGA-33-AASI-01	3.83307
TCGA-56-7582-01	3.12544
TCGA-56-7822-01	3.9948
TCGA-56-7579-01	3.42036
TCGA-46-6025-01	3.74657
TCGA-77-7141-01	4.22178
TCGA-22-5477-01	3.69152
TCGA-21-1070-01	3.21763
TCGA-60-2711-01	3.35136
TCGA-98-A53J-01	4.44279
TCGA-98-8020-01	2.96241
TCGA-77-7335-01	2.96695
TCGA-21-1077-01	3.89137
TCGA-90-A4ED-01	3.69544
TCGA-63-5128-01	3.01527
TCGA-51-4080-01	2.99897
TCGA-68-A59I-01	3.74548
TCGA-60-2716-01	3.78166
TCGA-22-5474-01	3.65731
TCGA-77-7139-01	3.33068
TCGA-21-5786-01	2.80781
TCGA-O2-A5IB-01	3.33446
TCGA-LA-A446-01	4.09787
TCGA-63-7021-01	3.74177
TCGA-60-2720-01	2.83193
TCGA-22-5483-01	3.74049
TCGA-18-3411-01	2.54577
TCGA-77-8133-01	3.92336
TCGA-NC-A5HR-01	4.07771
TCGA-94-8491-01	3.75472
TCGA-L3-A524-01	4.09816
TCGA-60-2706-01	4.00218
TCGA-37-A5EL-01	4.33599
TCGA-77-A5G7-01	3.76026
TCGA-56-A5DS-01	3.69615
TCGA-56-A4BW-01	3.4216
TCGA-85-A4JC-01	3.68507
TCGA-NK-A5CT-01	4.29926
TCGA-94-A4VJ-01	3.71208
TCGA-O2-A52Q-01	3.55618
TCGA-77-8156-01	3.16579
TCGA-70-6723-01	2.64371
TCGA-77-6843-01	3.78897
TCGA-18-4086-01	2.92536
TCGA-56-8629-01	3.61197
TCGA-NC-A5HL-01	4.12773
TCGA-51-4079-01	3.0725
TCGA-85-A4JB-01	2.72058
TCGA-56-A4BX-01	3.76494
TCGA-NC-A5HO-01	4.00627
TCGA-43-7658-01	3.85485
TCGA-22-5482-01	2.68439
TCGA-85-A4QQ-01	3.49569
TCGA-34-5231-01	3.04046
TCGA-58-8391-01	3.4902
TCGA-63-A5MY-01	3.16199
TCGA-58-8387-01	2.83208
TCGA-21-1078-01	4.04308
TCGA-22-4607-01	2.87327
TCGA-66-2763-01	3.35121
TCGA-33-4587-01	2.95446
TCGA-63-A5M9-01	3.3178
TCGA-37-4133-01	3.3471
TCGA-94-7943-01	4.52102
TCGA-92-8065-01	4.03519
TCGA-66-2757-01	3.60627
TCGA-33-4582-01	2.77321
TCGA-56-8308-01	3.38699
TCGA-56-6546-01	3.06059
TCGA-85-7696-01	4.23848
TCGA-85-A4QR-01	3.4611
TCGA-37-A5EN-01	4.11205
TCGA-77-A5GF-01	3.43816
TCGA-22-1011-01	3.43151
TCGA-46-3765-01	3.29709
TCGA-96-7544-01	3.10106
TCGA-39-5035-01	3.16592
TCGA-96-8170-01	3.97507
TCGA-56-8504-01	2.9729
TCGA-56-7823-01	3.0243
TCGA-58-A46N-01	3.41009
TCGA-22-0944-01	3.0195
TCGA-33-AASL-01	4.03594
TCGA-85-8352-01	2.96481
TCGA-60-2719-01	3.19333
TCGA-33-4532-01	3.28153
TCGA-63-A5MI-01	2.95052
TCGA-NK-A5CR-01	3.0795
TCGA-NC-A5HM-01	3.10662
TCGA-33-A5GW-01	4.02676
TCGA-NC-A5HE-01	3.82919
TCGA-43-A56V-01	3.44034
TCGA-63-5131-01	3.44648
TCGA-66-2795-01	3.75985
TCGA-21-1075-01	2.51384
TCGA-39-5030-01	3.59382
TCGA-66-2787-01	3.3424
TCGA-18-3410-01	3.25648
TCGA-85-A512-01	3.63058
TCGA-39-5036-01	3.36175
TCGA-77-7465-01	3.0754
TCGA-34-5240-01	3.05674
TCGA-43-A475-01	4.12762
TCGA-37-3783-01	2.72299
TCGA-43-6771-01	3.24569
TCGA-94-8490-01	3.46595
TCGA-NC-A5HN-01	3.03744
TCGA-18-3416-01	3.01998
TCGA-43-2578-01	4.07444
TCGA-56-7730-01	3.47225
TCGA-22-5491-01	3.4209
TCGA-33-4586-01	3.34883
TCGA-63-7022-01	3.69236
TCGA-85-7698-01	3.13838
TCGA-22-5478-01	3.64364
TCGA-39-5034-01	4.54709
TCGA-39-5037-01	2.58766
TCGA-56-7223-01	3.80663
TCGA-85-7843-01	3.33194
TCGA-68-7755-01	3.25538
TCGA-77-7142-01	2.97244
TCGA-18-3415-01	3.23888
TCGA-NC-A5HD-01	3.24703
TCGA-66-2778-01	3.02344
TCGA-85-8052-01	3.61102
TCGA-77-8154-01	2.97974
TCGA-85-8580-01	3.69581
TCGA-39-5027-01	3.406
TCGA-66-2785-01	3.86092
TCGA-85-A4CL-01	4.19596
TCGA-66-2781-01	3.529
TCGA-39-5029-01	3.52586
TCGA-J1-A4AH-01	4.17786
TCGA-22-0940-01	3.90474
TCGA-77-A5G3-01	3.59296
TCGA-66-2759-01	3.19925
TCGA-22-5471-01	3.07278
TCGA-98-A538-01	2.95046
TCGA-63-A5MS-01	3.76812
TCGA-77-7463-01	2.84267
TCGA-22-5481-01	3.55259
TCGA-58-A46J-01	3.63181
TCGA-NC-A5HG-01	2.95482
TCGA-56-8305-01	3.31614
TCGA-85-A4PA-01	4.16457
TCGA-MF-A522-01	3.11622
TCGA-58-A46L-01	3.64718
TCGA-85-8664-01	3.17045
TCGA-63-A5MV-01	3.94548
TCGA-21-5784-01	3.75548
TCGA-22-5479-01	3.1054
TCGA-33-AASJ-01	3.13866
TCGA-18-3414-01	3.21434
TCGA-NC-A5HH-01	2.49361
TCGA-77-8150-01	3.02733
TCGA-85-8277-01	3.45432
TCGA-34-2596-01	3.69675
TCGA-43-5668-01	4.68946
TCGA-39-5011-01	3.68768
TCGA-68-A59J-01	4.10274
TCGA-77-8140-01	3.56768
TCGA-60-2726-01	3.57086
TCGA-33-4538-01	3.00385
TCGA-77-8131-01	3.59645
TCGA-98-A53A-01	3.15685
TCGA-92-7341-01	3.2264
TCGA-79-5596-01	3.23223
TCGA-77-8144-01	2.91854
TCGA-63-A5MU-01	2.70489
TCGA-77-A5GH-01	3.41859
TCGA-34-8456-01	3.9204
TCGA-63-A5MP-01	3.73752
TCGA-85-8070-01	4.31012
TCGA-94-7033-01	3.74823
TCGA-66-2727-01	3.3856
TCGA-21-1072-01	2.81966
TCGA-85-A53L-01	3.44862
TCGA-46-6026-01	3.1962
TCGA-90-A59Q-01	4.18146
TCGA-85-A4CN-01	3.21166
TCGA-O2-A52V-01	3.42048
TCGA-39-5022-01	3.88165
TCGA-85-7699-01	2.67041
TCGA-33-AASB-01	5.18013
TCGA-37-5819-01	4.59927
TCGA-85-8276-01	3.00049
TCGA-56-5898-01	3.84835
TCGA-22-4601-01	4.20801
TCGA-56-A4ZK-01	3.53899
TCGA-66-2771-01	3.15531
TCGA-77-A5GB-01	3.21185
TCGA-43-3394-01	3.86278
TCGA-85-A513-01	4.83612
TCGA-39-5028-01	3.6014
TCGA-77-8139-01	2.60629
TCGA-43-3920-01	2.70638
TCGA-22-5485-01	3.25433
TCGA-18-4083-01	3.00784
TCGA-33-6738-01	3.81713
TCGA-22-4604-01	2.98804
TCGA-66-2793-01	2.86826
TCGA-90-7769-01	3.34948
TCGA-18-3419-01	3.77234
TCGA-NK-A5CX-01	3.39372
TCGA-34-2600-01	3.5281
TCGA-37-A5EM-01	3.25972
TCGA-O2-A52W-01	3.1677
TCGA-96-A4JK-01	3.33043
TCGA-77-A5G8-01	3.65686
TCGA-XC-AA0X-01	4.5983
TCGA-85-A510-01	3.97107
TCGA-77-A5G6-01	2.65731
TCGA-85-8354-01	2.94278
TCGA-22-5473-01	3.08232
TCGA-63-A5MB-01	4.03182
TCGA-66-2767-01	4.04128
TCGA-22-1005-01	4.56175
TCGA-77-7138-01	3.31173
TCGA-NC-A5HF-01	3.28046
TCGA-77-8009-01	3.12698
TCGA-58-A46M-01	3.26586
TCGA-21-5782-01	3.43536
TCGA-18-3408-01	2.99289
TCGA-43-7656-01	3.1098
TCGA-77-8153-01	2.88922
TCGA-90-7766-01	3.46537
TCGA-94-8035-01	3.24718
TCGA-43-2576-01	4.39429
TCGA-18-3412-01	3.51812
TCGA-85-6798-01	2.41981
TCGA-77-8148-01	3.24715
TCGA-77-8143-01	3.26607
TCGA-33-AAS8-01	3.89816
TCGA-58-A46K-01	3.66946
TCGA-18-5595-01	2.82643
TCGA-66-2794-01	2.81455
TCGA-43-A474-01	2.82555
TCGA-60-2714-01	4.61071
TCGA-34-7107-01	3.2208
TCGA-66-2783-01	3.22329
TCGA-85-A50Z-01	3.72613
TCGA-43-A56U-01	4.16908
TCGA-63-A5MR-01	3.3887
TCGA-37-4129-01	5.16261
TCGA-34-A5IX-01	3.27547
TCGA-85-8071-01	2.67238
TCGA-NC-A5HQ-01	3.89548
TCGA-60-2722-01	3.67989
TCGA-18-5592-01	2.72777
TCGA-43-6773-01	3.2682
TCGA-85-A5B5-01	3.41729
TCGA-56-8082-01	3.24079
TCGA-34-5234-01	3.27927
TCGA-77-7140-01	2.92005
TCGA-21-1083-01	3.37595
TCGA-77-8128-01	3.2652
TCGA-66-2770-01	3.86105
TCGA-66-2791-01	3.53791
TCGA-18-3406-01	3.41614
TCGA-94-A5I4-01	3.60936
TCGA-52-7812-01	3.86245
TCGA-33-A4WN-01	3.86938
TCGA-66-2792-01	2.89436
TCGA-92-8064-01	3.21846
TCGA-39-5024-01	3.51902
TCGA-63-A5MG-01	3.92514
TCGA-51-4081-01	3.35564
TCGA-21-A5DI-01	2.91903
TCGA-66-2758-01	3.76909
TCGA-60-2721-01	3.4989
TCGA-33-4583-01	2.66059
TCGA-94-A5I6-01	3.20641
TCGA-NC-A5HI-01	3.63671
TCGA-46-3768-01	3.54802
TCGA-63-7023-01	2.53995
TCGA-18-4721-01	3.28992
TCGA-37-4135-01	2.85153
TCGA-60-2723-01	2.61035
TCGA-63-A5MH-01	2.82999
TCGA-37-4132-01	3.68785
TCGA-85-7697-01	3.29735
TCGA-85-8072-01	4.15412
TCGA-22-1012-01	2.68389
TCGA-37-4130-01	3.28994
TCGA-85-8355-01	3.82064
TCGA-39-5031-01	2.88711
TCGA-90-6837-01	3.80241
TCGA-96-A4JL-01	3.70785
TCGA-21-1081-01	3.10134
TCGA-56-A49D-01	3.53528
TCGA-66-2800-01	3.27193
TCGA-18-3421-01	2.78516
TCGA-77-A5GA-01	3.81595
TCGA-O2-A52S-01	3.14094
TCGA-56-8307-01	3.12183
TCGA-66-2754-01	4.40002
TCGA-52-7810-01	2.75314
TCGA-77-6845-01	3.5481
TCGA-98-A53I-01	4.09915
TCGA-66-2742-01	3.40027
TCGA-39-5021-01	3.06118
TCGA-NC-A5HT-01	3.61604
TCGA-22-A5C4-01	3.67585
TCGA-63-A5MJ-01	2.9407
TCGA-85-8479-01	3.5539
TCGA-56-7580-01	2.31383
TCGA-NK-A7XE-01	3.90959
TCGA-56-A5DR-01	3.07668
TCGA-56-7221-01	3.04076
TCGA-66-2766-01	3.5864
TCGA-33-4566-01	3.30129
TCGA-33-AASD-01	2.94602
TCGA-33-4589-01	2.2707
TCGA-34-5232-01	3.66745
TCGA-22-4613-01	3.25401
TCGA-37-4141-01	3.5696
TCGA-77-6844-01	3.28218
TCGA-O2-A52N-01	3.52452
TCGA-58-8392-01	3.22053
TCGA-21-1082-01	3.44783
TCGA-33-6737-01	4.09827
TCGA-92-8063-01	3.50669
TCGA-22-4593-01	2.75392
TCGA-43-8115-01	3.48321
TCGA-43-5670-01	3.70728
TCGA-58-8388-01	3.78185
TCGA-22-1016-01	3.97412
TCGA-60-2715-01	3.92832
TCGA-L3-A4E7-01	3.87349
TCGA-60-2709-01	3.86718
TCGA-63-A5ML-01	3.8486
TCGA-77-8130-01	3.13916
TCGA-77-A5FZ-01	4.17667
TCGA-98-A53C-01	4.53871
TCGA-22-1000-01	3.93858
TCGA-21-5787-01	4.11388
TCGA-22-5489-01	3.3242
TCGA-90-7767-01	3.07972
TCGA-77-8008-01	3.39
TCGA-22-1017-01	4.57826
TCGA-66-2769-01	2.8609
TCGA-66-2782-01	3.13308
TCGA-85-7950-01	3.24921
TCGA-37-3792-01	2.96923
TCGA-96-8169-01	3.43655
TCGA-58-8393-01	4.07345
TCGA-34-8455-01	3.32881
TCGA-43-6143-01	3.16274
TCGA-98-8022-01	3.79783
TCGA-18-3407-01	3.549
TCGA-46-3769-01	3.39695
TCGA-66-2737-01	3.35614
TCGA-43-6647-01	3.34667
TCGA-68-7756-01	3.54687
TCGA-43-8116-01	3.147
TCGA-56-8624-01	4.35089
TCGA-34-5927-01	3.07618
TCGA-43-7657-01	3.65598
TCGA-66-2788-01	2.96737
TCGA-NK-A5D1-01	2.63323
TCGA-52-7809-01	3.82141
TCGA-NC-A5HK-01	4.02537
TCGA-60-2703-01	2.94291
TCGA-60-2698-01	3.53122
TCGA-56-A4BY-01	4.08398
TCGA-56-1622-01	3.65679
TCGA-85-8481-01	3.61417
TCGA-68-8251-01	3.27491
TCGA-60-2697-01	4.1287
TCGA-85-8288-01	2.87472
TCGA-21-1076-01	3.75631
TCGA-66-2744-01	3.07647
TCGA-63-A5MT-01	3.54428
TCGA-77-8136-01	3.05903
TCGA-68-7757-01	3.83778
TCGA-98-A53H-01	4.35844
TCGA-85-8287-01	3.29393
TCGA-NC-A5HJ-01	4.01122
TCGA-85-8584-01	5.36075
TCGA-63-A5MN-01	4.42931
TCGA-22-4595-01	3.50394
TCGA-56-8201-01	3.06115
TCGA-92-7340-01	3.10985
TCGA-34-8454-01	3.42265
TCGA-39-5019-01	3.28914
TCGA-85-8351-01	3.41733
TCGA-37-3789-01	3.0883
TCGA-63-7020-01	3.81314
TCGA-51-6867-01	3.32309
TCGA-60-2696-01	3.15097
TCGA-56-A4ZJ-01	4.18579
TCGA-56-8626-01	3.7642
TCGA-56-8622-01	4.05537
TCGA-39-5039-01	3.55114
TCGA-60-2708-01	2.96313
TCGA-60-2710-01	3.59357
TCGA-68-8250-01	3.67051
TCGA-18-3417-01	2.95277
TCGA-39-5040-01	4.01459
TCGA-22-4609-01	3.67223
TCGA-77-8145-01	2.95098
TCGA-66-2756-01	4.2922
TCGA-60-2695-01	3.44999
TCGA-43-8118-01	3.77706
TCGA-66-2753-01	3.07231
TCGA-52-7622-01	3.93887
TCGA-77-8007-01	3.67355
TCGA-56-8628-01	4.0233
TCGA-33-4547-01	3.11307
TCGA-85-6175-01	3.88459
TCGA-66-2790-01	3.05197
TCGA-22-4594-01	4.11029
TCGA-85-8582-01	3.00651
TCGA-94-7557-01	3.22866
TCGA-22-4596-01	4.50274
TCGA-22-5480-01	3.3646
TCGA-34-5241-01	3.05458
TCGA-34-5928-01	3.15609
TCGA-22-4605-01	3.83019
TCGA-21-1071-01	3.61875
TCGA-66-2789-01	3.36633
TCGA-85-A50M-01	3.98791
TCGA-66-2765-01	2.83785
TCGA-6A-AB49-01	3.44046
TCGA-85-8350-01	3.86801
TCGA-60-2713-01	3.2148
TCGA-85-6560-01	3.1011
TCGA-56-8625-01	4.0011
TCGA-66-2780-01	2.88084
TCGA-66-2777-01	4.06979
TCGA-70-6722-01	3.57232
TCGA-56-8503-01	3.15295
TCGA-34-5236-01	3.12462
TCGA-77-7338-01	3.64977
TCGA-56-8309-01	3.9442
TCGA-77-A5G1-01	3.84664
TCGA-22-1002-01	3.81398
TCGA-60-2707-01	3.78044
TCGA-85-A511-01	3.02854
TCGA-98-A539-01	3.89305
TCGA-77-8138-01	3.22643
TCGA-52-7811-01	3.27366
TCGA-56-6545-01	3.33901
TCGA-34-5239-01	3.20936
TCGA-66-2768-01	3.0807
TCGA-98-8023-01	3.24047
TCGA-85-7710-01	3.69274
TCGA-85-7844-01	3.57271
TCGA-22-5472-01	3.85723
TCGA-58-8386-01	3.68091
TCGA-22-4591-01	3.56385
TCGA-58-8390-01	3.17864
TCGA-66-2773-01	3.94699
TCGA-46-3766-01	3.62048
TCGA-60-2725-01	3.2023
TCGA-98-7454-01	3.73477
TCGA-85-8048-01	4.04347
TCGA-56-8623-01	4.5995
TCGA-18-3409-01	2.88114
TCGA-56-8083-01	3.0694
TCGA-63-6202-01	4.43169
TCGA-22-5492-01	3.67704
TCGA-85-6561-01	3.25583
TCGA-98-8021-01	3.82902
TCGA-77-6842-01	3.54667
TCGA-90-7964-01	3.79641
TCGA-56-A62T-01	3.27002
TCGA-63-A5MM-01	3.49834
TCGA-98-A53B-01	4.28248
TCGA-96-7545-01	3.77371
TCGA-63-A5MW-01	2.90451
TCGA-21-1079-01	2.63714
TCGA-60-2704-01	3.60144
TCGA-LA-A7SW-01	3.49804
TCGA-85-8666-01	2.93779
TCGA-56-5897-01	3.54349
TCGA-56-7731-01	3.86001
TCGA-98-A53D-01	4.53436
TCGA-77-8146-01	3.94061
TCGA-66-2734-01	3.16917
TCGA-34-5929-01	2.84274
TCGA-21-5783-01	3.07004
TCGA-46-3767-01	3.40779
TCGA-66-2755-01	3.1452
TCGA-43-2581-01	4.17556
TCGA-33-4533-01	2.49311
TCGA-56-7222-01	2.67096
TCGA-60-2724-01	2.79215
TCGA-77-7337-01	2.88399
TCGA-85-8353-01	3.52402
TCGA-66-2786-01	3.49011
TCGA-43-6770-01	3.32728
TCGA-34-2608-01	3.85767
TCGA-NC-A5HP-01	3.82482

## Sheet: Table S5_6
Table S5_6 IC50 scores of methotrexate between two groups.
ID	IC50 scores
TCGA-90-A4EE-01	-0.237849
TCGA-85-8049-01	0.647688
TCGA-39-5016-01	0.658428
TCGA-56-8304-01	0.874066
TCGA-22-4599-01	0.916991
TCGA-60-2712-01	0.0441415
TCGA-21-1080-01	1.03395
TCGA-33-AASI-01	0.682503
TCGA-56-7582-01	1.29064
TCGA-56-7822-01	1.28841
TCGA-56-7579-01	1.01691
TCGA-46-6025-01	1.74679
TCGA-77-7141-01	1.12093
TCGA-22-5477-01	1.20594
TCGA-21-1070-01	0.189533
TCGA-60-2711-01	0.54876
TCGA-98-A53J-01	1.63087
TCGA-98-8020-01	1.24824
TCGA-77-7335-01	1.17295
TCGA-21-1077-01	1.06147
TCGA-90-A4ED-01	0.189193
TCGA-63-5128-01	1.67023
TCGA-51-4080-01	1.16538
TCGA-68-A59I-01	0.706864
TCGA-60-2716-01	0.565122
TCGA-22-5474-01	0.739025
TCGA-77-7139-01	1.10589
TCGA-21-5786-01	0.794655
TCGA-O2-A5IB-01	0.358051
TCGA-LA-A446-01	1.12876
TCGA-63-7021-01	0.966421
TCGA-60-2720-01	0.710792
TCGA-22-5483-01	1.13642
TCGA-18-3411-01	1.44236
TCGA-77-8133-01	0.18222
TCGA-NC-A5HR-01	0.941287
TCGA-94-8491-01	0.572997
TCGA-L3-A524-01	1.11616
TCGA-60-2706-01	0.448941
TCGA-37-A5EL-01	0.700328
TCGA-77-A5G7-01	0.329804
TCGA-56-A5DS-01	0.0666931
TCGA-56-A4BW-01	0.913721
TCGA-85-A4JC-01	0.777121
TCGA-NK-A5CT-01	0.636488
TCGA-94-A4VJ-01	1.16547
TCGA-O2-A52Q-01	-0.000303858
TCGA-77-8156-01	0.368094
TCGA-70-6723-01	0.991209
TCGA-77-6843-01	1.56818
TCGA-18-4086-01	0.912718
TCGA-56-8629-01	0.999763
TCGA-NC-A5HL-01	0.697316
TCGA-51-4079-01	1.37496
TCGA-85-A4JB-01	0.542599
TCGA-56-A4BX-01	1.56088
TCGA-NC-A5HO-01	1.29538
TCGA-43-7658-01	-1.85332
TCGA-22-5482-01	1.32714
TCGA-85-A4QQ-01	1.15263
TCGA-34-5231-01	0.406179
TCGA-58-8391-01	1.22223
TCGA-63-A5MY-01	0.814789
TCGA-58-8387-01	-0.255127
TCGA-21-1078-01	0.141587
TCGA-22-4607-01	0.939144
TCGA-66-2763-01	0.67873
TCGA-33-4587-01	-0.927083
TCGA-63-A5M9-01	0.914275
TCGA-37-4133-01	1.20549
TCGA-94-7943-01	0.751905
TCGA-92-8065-01	0.918709
TCGA-66-2757-01	-0.611469
TCGA-33-4582-01	1.43088
TCGA-56-8308-01	1.1191
TCGA-56-6546-01	0.351696
TCGA-85-7696-01	1.5052
TCGA-85-A4QR-01	1.34359
TCGA-37-A5EN-01	0.456045
TCGA-77-A5GF-01	0.895523
TCGA-22-1011-01	0.352682
TCGA-46-3765-01	1.05181
TCGA-96-7544-01	0.649733
TCGA-39-5035-01	0.219843
TCGA-96-8170-01	0.4148
TCGA-56-8504-01	0.9217
TCGA-56-7823-01	1.38495
TCGA-58-A46N-01	1.76712
TCGA-22-0944-01	1.42584
TCGA-33-AASL-01	1.45032
TCGA-85-8352-01	1.2748
TCGA-60-2719-01	0.368173
TCGA-33-4532-01	0.339628
TCGA-63-A5MI-01	0.330758
TCGA-NK-A5CR-01	1.27686
TCGA-NC-A5HM-01	0.741455
TCGA-33-A5GW-01	1.44146
TCGA-NC-A5HE-01	-0.161754
TCGA-43-A56V-01	0.952571
TCGA-63-5131-01	0.801274
TCGA-66-2795-01	1.24082
TCGA-21-1075-01	1.32679
TCGA-39-5030-01	0.26891
TCGA-66-2787-01	0.862306
TCGA-18-3410-01	-0.0677583
TCGA-85-A512-01	0.706571
TCGA-39-5036-01	1.18072
TCGA-77-7465-01	0.0301387
TCGA-34-5240-01	1.18301
TCGA-43-A475-01	-0.461456
TCGA-37-3783-01	0.721005
TCGA-43-6771-01	1.80424
TCGA-94-8490-01	1.23788
TCGA-NC-A5HN-01	1.48559
TCGA-18-3416-01	-0.76458
TCGA-43-2578-01	0.569407
TCGA-56-7730-01	1.38852
TCGA-22-5491-01	1.26975
TCGA-33-4586-01	2.21046
TCGA-63-7022-01	0.793099
TCGA-85-7698-01	0.866696
TCGA-22-5478-01	0.4831
TCGA-39-5034-01	1.38684
TCGA-39-5037-01	1.30426
TCGA-56-7223-01	1.04222
TCGA-85-7843-01	0.838836
TCGA-68-7755-01	1.7096
TCGA-77-7142-01	1.00381
TCGA-18-3415-01	1.60575
TCGA-NC-A5HD-01	1.0079
TCGA-66-2778-01	0.761208
TCGA-85-8052-01	0.654206
TCGA-77-8154-01	0.664331
TCGA-85-8580-01	0.445661
TCGA-39-5027-01	1.5801
TCGA-66-2785-01	1.0103
TCGA-85-A4CL-01	1.24465
TCGA-66-2781-01	1.2142
TCGA-39-5029-01	0.845429
TCGA-J1-A4AH-01	0.998621
TCGA-22-0940-01	0.732403
TCGA-77-A5G3-01	1.03829
TCGA-66-2759-01	1.14999
TCGA-22-5471-01	1.07085
TCGA-98-A538-01	0.679868
TCGA-63-A5MS-01	0.655725
TCGA-77-7463-01	0.737449
TCGA-22-5481-01	-1.86223
TCGA-58-A46J-01	0.210074
TCGA-NC-A5HG-01	0.873486
TCGA-56-8305-01	0.692083
TCGA-85-A4PA-01	-4.9944
TCGA-MF-A522-01	1.17858
TCGA-58-A46L-01	0.934007
TCGA-85-8664-01	0.779575
TCGA-63-A5MV-01	-0.0954706
TCGA-21-5784-01	0.952887
TCGA-22-5479-01	0.901864
TCGA-33-AASJ-01	0.827035
TCGA-18-3414-01	0.481939
TCGA-NC-A5HH-01	-0.757848
TCGA-77-8150-01	0.738419
TCGA-85-8277-01	0.777889
TCGA-34-2596-01	1.09738
TCGA-43-5668-01	0.926695
TCGA-39-5011-01	0.559776
TCGA-68-A59J-01	1.04355
TCGA-77-8140-01	0.301187
TCGA-60-2726-01	0.33397
TCGA-33-4538-01	0.895419
TCGA-77-8131-01	-0.313205
TCGA-98-A53A-01	-0.567601
TCGA-92-7341-01	1.34493
TCGA-79-5596-01	1.10336
TCGA-77-8144-01	0.886683
TCGA-63-A5MU-01	0.323363
TCGA-77-A5GH-01	-0.00325046
TCGA-34-8456-01	0.779137
TCGA-63-A5MP-01	-0.461016
TCGA-85-8070-01	0.727792
TCGA-94-7033-01	0.844099
TCGA-66-2727-01	0.843844
TCGA-21-1072-01	1.03724
TCGA-85-A53L-01	1.70915
TCGA-46-6026-01	0.158144
TCGA-90-A59Q-01	-0.0891677
TCGA-85-A4CN-01	1.65245
TCGA-O2-A52V-01	1.03049
TCGA-39-5022-01	0.661292
TCGA-85-7699-01	-0.0699767
TCGA-33-AASB-01	1.48247
TCGA-37-5819-01	1.5194
TCGA-85-8276-01	0.309918
TCGA-56-5898-01	1.301
TCGA-22-4601-01	0.38514
TCGA-56-A4ZK-01	-0.0140541
TCGA-66-2771-01	-0.0193571
TCGA-77-A5GB-01	0.473999
TCGA-43-3394-01	1.14522
TCGA-85-A513-01	0.377526
TCGA-39-5028-01	1.24376
TCGA-77-8139-01	0.0637714
TCGA-43-3920-01	1.19069
TCGA-22-5485-01	1.4125
TCGA-18-4083-01	0.22572
TCGA-33-6738-01	1.4672
TCGA-22-4604-01	0.654723
TCGA-66-2793-01	0.251477
TCGA-90-7769-01	1.67717
TCGA-18-3419-01	0.437955
TCGA-NK-A5CX-01	0.77652
TCGA-34-2600-01	0.893839
TCGA-37-A5EM-01	0.724817
TCGA-O2-A52W-01	0.641316
TCGA-96-A4JK-01	0.951248
TCGA-77-A5G8-01	1.50337
TCGA-XC-AA0X-01	0.625474
TCGA-85-A510-01	-0.640473
TCGA-77-A5G6-01	0.599401
TCGA-85-8354-01	0.52135
TCGA-22-5473-01	1.37133
TCGA-63-A5MB-01	0.773177
TCGA-66-2767-01	0.633946
TCGA-22-1005-01	0.281155
TCGA-77-7138-01	0.835291
TCGA-NC-A5HF-01	1.07444
TCGA-77-8009-01	1.38323
TCGA-58-A46M-01	0.720238
TCGA-21-5782-01	0.601735
TCGA-18-3408-01	1.17528
TCGA-43-7656-01	-1.01331
TCGA-77-8153-01	1.366
TCGA-90-7766-01	-0.320025
TCGA-94-8035-01	0.678338
TCGA-43-2576-01	1.34138
TCGA-18-3412-01	1.07299
TCGA-85-6798-01	1.22601
TCGA-77-8148-01	0.766375
TCGA-77-8143-01	0.451902
TCGA-33-AAS8-01	1.36937
TCGA-58-A46K-01	1.37146
TCGA-18-5595-01	0.804864
TCGA-66-2794-01	0.653932
TCGA-43-A474-01	1.53028
TCGA-60-2714-01	0.955685
TCGA-34-7107-01	1.39651
TCGA-66-2783-01	0.973669
TCGA-85-A50Z-01	1.08172
TCGA-43-A56U-01	-0.15208
TCGA-63-A5MR-01	0.693153
TCGA-37-4129-01	0.727866
TCGA-34-A5IX-01	0.27231
TCGA-85-8071-01	0.885462
TCGA-NC-A5HQ-01	0.519621
TCGA-60-2722-01	1.07502
TCGA-18-5592-01	1.30037
TCGA-43-6773-01	0.780118
TCGA-85-A5B5-01	1.22106
TCGA-56-8082-01	0.778136
TCGA-34-5234-01	0.839041
TCGA-77-7140-01	1.3778
TCGA-21-1083-01	-0.174309
TCGA-77-8128-01	1.64064
TCGA-66-2770-01	0.77265
TCGA-66-2791-01	0.577758
TCGA-18-3406-01	1.22913
TCGA-94-A5I4-01	1.01848
TCGA-52-7812-01	0.520648
TCGA-33-A4WN-01	0.923942
TCGA-66-2792-01	1.15316
TCGA-92-8064-01	0.413827
TCGA-39-5024-01	0.979501
TCGA-63-A5MG-01	0.273344
TCGA-51-4081-01	1.73799
TCGA-21-A5DI-01	0.579484
TCGA-66-2758-01	0.819925
TCGA-60-2721-01	0.21065
TCGA-33-4583-01	0.581714
TCGA-94-A5I6-01	1.2216
TCGA-NC-A5HI-01	0.881192
TCGA-46-3768-01	1.33512
TCGA-63-7023-01	0.0809305
TCGA-18-4721-01	1.20495
TCGA-37-4135-01	0.261619
TCGA-60-2723-01	1.14354
TCGA-63-A5MH-01	0.30565
TCGA-37-4132-01	-0.203831
TCGA-85-7697-01	0.776672
TCGA-85-8072-01	0.477571
TCGA-22-1012-01	0.843139
TCGA-37-4130-01	-0.807567
TCGA-85-8355-01	0.00953595
TCGA-39-5031-01	0.991441
TCGA-90-6837-01	1.05066
TCGA-96-A4JL-01	-1.23567
TCGA-21-1081-01	0.51435
TCGA-56-A49D-01	0.0726954
TCGA-66-2800-01	1.13737
TCGA-18-3421-01	0.555082
TCGA-77-A5GA-01	1.34647
TCGA-O2-A52S-01	0.371695
TCGA-56-8307-01	-0.783703
TCGA-66-2754-01	0.58979
TCGA-52-7810-01	1.97228
TCGA-77-6845-01	1.73506
TCGA-98-A53I-01	0.66401
TCGA-66-2742-01	1.11941
TCGA-39-5021-01	0.388021
TCGA-NC-A5HT-01	0.789253
TCGA-22-A5C4-01	0.185463
TCGA-63-A5MJ-01	1.46799
TCGA-85-8479-01	0.766591
TCGA-56-7580-01	0.455399
TCGA-NK-A7XE-01	0.779687
TCGA-56-A5DR-01	0.7064
TCGA-56-7221-01	0.66667
TCGA-66-2766-01	1.27323
TCGA-33-4566-01	0.783973
TCGA-33-AASD-01	1.31551
TCGA-33-4589-01	1.02047
TCGA-34-5232-01	0.136695
TCGA-22-4613-01	-0.12073
TCGA-37-4141-01	0.0336557
TCGA-77-6844-01	0.174968
TCGA-O2-A52N-01	0.918881
TCGA-58-8392-01	1.38611
TCGA-21-1082-01	0.124067
TCGA-33-6737-01	1.44486
TCGA-92-8063-01	0.84673
TCGA-22-4593-01	1.44308
TCGA-43-8115-01	0.435033
TCGA-43-5670-01	1.34189
TCGA-58-8388-01	-0.585813
TCGA-22-1016-01	0.322669
TCGA-60-2715-01	0.414773
TCGA-L3-A4E7-01	0.535673
TCGA-60-2709-01	0.999131
TCGA-63-A5ML-01	1.08832
TCGA-77-8130-01	2.2107
TCGA-77-A5FZ-01	-0.465957
TCGA-98-A53C-01	-0.0342065
TCGA-22-1000-01	1.02408
TCGA-21-5787-01	0.980519
TCGA-22-5489-01	0.719172
TCGA-90-7767-01	0.0693347
TCGA-77-8008-01	0.986209
TCGA-22-1017-01	0.448861
TCGA-66-2769-01	0.533175
TCGA-66-2782-01	0.290549
TCGA-85-7950-01	-0.476738
TCGA-37-3792-01	0.448591
TCGA-96-8169-01	0.48186
TCGA-58-8393-01	0.333139
TCGA-34-8455-01	0.748914
TCGA-43-6143-01	0.0650872
TCGA-98-8022-01	0.319122
TCGA-18-3407-01	1.3006
TCGA-46-3769-01	1.09639
TCGA-66-2737-01	1.51972
TCGA-43-6647-01	1.28907
TCGA-68-7756-01	1.08739
TCGA-43-8116-01	-0.00132177
TCGA-56-8624-01	0.844009
TCGA-34-5927-01	-0.103699
TCGA-43-7657-01	1.6335
TCGA-66-2788-01	0.68335
TCGA-NK-A5D1-01	-0.758132
TCGA-52-7809-01	-0.343212
TCGA-NC-A5HK-01	0.926149
TCGA-60-2703-01	0.942279
TCGA-60-2698-01	0.822672
TCGA-56-A4BY-01	0.389037
TCGA-56-1622-01	1.58906
TCGA-85-8481-01	1.44834
TCGA-68-8251-01	0.264074
TCGA-60-2697-01	-0.174371
TCGA-85-8288-01	0.566379
TCGA-21-1076-01	0.687135
TCGA-66-2744-01	-0.108081
TCGA-63-A5MT-01	0.601968
TCGA-77-8136-01	-0.0628076
TCGA-68-7757-01	1.05093
TCGA-98-A53H-01	0.346757
TCGA-85-8287-01	0.12135
TCGA-NC-A5HJ-01	-0.486543
TCGA-85-8584-01	0.634725
TCGA-63-A5MN-01	0.44537
TCGA-22-4595-01	0.987752
TCGA-56-8201-01	-0.206592
TCGA-92-7340-01	1.15126
TCGA-34-8454-01	-0.176284
TCGA-39-5019-01	1.0521
TCGA-85-8351-01	0.508147
TCGA-37-3789-01	0.572101
TCGA-63-7020-01	0.988167
TCGA-51-6867-01	1.25665
TCGA-60-2696-01	0.00308618
TCGA-56-A4ZJ-01	0.761129
TCGA-56-8626-01	0.832162
TCGA-56-8622-01	0.984866
TCGA-39-5039-01	1.17243
TCGA-60-2708-01	2.04547
TCGA-60-2710-01	0.578034
TCGA-68-8250-01	-0.233661
TCGA-18-3417-01	1.47913
TCGA-39-5040-01	1.00159
TCGA-22-4609-01	0.938405
TCGA-77-8145-01	1.70917
TCGA-66-2756-01	1.39705
TCGA-60-2695-01	-0.846407
TCGA-43-8118-01	0.654678
TCGA-66-2753-01	0.324424
TCGA-52-7622-01	0.872838
TCGA-77-8007-01	0.121924
TCGA-56-8628-01	0.265355
TCGA-33-4547-01	0.769813
TCGA-85-6175-01	1.23343
TCGA-66-2790-01	0.294753
TCGA-22-4594-01	1.10822
TCGA-85-8582-01	1.15741
TCGA-94-7557-01	0.490084
TCGA-22-4596-01	0.593673
TCGA-22-5480-01	-0.196479
TCGA-34-5241-01	0.70178
TCGA-34-5928-01	1.0412
TCGA-22-4605-01	1.0974
TCGA-21-1071-01	1.3283
TCGA-66-2789-01	0.500765
TCGA-85-A50M-01	1.79931
TCGA-66-2765-01	0.731903
TCGA-6A-AB49-01	0.559308
TCGA-85-8350-01	0.771457
TCGA-60-2713-01	0.844983
TCGA-85-6560-01	-0.598704
TCGA-56-8625-01	0.140834
TCGA-66-2780-01	1.01446
TCGA-66-2777-01	1.27333
TCGA-70-6722-01	1.35837
TCGA-56-8503-01	0.554459
TCGA-34-5236-01	1.42499
TCGA-77-7338-01	1.28389
TCGA-56-8309-01	-0.0870844
TCGA-77-A5G1-01	1.36055
TCGA-22-1002-01	0.573699
TCGA-60-2707-01	1.24216
TCGA-85-A511-01	0.744323
TCGA-98-A539-01	1.02818
TCGA-77-8138-01	0.613428
TCGA-52-7811-01	0.910127
TCGA-56-6545-01	1.02505
TCGA-34-5239-01	0.284073
TCGA-66-2768-01	0.52853
TCGA-98-8023-01	0.231708
TCGA-85-7710-01	-0.387192
TCGA-85-7844-01	0.630771
TCGA-22-5472-01	0.475917
TCGA-58-8386-01	0.424318
TCGA-22-4591-01	1.36714
TCGA-58-8390-01	-0.0910328
TCGA-66-2773-01	0.700368
TCGA-46-3766-01	0.854821
TCGA-60-2725-01	0.437307
TCGA-98-7454-01	0.39305
TCGA-85-8048-01	0.328577
TCGA-56-8623-01	0.346107
TCGA-18-3409-01	0.515984
TCGA-56-8083-01	0.312967
TCGA-63-6202-01	0.44025
TCGA-22-5492-01	0.00434844
TCGA-85-6561-01	0.806331
TCGA-98-8021-01	0.938959
TCGA-77-6842-01	0.149895
TCGA-90-7964-01	0.862501
TCGA-56-A62T-01	1.34811
TCGA-63-A5MM-01	0.262199
TCGA-98-A53B-01	0.413125
TCGA-96-7545-01	0.499575
TCGA-63-A5MW-01	0.794075
TCGA-21-1079-01	1.24948
TCGA-60-2704-01	0.770749
TCGA-LA-A7SW-01	0.844183
TCGA-85-8666-01	0.487141
TCGA-56-5897-01	0.779367
TCGA-56-7731-01	0.986178
TCGA-98-A53D-01	0.585835
TCGA-77-8146-01	1.02553
TCGA-66-2734-01	0.539478
TCGA-34-5929-01	0.316246
TCGA-21-5783-01	0.796638
TCGA-46-3767-01	0.760593
TCGA-66-2755-01	0.0935707
TCGA-43-2581-01	0.788847
TCGA-33-4533-01	1.09729
TCGA-56-7222-01	0.468312
TCGA-60-2724-01	1.14827
TCGA-77-7337-01	1.26908
TCGA-85-8353-01	0.824596
TCGA-66-2786-01	0.218615
TCGA-43-6770-01	0.950357
TCGA-34-2608-01	1.10622
TCGA-NC-A5HP-01	1.93039
