# Supplementary material for: A novel gene signature related to focal adhesions for distinguishing and predicting the prognosis of lung squamous cell carcinoma
Source: Front Med (Lausanne). 2024 Jan 8;10:1284490. doi: 10.3389/fmed.2023.1284490 (PMC10800788; doi:10.3389/fmed.2023.1284490)
Supplement: Supplementary file 6 [file Table_6.XLSX]

## Sheet: Table S6
Table S6 Construction of a prognostic model based on focal adhesion-related genes.

## Sheet: Table S6_1
Table S6_1 A prognostic gene model based on focal adhesion-related genes.
ID	times	status	ITGA3	VAV2	FLNC	FLT4	HGF	MYL2	ITGB1	CCND2	PPP1CB	PDGFRA	Risk	riskScore
TCGA-90-A4EE-01	1.88493	0	5.1307	5.25122	2.2021	2.76865	1.4566	0.0706641	5.38291	6.84356	6.53924	4.13193	Low_risk	-0.0901675
TCGA-85-8049-01	1.5863	0	6.3455	5.34343	3.47682	2.59794	1.48677	0.300417	6.1945	3.89839	6.58062	3.95023	High_risk	0.306456
TCGA-33-6737-01	1.64658	1	6.82198	5.23641	7.83829	3.49584	1.7822	0.0673634	6.91274	3.02189	6.39507	3.56613	High_risk	0.500913
TCGA-39-5016-01	10.5479	0	6.06935	4.83546	1.09106	1.71695	0.886745	0.173767	6.42673	3.55948	8.3522	1.82579	Low_risk	-0.0833321
TCGA-56-8304-01	0.290411	0	4.8512	1.7162	0.743472	1.146	0.283922	0.125254	5.28214	2.5172	7.27296	5.18601	Low_risk	-0.144738
TCGA-92-8063-01	0.334247	0	7.04421	6.84521	4.94895	3.16491	1.76503	0.222557	6.19097	3.33585	8.09291	4.56596	High_risk	0.417386
TCGA-22-4593-01	2.92329	1	7.51783	4.12886	4.97392	2.70512	2.48163	0	7.42138	3.11098	7.50525	5.20603	High_risk	0.400018
TCGA-43-8115-01	1.11507	0	4.84458	4.6534	4.66613	3.50663	2.4566	0.670568	7.07097	4.39233	8.03741	5.30888	High_risk	0.266689
TCGA-22-4599-01	3.18082	1	2.99917	3.21426	1.00633	0.996895	0.757962	0.126312	5.17144	4.60492	7.7069	3.15191	Low_risk	-0.392041
TCGA-60-2712-01	0.750685	1	4.43457	3.95112	1.53779	2.79531	1.46373	0.1129	6.02159	3.61111	6.52167	4.13521	High_risk	0.0326973
TCGA-21-1080-01	10.2027	0	5.53157	3.12735	3.01037	2.51543	0.78073	0	5.37845	2.18957	7.50181	2.71885	Low_risk	-0.00667513
TCGA-43-5670-01	2.32603	0	10.1736	5.74685	2.38045	1.10152	0.86576	0.873656	7.24315	3.55439	7.67828	3.1933	High_risk	0.544486
TCGA-33-AASI-01	3.68219	1	8.66853	4.88127	0.760178	2.51649	0.393855	0.0586628	6.54298	3.64268	7.26068	1.17505	High_risk	0.0796222
TCGA-56-7582-01	1.64658	0	4.89129	4.63944	1.97519	1.56023	1.80103	0.226385	6.06451	3.64296	8.58742	3.39086	Low_risk	-0.0316431
TCGA-58-8388-01	1.12877	1	5.9756	6.85661	3.20041	4.37104	2.97658	0	7.28392	3.72467	7.3663	5.35043	High_risk	0.414776
TCGA-56-7822-01	1.45753	1	7.7523	6.14354	1.92364	2.32846	1.14991	0.610606	7.4101	4.44774	8.19896	2.03921	High_risk	0.210981
TCGA-56-7579-01	2.60548	1	4.85969	4.30806	0.888695	1.89305	0.695281	0.127897	5.08635	2.06929	8.71434	3.12348	Low_risk	-0.108316
TCGA-22-1016-01	2.25205	1	5.97737	4.90179	4.24046	4.09285	3.36094	0.067914	6.48327	6.46247	8.00964	4.30887	High_risk	0.0955215
TCGA-46-6025-01	0.887671	0	8.65573	6.94923	1.77176	1.86861	0.620586	0	6.97466	2.09525	7.64021	2.83978	High_risk	0.358835
TCGA-60-2715-01	2.94521	1	6.31385	4.8809	4.13647	4.27748	2.85798	0.180021	6.0365	4.82516	7.25429	5.37669	High_risk	0.314817
TCGA-L3-A4E7-01	1.07397	0	7.21322	5.05884	1.99642	3.05162	1.22608	0.0694272	6.08324	6.10629	7.01423	2.86493	Low_risk	-0.00849757
TCGA-60-2709-01	4.12329	0	5.55573	4.17086	3.10167	2.49922	2.64037	0.0475384	6.23079	5.23557	7.05675	4.61949	High_risk	0.101281
TCGA-77-7141-01	0.0410959	0	5.70088	5.09886	3.87662	1.86144	1.4957	0.321697	6.31583	5.0752	9.49006	2.7566	Low_risk	-0.105633
TCGA-22-5477-01	3.68767	1	4.81488	3.44942	1.77256	2.30612	1.74782	0	6.30713	8.3664	7.81479	2.39273	Low_risk	-0.4866
TCGA-63-A5ML-01	3.79726	0	6.56052	5.80095	4.74907	2.1973	1.58756	0	6.38626	2.44244	8.63833	3.28895	High_risk	0.232476
TCGA-77-8130-01	13.0548	0	9.08942	5.66848	2.78962	2.08376	0.696261	1.27697	7.69246	2.60983	6.87167	3.65746	High_risk	0.720666
TCGA-21-1070-01	9.96164	0	6.79003	4.60565	1.70761	2.05342	1.5035	0.119688	6.34855	6.57788	7.97566	3.29419	Low_risk	-0.138973
TCGA-60-2711-01	3.45205	0	5.1611	2.69602	1.1161	2.21092	1.46921	0	5.42793	6.26061	8.2107	2.74114	Low_risk	-0.413926
TCGA-77-A5FZ-01	10.5151	1	5.9695	4.83654	2.75937	3.47871	3.10041	0.513086	5.91851	4.93882	6.5968	4.22649	High_risk	0.364625
TCGA-98-A53J-01	1.72603	0	4.81903	4.68397	0.450169	1.2581	0.455334	0	4.48618	2.8515	7.50168	1.54972	Low_risk	-0.163009
TCGA-98-8020-01	0.230137	1	8.02592	5.96741	3.33861	2.2756	1.55802	3.80066	7.14795	5.24963	7.20895	4.00235	High_risk	1.16277
TCGA-98-A53C-01	2.25205	0	6.32358	4.85655	3.60808	4.33077	3.51738	0.0579701	6.11768	5.36891	6.96217	4.65018	High_risk	0.292047
TCGA-77-7335-01	5.84384	1	3.76531	3.91511	1.47467	1.80484	1.80219	0.0773797	5.79829	5.36268	7.59729	4.63853	Low_risk	-0.20595
TCGA-21-1077-01	2.89863	1	5.9469	3.85342	2.67516	1.47871	1.05242	0.291604	5.95781	3.12582	8.21408	3.60478	High_risk	0.0401316
TCGA-90-A4ED-01	1.68493	0	5.95314	4.3259	4.61737	2.58027	2.03756	0	5.54048	5.35344	7.30948	3.4863	High_risk	0.0473249
TCGA-22-1000-01	1.24384	1	7.11384	4.79667	2.74722	3.06055	2.19768	0.0999011	6.49234	4.35377	6.93626	4.47466	High_risk	0.276521
TCGA-21-5787-01	0.90137	1	6.42735	5.92965	1.81504	3.17761	0.831877	0.455649	6.97054	4.71076	7.04804	2.81742	High_risk	0.143118
TCGA-51-4080-01	0.0328767	1	4.41891	3.08502	2.3533	1.37812	0.872159	1.50203	5.6685	6.04766	8.8583	5.22991	Low_risk	-0.060063
TCGA-68-A59I-01	1.34795	0	4.95846	3.74092	2.0101	2.13073	2.36888	0	6.16615	5.72987	7.64045	4.93582	Low_risk	-0.108347
TCGA-60-2716-01	4.0411	0	6.12774	5.207	0.793937	2.00479	0.519039	0.0533894	6.44765	5.55765	7.45903	1.33828	Low_risk	-0.220326
TCGA-22-5474-01	1.21918	1	5.04888	4.55991	2.24233	1.96177	1.59889	0.275007	6.0872	3.80517	7.23784	2.92092	High_risk	0.0649698
TCGA-77-7139-01	11.674	0	4.28574	3.82169	3.44761	1.6591	1.0918	1.16331	5.21494	6.15163	8.27979	2.22833	Low_risk	-0.108905
TCGA-21-5786-01	2.8274	0	6.60916	5.08383	3.53869	1.5901	0.685537	0.330788	5.74613	7.63987	8.20152	3.39602	Low_risk	-0.195596
TCGA-O2-A5IB-01	0.931507	1	5.11252	5.34132	0.961549	2.33996	1.31464	0	7.46097	1.75211	8.28131	3.20149	High_risk	0.0605257
TCGA-22-5489-01	5.23836	1	5.836	5.25188	1.92668	2.99353	1.69158	0	6.42136	6.45099	7.28552	3.92336	Low_risk	-0.0837219
TCGA-LA-A446-01	1.09863	0	5.44552	5.07305	2.33047	2.41351	1.05527	0	6.19428	4.87489	7.43037	1.60089	Low_risk	-0.130603
TCGA-63-7021-01	5.86849	0	3.99711	3.80122	1.17185	2.05821	0.714487	0.111298	4.75768	4.03944	6.57843	3.32096	Low_risk	-0.150265
TCGA-90-7767-01	0.243836	0	5.54526	5.56424	1.99704	2.33685	1.19761	0	7.14599	8.05209	7.47617	6.39481	Low_risk	-0.194772
TCGA-60-2720-01	0.265753	0	6.95841	4.31567	1.97111	1.42546	1.16723	0.160275	5.08295	4.79932	7.54916	2.90633	Low_risk	-0.00175414
TCGA-77-8008-01	7.23014	1	7.412	5.13449	3.88385	2.8985	2.29146	0.136716	7.34886	3.95345	7.03614	5.92334	High_risk	0.430358
TCGA-22-5483-01	1.56986	1	4.29224	4.40967	3.0128	2.70514	2.21804	0.477056	6.6607	3.19606	7.56566	4.0848	High_risk	0.191046
TCGA-22-1017-01	4.06849	1	8.31629	4.86793	1.43797	2.49761	1.46837	0	6.78071	4.13584	7.50408	2.69606	High_risk	0.146341
TCGA-18-3411-01	9.79726	0	5.4343	2.34982	0.752663	1.14809	0.735955	0.0515809	5.82623	3.20101	8.54938	3.25659	Low_risk	-0.263935
TCGA-77-8133-01	4.49315	1	6.29843	5.08235	3.00286	2.94847	1.31423	0.929715	5.88927	4.42118	7.44517	2.77129	High_risk	0.267598
TCGA-NC-A5HR-01	3.40822	0	4.82281	4.49868	1.5786	1.77129	1.59139	0	4.6149	2.4655	7.81008	1.67288	Low_risk	-0.0276899
TCGA-66-2769-01	0.589041	1	5.87669	4.63841	1.92763	2.15406	2.31823	0.156655	7.01993	4.96499	7.44584	9.55383	High_risk	0.246051
TCGA-94-8491-01	2.21918	0	5.74784	4.37297	1.07738	1.53262	0.927972	0	6.10786	4.83307	8.88155	2.88873	Low_risk	-0.280142
TCGA-L3-A524-01	1.34247	1	4.707	4.77279	3.1906	2.40111	0.768417	2.85471	5.49584	2.47858	7.78348	2.13603	High_risk	0.670332
TCGA-60-2706-01	7.72603	0	3.222	2.66853	1.75142	2.17973	1.77577	0.179001	5.95048	3.24626	7.3725	3.37072	Low_risk	-0.136094
TCGA-37-A5EL-01	3.13151	1	7.1209	6.7987	2.00065	1.17594	1.16279	0	6.53184	5.86654	8.2303	1.8844	Low_risk	-0.0626515
TCGA-77-A5G7-01	0.493151	1	4.92062	4.61014	0.817132	1.44053	0.650397	0	5.2706	2.45533	6.98614	4.07253	Low_risk	0.0185006
TCGA-56-A5DS-01	0.0219178	0	5.44095	4.41634	2.02722	2.24428	1.54597	0.250355	5.80508	4.15213	7.46929	3.22851	Low_risk	0.0301029
TCGA-56-A4BW-01	1.60274	0	6.1488	4.96798	1.52832	1.45354	1.11056	0	6.13542	4.75236	7.40651	3.16005	Low_risk	-0.0527293
TCGA-85-A4JC-01	1.65479	1	7.03776	3.68093	1.69479	1.64201	0.494979	0.073409	5.14167	2.14832	6.04158	3.42495	High_risk	0.22286
TCGA-66-2782-01	1	1	7.94032	4.93252	1.66207	2.51982	1.36362	0.0434845	6.96801	3.33317	7.15357	4.05194	High_risk	0.263202
TCGA-NK-A5CT-01	5.47123	0	8.24992	5.59655	2.91623	2.08127	0.364684	0.0794293	6.08895	2.43136	7.69775	1.47483	High_risk	0.215351
TCGA-85-7950-01	1.57808	0	5.18237	6.45928	3.03652	3.5859	2.35239	0.0980152	6.3601	8.53608	7.35369	5.16122	Low_risk	-0.0708543
TCGA-94-A4VJ-01	1.17808	0	7.77516	5.11824	1.80806	1.66462	0.542308	0.0735461	6.7756	3.02519	7.4556	3.41487	High_risk	0.173955
TCGA-O2-A52Q-01	0.309589	1	8.05899	5.18475	3.52307	2.40501	0.91311	0.147437	5.95115	3.24668	6.9767	3.54123	High_risk	0.326031
TCGA-77-8156-01	3.03014	0	4.27337	3.34518	2.63506	3.14978	1.69345	0.0970714	5.71102	6.57281	8.3417	4.33331	Low_risk	-0.334463
TCGA-37-3792-01	0.0328767	0	8.72993	4.6205	1.20345	2.45352	3.25813	0.408277	6.81299	2.85426	7.4635	1.95717	High_risk	0.497343
TCGA-70-6723-01	1.0274	0	7.2952	5.87712	1.81447	2.03238	0.264717	0	5.4195	2.35811	8.62384	1.64293	High_risk	0.0376049
TCGA-77-6843-01	6.09315	1	6.98329	3.88572	1.06647	2.0587	1.75168	0.0827026	6.79148	5.79885	7.8017	2.7243	Low_risk	-0.111915
TCGA-96-8169-01	1.52603	0	8.12275	4.99088	1.90678	2.38015	1.31365	0	6.47347	3.146	7.37909	3.98096	High_risk	0.261892
TCGA-58-8393-01	2.89863	0	6.17608	4.50524	3.19212	3.22642	1.73903	0.147958	6.49847	3.79542	7.49061	3.69855	High_risk	0.153254
TCGA-34-8455-01	0.336986	1	8.58939	4.91835	2.96816	2.66145	1.83026	0.157949	7.07187	4.1231	7.23524	3.55823	High_risk	0.333147
TCGA-18-4086-01	0.232877	1	5.11951	4.2409	1.56876	1.52236	1.3625	0.451963	6.2995	3.89277	7.97415	4.02816	Low_risk	0.0178654
TCGA-56-8629-01	1.31781	0	6.72847	4.80597	1.57715	2.20251	0.586693	0.0807941	6.5598	3.74595	7.42642	3.82954	High_risk	0.0480035
TCGA-43-6143-01	1.91507	0	5.07872	3.76335	3.26842	2.89019	2.10296	0	6.49393	2.8293	8.26978	4.2312	High_risk	0.0607937
TCGA-NC-A5HL-01	0.241096	1	5.9907	4.76764	1.17121	1.74425	1.44207	0.209391	5.9043	3.22763	7.11298	2.64314	High_risk	0.12331
TCGA-51-4079-01	0.0328767	1	6.50962	4.78073	1.56599	1.63436	1.03168	0.343806	6.46809	3.29129	7.6783	3.02361	High_risk	0.124429
TCGA-85-A4JB-01	2.58082	0	6.56351	4.23013	1.5977	1.33211	1.05783	0	6.36774	6.34323	8.31195	3.24417	Low_risk	-0.262537
TCGA-98-8022-01	2.55616	1	6.73363	5.0305	2.14509	3.14194	2.00389	0.746055	6.96691	3.8761	6.94411	3.28911	High_risk	0.389271
TCGA-56-A4BX-01	1.10959	0	5.93007	3.21722	0.901494	1.27399	0.393636	0	6.316	5.9393	7.65491	4.90743	Low_risk	-0.305243
TCGA-NC-A5HO-01	3.66027	0	5.75286	4.69799	1.18218	1.72058	0.245131	0	4.27674	2.56521	7.51204	1.98415	Low_risk	-0.0634849
TCGA-43-7658-01	6.51507	1	5.98478	6.78889	0.636543	3.03951	1.21642	0.0563061	6.85601	3.46227	8.01929	5.5826	High_risk	0.157437
TCGA-22-5482-01	0.978082	1	6.92622	5.8235	2.49144	1.22608	0.519844	0.091666	6.43751	3.14209	7.47059	3.28983	High_risk	0.161293
TCGA-85-A4QQ-01	2.53973	1	7.84492	6.03356	0.753177	0.722553	0.171719	0	5.62052	1.95114	7.59298	1.02382	High_risk	0.139868
TCGA-34-5231-01	5.43562	1	6.18942	4.70288	3.63651	2.16459	1.92334	0	6.09831	8.91035	6.74776	2.64559	Low_risk	-0.202046
TCGA-58-8391-01	5.93699	0	5.41997	6.8065	1.31475	1.98976	1.07704	0	5.30086	4.02354	7.30041	2.53356	High_risk	0.0350048
TCGA-63-A5MY-01	2.88219	0	4.52501	1.10138	1.7919	1.2784	0.466131	0	5.53398	0.866473	6.95267	0.886589	Low_risk	-0.158657
TCGA-58-8387-01	1.10411	1	3.34234	2.16034	0.532167	0.894061	0.752834	0	4.88332	2.2017	6.41556	2.08127	Low_risk	-0.212364
TCGA-18-3407-01	0.372603	1	5.87303	4.4399	2.4631	2.69664	1.45575	0.0614306	6.4838	3.05612	7.50747	4.53763	High_risk	0.139125
TCGA-21-1078-01	1.29863	1	7.8707	6.36406	0.385928	2.07235	0.390448	0	6.00359	1.5104	7.11252	1.83471	High_risk	0.272466
TCGA-22-4607-01	1.60822	1	6.57696	3.26785	1.44201	2.11906	1.36418	0.0947766	6.56087	3.75845	8.20218	3.83845	Low_risk	-0.0410176
TCGA-66-2763-01	0.0821918	0	4.54427	2.15811	1.62335	2.0718	1.2731	0.0429244	5.95742	3.12388	8.0274	4.71966	Low_risk	-0.16516
TCGA-46-3769-01	0.369863	0	9.19509	5.64991	6.96787	2.81555	1.81283	0.379066	7.29223	2.76602	7.87928	3.97369	High_risk	0.640925
TCGA-33-4587-01	4.53699	1	4.84663	6.12985	2.1279	2.41673	1.18174	0	7.51113	2.46255	8.17534	3.37637	High_risk	0.0669933
TCGA-66-2737-01	0.167123	0	5.62571	4.19789	2.6554	2.6808	1.84378	0.0589399	7.0129	3.5853	7.31938	4.70888	High_risk	0.131723
TCGA-63-A5M9-01	0	0	5.37455	3.8881	1.54572	2.5592	1.3527	0	5.84179	3.34031	8.31163	5.17263	Low_risk	-0.0469872
TCGA-37-4133-01	0.652055	0	4.18748	2.46871	0.621243	0.694301	1.18492	0.0546401	6.02619	1.54493	9.03668	2.73105	Low_risk	-0.235154
TCGA-94-7943-01	1.53151	0	5.16974	5.29909	1.79685	1.91862	1.45581	0.151079	6.24261	2.69682	8.43265	2.50894	Low_risk	0.0275184
TCGA-43-6647-01	2.07397	0	8.37621	4.36354	4.01703	3.36411	4.18179	0.0988238	7.24886	5.2475	7.2524	5.8813	High_risk	0.505032
TCGA-92-8065-01	0.191781	0	5.85143	3.64716	2.66655	1.21008	0.965544	0.570074	5.94374	4.34306	6.56055	2.55257	High_risk	0.0985137
TCGA-66-2757-01	3.66575	1	5.20331	6.06445	1.36109	2.90092	1.08712	0.187768	6.12905	2.83115	7.70349	3.51449	High_risk	0.118499
TCGA-68-7756-01	0.553425	0	8.3163	6.04571	2.79408	2.23395	1.22762	0.049352	6.67672	4.94531	7.71418	3.3711	High_risk	0.178443
TCGA-43-8116-01	0.980822	0	6.35113	5.69444	2.04656	2.40141	1.53665	0	6.14381	3.76915	7.00346	4.267	High_risk	0.198614
TCGA-33-4582-01	8.6274	1	5.59813	3.53542	0.973501	0.504468	0.653152	0	5.27754	4.02512	8.28194	1.61824	Low_risk	-0.294259
TCGA-56-8308-01	1.41644	0	5.86371	4.20348	2.44787	2.65778	1.23848	0.154972	6.13689	4.38462	7.42531	3.22362	Low_risk	-0.00504048
TCGA-56-8624-01	1.15068	0	6.16635	4.78985	2.39284	2.87395	2.52574	0	5.75153	4.55009	7.66571	3.43875	High_risk	0.0991205
TCGA-34-5927-01	3.72877	0	5.49991	4.71336	3.71115	2.24126	1.78777	0.100305	6.71563	6.49287	8.30636	3.32227	Low_risk	-0.160715
TCGA-43-7657-01	0.646575	0	6.96704	5.43092	5.4576	1.86394	2.49247	0.165558	6.62669	2.9271	7.87682	3.24673	High_risk	0.409361
TCGA-85-7696-01	3.04384	0	5.04228	4.90101	1.79958	1.89654	1.16234	0.541416	5.23599	5.00816	7.83653	3.20732	Low_risk	-0.039088
TCGA-66-2788-01	1.91507	0	6.77133	4.00533	2.69136	2.57686	1.31278	0.155102	7.00896	4.22383	7.96709	4.70267	High_risk	0.0700193
TCGA-85-A4QR-01	1.64384	0	5.65284	1.97148	0.759752	0.914871	0.187514	0	4.44081	6.53842	7.09209	2.20076	Low_risk	-0.496534
TCGA-NK-A5D1-01	1.4	0	5.10129	6.32305	3.8727	4.03147	1.46441	0.104068	5.68774	5.87521	7.42371	2.97394	Low_risk	-0.00889884
TCGA-37-A5EN-01	1.80822	0	5.48081	3.89648	3.62004	2.05946	0.561106	0.110764	4.75501	4.7837	8.26838	3.35103	Low_risk	-0.189298
TCGA-52-7809-01	0.454795	1	5.16291	5.82334	3.53649	3.14276	3.50725	0	6.50305	4.08455	8.19682	3.34066	High_risk	0.200166
TCGA-NC-A5HK-01	0.350685	0	9.04916	5.81807	5.1667	4.33975	0.633478	0.0615688	7.39271	4.76127	8.202	2.97843	High_risk	0.200063
TCGA-60-2703-01	8.06849	1	7.35441	5.05827	3.52163	2.53819	5.61107	0	7.29992	4.55601	7.65907	5.73958	High_risk	0.578376
TCGA-60-2698-01	0.852055	1	8.0133	5.71919	2.94353	2.77513	2.02244	0.221568	6.96816	3.09881	7.62876	2.71268	High_risk	0.390026
TCGA-56-A4BY-01	1.48767	1	6.73531	3.12416	3.29609	2.84364	2.29355	0	6.03713	3.33631	8.9551	3.76295	High_risk	0.0439891
TCGA-56-1622-01	2.4137	1	6.50853	4.86275	1.70377	1.58005	0.609566	0.0736832	7.68307	7.60264	7.81259	4.20216	Low_risk	-0.273694
TCGA-85-8481-01	0.646575	1	9.05734	6.51581	2.51556	1.03295	1.08175	0.164786	7.84598	3.24664	7.33888	4.64853	High_risk	0.456781
TCGA-77-A5GF-01	2.30137	1	5.65764	4.5537	1.95062	2.66166	1.27632	0.407407	5.48772	5.30765	7.84302	3.48156	Low_risk	-0.0470793
TCGA-22-1011-01	0.145205	1	4.8999	3.60653	1.3202	2.17217	1.75809	0.0465609	5.54389	3.90388	7.0043	3.55556	Low_risk	-0.0334182
TCGA-68-8251-01	1.11233	0	5.89489	5.43819	3.32419	3.00378	1.30287	0	6.41878	3.55979	7.2321	5.28653	High_risk	0.198197
TCGA-60-2697-01	1.01918	1	6.15525	4.84667	2.98191	3.2161	2.48741	0.198494	6.26333	4.84613	6.56843	3.70939	High_risk	0.243967
TCGA-85-8288-01	1.10137	1	5.64815	5.37086	2.70337	2.46501	1.51934	0	6.72025	4.05375	7.54904	4.53559	High_risk	0.0925152
TCGA-46-3765-01	1.10959	0	5.11107	2.21624	2.68675	1.83605	1.17421	0.252416	6.27267	4.4284	8.27525	4.25183	Low_risk	-0.185466
TCGA-96-7544-01	5.91781	1	2.90323	2.62464	2.34894	1.6481	2.10866	0.138421	6.73629	6.99254	7.74706	4.78616	Low_risk	-0.396236
TCGA-39-5035-01	5.69863	0	5.45127	3.96666	1.63208	1.37368	1.18028	0.121148	6.37458	3.05891	7.24208	2.94634	Low_risk	0.0215537
TCGA-96-8170-01	1.45479	0	5.65577	3.85917	2.08607	2.1979	1.67879	0	5.01286	2.91154	7.13676	4.41046	High_risk	0.122277
TCGA-56-8504-01	1.39726	0	5.70854	4.36316	1.38482	2.56759	1.21095	0	5.91557	3.00951	7.54462	4.41033	High_risk	0.051024
TCGA-56-7823-01	2.76986	0	5.82341	5.08397	3.76907	1.64519	0.266996	0	6.90265	7.20067	8.32718	2.54458	Low_risk	-0.36192
TCGA-58-A46N-01	2.49315	0	6.46689	4.40364	2.25858	1.5634	0.286645	0	5.67043	6.04852	7.53863	3.0593	Low_risk	-0.229795
TCGA-22-0944-01	0.610959	1	6.4293	5.38975	3.00554	1.39693	0.801904	0.0430645	6.35545	6.14001	8.0253	2.53257	Low_risk	-0.162958
TCGA-33-AASL-01	2.26301	1	4.33991	3.67112	0.66512	1.1714	0.2529	0.0619835	4.30472	5.3549	7.18113	1.17568	Low_risk	-0.421332
TCGA-85-8352-01	0.441096	1	4.5962	4.81617	3.25192	1.68388	0.394295	0.0742314	6.08607	3.01028	7.89915	4.24645	Low_risk	-0.0402718
TCGA-21-1076-01	5.07397	0	5.19957	4.34625	2.36139	3.2979	2.43404	0.318924	5.78398	5.16203	7.55827	4.40444	High_risk	0.0724595
TCGA-60-2719-01	3.55342	0	5.32275	2.56316	1.0202	2.42016	1.12585	0.0531113	5.41403	2.63742	7.93109	4.32454	Low_risk	-0.0857523
TCGA-33-4532-01	10.7507	1	5.49022	4.12786	0.744419	1.48476	0.699107	0	5.52833	2.16839	8.30354	1.88472	Low_risk	-0.121222
TCGA-63-A5MI-01	4.88767	0	5.38091	1.89391	1.80484	1.4938	0.854155	0	5.31348	1.89418	7.22151	3.59867	Low_risk	-0.0423261
TCGA-66-2744-01	0.0821918	0	7.58754	6.01832	1.58544	2.48063	1.49728	0.174918	7.11026	5.82937	6.43644	4.83367	High_risk	0.235775
TCGA-63-A5MT-01	1.36438	0	7.86327	7.11691	2.38477	2.6234	1.78802	0.687419	6.87879	5.4654	7.18559	4.73783	High_risk	0.450552
TCGA-77-8136-01	3.25753	1	8.27019	5.10265	3.47342	2.52902	1.18472	0.104202	6.90008	4.0633	6.84547	4.86915	High_risk	0.339247
TCGA-NK-A5CR-01	6.96438	0	5.07623	4.80663	1.64888	1.2532	0.438719	0	6.16274	6.97375	7.96413	2.81795	Low_risk	-0.41774
TCGA-NC-A5HM-01	3.32055	0	8.12459	4.37701	0.878843	1.29084	0.24245	0.0769695	5.65852	6.36304	7.40336	1.43242	Low_risk	-0.206212
TCGA-68-7757-01	0.578082	0	6.88201	5.31683	3.57079	1.7092	0.954345	0.1396	6.89265	6.63834	7.75593	4.30615	Low_risk	-0.0432655
TCGA-33-A5GW-01	0.0246575	1	4.91774	4.08197	0.646716	1.33497	0.586404	0	4.80584	1.74704	7.31221	0.50284	Low_risk	-0.101945
TCGA-NC-A5HE-01	6.4	0	4.96913	5.42127	1.08909	2.7137	0.936063	0.162726	5.266	4.2152	6.72155	3.74807	Low_risk	0.0234064
TCGA-98-A53H-01	1.69315	0	6.34527	5.07643	4.1601	3.77572	3.31594	0.472488	6.36311	4.92599	7.01977	4.67945	High_risk	0.432601
TCGA-43-A56V-01	1.00274	0	6.1701	4.68173	1.73851	1.72404	1.13007	0	5.98874	6.3008	7.10864	3.16659	Low_risk	-0.150274
TCGA-66-2795-01	0.334247	0	4.33382	4.03656	2.36379	2.12522	1.49708	0.715366	6.55123	2.39067	8.58563	4.36514	High_risk	0.128431
TCGA-21-1075-01	5.84658	0	5.08202	0.930699	0.738033	1.0995	1.0827	0	5.93749	5.3124	8.22094	1.91081	Low_risk	-0.517601
TCGA-39-5030-01	0.161644	1	4.84666	5.80401	1.87346	2.74198	1.63115	0.116897	5.89102	4.88491	6.04032	3.54556	High_risk	0.112856
TCGA-85-8287-01	0.0630137	1	5.6165	4.3852	2.7777	2.74816	2.26012	0	6.33136	5.65546	6.73867	7.74348	High_risk	0.1499
TCGA-66-2787-01	3.33425	0	4.87265	3.77525	1.96864	1.88245	1.17069	0.907506	5.84978	3.09628	8.04428	4.14419	High_risk	0.140217
TCGA-18-3410-01	0.4	1	5.36461	5.45225	1.67491	2.54557	0.901726	0.119024	6.08921	3.84421	7.67842	4.73417	High_risk	0.0313657
TCGA-85-A512-01	1.27397	0	3.89376	4.74518	2.74006	1.92994	0.433707	0.631058	5.87806	8.58586	7.87271	2.12806	Low_risk	-0.447441
TCGA-39-5036-01	5.93151	0	5.01556	4.02476	0.88495	0.656634	0.475604	0	5.46712	2.01135	8.30771	1.01692	Low_risk	-0.192169
TCGA-77-7465-01	2.71233	0	4.35878	4.27539	0.493852	1.3584	1.48285	0	5.76467	3.74928	7.84143	3.90327	Low_risk	-0.144763
TCGA-34-5240-01	4.22192	0	4.38211	2.90737	1.14815	1.43018	1.76765	0.260026	6.69488	1.87857	8.31068	3.98772	Low_risk	-0.00232911
TCGA-43-A475-01	0.810959	0	5.79059	5.12406	1.06108	1.96802	1.74941	0	5.66619	4.26149	6.81852	2.65492	High_risk	0.0501634
TCGA-NC-A5HJ-01	1.14521	1	6.48664	5.32189	0.934554	3.76734	2.82104	0.14952	6.45194	4.39858	6.82807	5.97488	High_risk	0.333692
TCGA-37-3783-01	0.334247	0	4.52183	1.79722	1.68446	1.00209	1.12002	0	5.61964	2.22314	7.86625	3.09334	Low_risk	-0.179611
TCGA-85-8584-01	1.04932	1	7.07324	6.46011	2.72962	2.61037	1.32924	0.221692	6.49735	4.11833	6.85703	3.1309	High_risk	0.296747
TCGA-63-A5MN-01	0.945205	1	9.10054	5.57001	3.35568	3.24837	4.70988	0.15056	6.41671	4.10039	6.52882	3.73769	High_risk	0.744106
TCGA-43-6771-01	0.454795	1	8.76144	5.54924	1.33365	1.88343	0.347892	0.190046	6.38097	1.73777	7.18986	3.3133	High_risk	0.377664
TCGA-94-8490-01	0.419178	0	5.35149	5.12614	3.77628	1.4268	0.268794	0.210015	5.60771	2.4672	8.76282	2.14084	Low_risk	-0.0323396
TCGA-22-4595-01	2.01096	1	4.60816	4.89287	2.89499	3.00908	1.75382	0.0483757	6.09749	3.44538	8.27115	4.3508	Low_risk	0.0162405
TCGA-56-8201-01	1.08767	1	7.36169	5.44853	3.81703	3.76649	2.28348	0.244765	7.09724	4.5533	7.37884	5.0112	High_risk	0.368954
TCGA-NC-A5HN-01	4.10685	0	6.75116	6.58996	2.70892	0.885965	0.422233	0	6.22182	5.77903	8.07987	1.45575	Low_risk	-0.14148
TCGA-18-3416-01	2.66575	1	5.03243	4.31315	0.272382	1.13396	1.30947	0.154583	5.11908	3.96368	7.12108	2.06361	Low_risk	-0.093505
TCGA-43-2578-01	1.87397	1	4.81206	4.74825	1.73366	2.75724	1.29296	0	4.75055	2.75557	7.41289	3.63803	High_risk	0.035554
TCGA-92-7340-01	0.224658	0	6.01402	3.73144	2.98799	2.32392	1.60341	0.0500489	6.86909	3.85633	7.08703	5.4117	High_risk	0.136117
TCGA-56-7730-01	0.542466	1	6.28801	4.14656	2.44581	2.43976	0.664847	0.423202	5.40557	8.29705	8.28471	3.2516	Low_risk	-0.336795
TCGA-34-8454-01	3.23288	0	6.4877	5.31714	2.66353	3.21513	2.724	0	6.39801	4.21662	7.33536	3.88654	High_risk	0.243785
TCGA-22-5491-01	4.69315	1	4.00724	1.53476	0.729879	1.0072	0.349479	0.245617	5.90296	5.67263	7.93085	3.7271	Low_risk	-0.513157
TCGA-33-4586-01	1.1726	1	6.28867	4.6061	3.11927	1.61782	0.666847	0.0589399	6.68666	5.12658	8.36509	2.99764	Low_risk	-0.156992
TCGA-63-7022-01	5.67945	0	5.5498	3.8316	3.26611	3.2593	1.9911	0.248778	6.05	4.15556	6.16369	5.46659	High_risk	0.261817
TCGA-39-5019-01	9.27945	0	6.06985	4.13171	2.76981	2.41733	1.69261	0.234624	5.88113	6.2746	7.91113	3.93172	Low_risk	-0.0892348
TCGA-85-7698-01	2.60822	0	5.41131	5.31739	2.68471	2.55029	1.30211	0.872947	6.52055	6.37826	7.72446	3.91064	High_risk	0.0585275
TCGA-22-5478-01	0.0657534	1	6.08832	3.04947	2.76897	2.4309	3.23117	0.136323	6.38729	7.06514	8.05941	4.12733	Low_risk	-0.0951927
TCGA-85-8351-01	1.39726	0	9.25882	5.65466	2.50716	3.65804	4.51484	0	7.68723	4.7601	8.07325	2.74479	High_risk	0.473582
TCGA-39-5034-01	3.03288	1	5.55961	4.70278	1.59178	2.43773	2.13688	0.0731347	6.79324	3.25642	7.76866	4.50465	High_risk	0.134551
TCGA-39-5037-01	4.63014	0	4.82386	2.35437	1.25966	0.830661	0.218967	0.0550568	4.23918	4.4631	8.72369	3.19613	Low_risk	-0.452643
TCGA-56-7223-01	1.21096	1	5.39369	3.83858	2.36888	2.83806	1.04306	0.832039	6.01503	3.62391	8.24316	2.79977	High_risk	0.0663529
TCGA-37-3789-01	0.0356164	0	7.55284	4.94777	1.85276	1.98772	0.903655	0.815329	7.34857	4.68121	8.08315	3.08406	High_risk	0.180466
TCGA-85-7843-01	0.0958904	0	5.53888	4.26822	2.50281	2.82845	1.00202	0.0909889	6.25082	2.96949	7.05337	4.32063	High_risk	0.112821
TCGA-68-7755-01	0.227397	0	6.00096	5.25107	2.87986	2.31069	0.646255	1.43515	6.13321	3.0544	7.81824	2.78768	High_risk	0.387016
TCGA-63-7020-01	5.84384	0	7.50799	5.46876	1.84744	2.62819	1.22977	0	6.15941	6.06462	7.14654	2.84593	Low_risk	0.00253968
TCGA-77-7142-01	6.10137	0	5.98531	4.72366	1.25284	2.76165	1.8007	0	7.08463	7.57467	9.04747	2.86916	Low_risk	-0.37665
TCGA-18-3415-01	7.67945	1	5.17271	3.44251	1.41132	1.84876	1.04845	0	6.42427	2.50538	8.32493	3.99999	Low_risk	-0.0904514
TCGA-51-6867-01	5.08493	1	6.12705	4.07291	3.62437	2.60732	2.05537	0.321004	6.60264	3.56825	8.11944	4.25985	High_risk	0.189159
TCGA-NC-A5HD-01	0.00547945	1	5.04284	4.62148	2.24665	1.09146	0.815493	0	5.624	2.17973	7.75995	1.9156	Low_risk	-0.0261987
TCGA-66-2778-01	1.58356	0	4.61996	2.26849	0.666847	0.995014	0.824238	0.180657	6.24526	1.38703	7.71115	3.56949	Low_risk	-0.0675082
TCGA-60-2696-01	0.29863	1	8.06976	4.39055	1.81775	2.80242	1.32025	0	6.63623	2.71853	8.16732	3.42109	High_risk	0.174659
TCGA-56-A4ZJ-01	1.75342	0	7.39606	5.14388	3.25701	3.31856	2.6604	0.0677764	7.16213	5.49104	7.86103	4.35785	High_risk	0.197339
TCGA-85-8052-01	2.01096	0	5.41284	4.41095	2.39832	2.38153	1.15517	0.434988	5.74998	3.30909	8.55406	2.79795	Low_risk	0.00758675
TCGA-77-8154-01	5.04384	0	5.55709	2.59593	1.59608	2.98284	0.745625	0	5.67444	3.03657	7.67113	2.91215	Low_risk	-0.147769
TCGA-85-8580-01	3.04932	0	5.71417	4.9379	2.83167	1.91276	0.978635	0	4.7819	5.65883	7.61904	3.48491	Low_risk	-0.136325
TCGA-39-5027-01	8.51507	0	5.26634	4.3468	1.26598	0.930094	0.258459	0.0363275	5.03557	7.02333	7.77374	2.28351	Low_risk	-0.45487
TCGA-56-8626-01	0.827397	1	8.43236	5.82622	3.50864	3.32196	2.05085	0	7.61172	5.24184	7.3741	4.0115	High_risk	0.288617
TCGA-66-2785-01	0.164384	0	5.04584	4.28204	0.687061	1.71048	0.967833	0.0490731	5.18801	3.41946	7.18787	2.2532	Low_risk	-0.0966364
TCGA-85-A4CL-01	2.52329	1	5.06455	4.4225	0.968423	1.4499	0.375735	0.459851	4.43618	3.38718	6.75744	2.51116	Low_risk	0.011248
TCGA-66-2781-01	0.331507	0	5.87554	4.00694	2.37343	1.62611	1.37156	0	6.20263	5.0794	8.97699	3.26785	Low_risk	-0.22895
TCGA-39-5029-01	2.0274	1	7.45312	6.26187	2.34786	1.90654	0.908813	0.101381	6.2539	3.81123	6.98125	2.60576	High_risk	0.226756
TCGA-J1-A4AH-01	1.59178	0	4.89265	3.8881	2.49024	1.38626	0.781486	0.246955	5.0174	3.53382	9.04283	2.40474	Low_risk	-0.208127
TCGA-56-8622-01	0.150685	0	7.46563	4.92604	2.13455	2.75467	1.43776	0.123534	6.36003	3.44852	6.61663	3.79127	High_risk	0.299784
TCGA-39-5039-01	1.49041	1	7.86268	4.53638	2.41649	2.83212	2.19771	0	7.21608	3.1675	7.197	4.71789	High_risk	0.353975
TCGA-22-0940-01	1.83288	1	5.56386	5.24452	2.16717	1.65503	1.38852	0.142871	6.27171	3.73699	7.82665	3.56493	High_risk	0.0561947
TCGA-60-2708-01	6.70411	0	6.57154	4.65173	2.59722	2.30083	1.45859	0.302407	7.24916	6.00372	7.67549	4.65591	Low_risk	0.026581
TCGA-77-A5G3-01	12.5205	0	5.66396	4.6581	2.1798	1.33428	0.415001	0.727267	6.29675	6.91967	7.59569	4.73092	Low_risk	-0.102203
TCGA-60-2710-01	5.54521	0	6.63323	6.03853	3.20466	3.33557	1.81529	0.167358	6.16946	3.66266	7.56545	3.57474	High_risk	0.278857
TCGA-66-2759-01	2.08767	0	5.24174	4.99865	1.75275	2.20742	0.762731	0.0569996	5.92643	3.02768	8.3455	3.59193	Low_risk	-0.0571422
TCGA-68-8250-01	0.668493	0	5.58386	3.79712	2.92345	3.13381	1.84796	0	6.15347	7.74054	7.68094	2.93204	Low_risk	-0.297268
TCGA-22-5471-01	5.05479	0	6.98198	4.22464	1.00885	1.55562	0.389236	0.512379	5.88825	6.09658	7.601	2.5785	Low_risk	-0.127855
TCGA-98-A538-01	2.26301	0	7.20607	4.62497	1.5539	2.19191	0.840524	0	6.46255	2.97722	7.86712	5.2338	High_risk	0.135283
TCGA-18-3417-01	3.00548	1	7.37447	4.33693	2.87941	1.60516	1.50579	0.251446	7.27804	5.93534	7.95143	4.48967	High_risk	0.0376072
TCGA-63-A5MS-01	6.52329	0	5.74798	4.48257	2.74283	2.95715	1.71383	0	6.36677	3.66933	6.97469	3.86476	High_risk	0.128991
TCGA-39-5040-01	1.42192	1	5.61708	6.55524	5.28749	2.29222	1.77117	0.347439	7.36884	2.68961	7.62762	2.37621	High_risk	0.369599
TCGA-22-4609-01	0.79726	1	6.06258	4.74227	2.76981	3.0865	2.26571	0.186247	5.95048	5.9307	7.27546	4.14188	High_risk	0.072572
TCGA-77-7463-01	3.89863	1	4.88674	2.05499	0.425137	1.60952	0.437973	0	5.46723	6.79839	7.41403	2.11949	Low_risk	-0.575009
TCGA-77-8145-01	0.580822	1	6.95143	4.59995	2.97814	2.26219	1.20132	0	7.02611	6.18505	7.63109	4.48163	Low_risk	-0.0537054
TCGA-22-5481-01	6.6	1	4.26491	4.65583	1.06495	1.98266	0.525868	0.213254	5.45229	5.17097	6.31396	2.4777	Low_risk	-0.168784
TCGA-58-A46J-01	7.09315	0	5.26693	4.0469	2.39213	2.91869	1.54839	0	5.53003	3.68296	6.75623	3.81614	High_risk	0.062589
TCGA-66-2756-01	0.0821918	0	5.10445	4.78519	1.99946	2.08512	6.48896	0.0603241	6.36609	1.87829	7.60131	3.95675	High_risk	0.6173
TCGA-60-2695-01	1.7589	0	5.48876	5.88384	1.78354	2.97433	2.02436	0.232906	6.80708	3.1303	7.84324	3.88295	High_risk	0.21481
TCGA-43-8118-01	0.243836	1	6.51869	4.81869	3.06836	2.81824	1.46273	0	6.63287	5.15274	8.47981	4.39907	Low_risk	-0.0391019
TCGA-66-2753-01	0.0849315	0	8.42481	5.47766	2.16713	2.88303	2.01336	0.0581086	7.26476	4.84292	7.86139	4.39523	High_risk	0.240339
TCGA-NC-A5HG-01	5.37808	0	5.08832	4.06082	0.999423	1.24884	0.147567	0.318577	5.87661	7.56028	8.22126	0.569588	Low_risk	-0.557484
TCGA-56-8305-01	0.287671	0	6.01767	5.06273	2.83871	2.39438	0.773321	0	5.69194	2.23045	7.96174	2.96885	High_risk	0.0905827
TCGA-85-A4PA-01	2.03014	0	4.51396	5.69145	2.5551	4.19609	1.02921	1.20646	4.41359	6.07417	6.33024	2.09285	High_risk	0.161278
TCGA-52-7622-01	2.36164	0	6.28635	4.73717	2.57126	2.54023	1.89122	0.0923428	5.88919	5.08249	7.59312	3.29274	High_risk	0.0343542
TCGA-MF-A522-01	0.986301	1	7.98424	5.86619	3.08585	1.20295	0.529271	0	5.50385	2.48416	7.97902	2.01175	High_risk	0.196761
TCGA-58-A46L-01	4.72055	0	5.74555	4.65496	2.78235	2.01789	1.22008	0.754545	6.05167	5.51363	8.46037	6.19555	High_risk	0.0794748
TCGA-85-8664-01	1.50685	1	7.76939	5.69023	0.744419	1.12393	1.28108	0	5.96216	3.314	7.47923	2.88924	High_risk	0.18154
TCGA-63-A5MV-01	3.0137	0	5.67101	4.06463	2.74367	2.67383	1.67491	0.140517	6.40142	3.19245	7.00247	4.73995	High_risk	0.191055
TCGA-21-5784-01	3.47397	0	4.9293	3.35945	1.85993	2.07324	1.03942	0.220454	4.94705	2.8718	6.75424	2.91502	Low_risk	0.0262382
TCGA-22-5479-01	7.19178	1	5.14639	4.38376	1.92029	1.7126	0.593975	0	5.23926	7.2232	7.69241	3.28533	Low_risk	-0.396019
TCGA-33-AASJ-01	9.86301	1	4.86483	5.12167	0.553262	0.5655	0.218223	0.0751903	5.48228	2.43208	8.11684	1.74838	Low_risk	-0.151697
TCGA-18-3414-01	1.96164	1	5.21372	3.78566	1.7696	1.83754	2.21033	0	6.56113	3.24371	7.52227	3.97817	High_risk	0.0593618
TCGA-77-8007-01	0.542466	1	9.01543	5.84926	7.85311	4.05188	1.31788	0.0972062	6.96518	3.55259	7.11589	4.47474	High_risk	0.573512
TCGA-NC-A5HH-01	0.10137	0	5.15276	5.01289	1.27685	1.54626	1.84499	0.0861044	6.04038	7.22279	8.06141	3.03497	Low_risk	-0.281489
TCGA-77-8150-01	4.53425	1	5.76023	4.1943	1.6504	2.67654	1.06198	0	6.1543	5.39206	7.53694	2.86025	Low_risk	-0.185854
TCGA-56-8628-01	1.68767	0	6.40071	5.18204	3.52577	3.81208	2.69949	0.181929	7.13026	7.18486	7.88971	3.93452	Low_risk	0.0304743
TCGA-85-8277-01	0.841096	1	5.71387	5.00534	2.10588	1.99197	0.82122	0	5.57916	2.84062	7.16497	2.77429	High_risk	0.0647144
TCGA-34-2596-01	0.219178	1	5.76368	5.03984	3.70348	2.29261	1.35744	0.38648	6.12431	3.91353	8.02979	3.2521	High_risk	0.121147
TCGA-43-5668-01	1.53151	1	7.48011	5.37979	1.46142	2.4052	1.46121	0.122076	6.6571	3.94051	6.96725	3.53153	High_risk	0.232703
TCGA-39-5011-01	11.1041	0	6.73637	5.86453	3.23701	1.91781	1.03928	0.219215	4.9789	3.42774	7.82799	2.4484	High_risk	0.17411
TCGA-33-4547-01	6.6274	0	5.86522	4.08159	2.00705	2.23536	1.54498	0	6.31351	5.8542	7.88223	4.03323	Low_risk	-0.161124
TCGA-68-A59J-01	1.2274	0	5.20764	4.49678	2.24102	3.28729	1.55582	0.41446	5.56884	3.44659	6.80878	2.95039	High_risk	0.170432
TCGA-77-8140-01	0.961644	1	4.50917	4.26234	2.07793	2.14352	1.5215	0	4.78148	2.53139	7.60634	2.10836	Low_risk	-0.0270211
TCGA-85-6175-01	0.805479	1	7.60046	6.17915	4.45884	3.29823	2.35603	0.210015	7.60654	6.66252	7.37996	5.21027	High_risk	0.286105
TCGA-60-2726-01	0.980822	1	4.35413	3.80621	1.60838	1.78864	0.908429	0	4.22238	2.57785	7.18194	2.92225	Low_risk	-0.0773127
TCGA-66-2790-01	1.91507	0	6.71553	4.55614	3.95971	3.4812	2.02853	0	6.73382	5.74156	8.42966	4.00696	Low_risk	-0.0124883
TCGA-33-4538-01	8.16164	1	5.06716	4.152	1.83398	1.79344	0.544782	0.0673634	6.39179	5.49709	8.5945	1.94673	Low_risk	-0.387382
TCGA-22-4594-01	4.0274	1	4.31741	4.59505	1.23824	2.13888	4.79578	0	5.64453	2.57233	7.02633	3.95543	High_risk	0.357431
TCGA-85-8582-01	3.17808	0	6.87233	5.77097	4.04722	2.9514	1.49539	0.106214	7.8341	4.62907	7.27436	5.77491	High_risk	0.27797
TCGA-77-8131-01	1.04932	1	6.46952	4.47074	2.13037	2.90872	2.10893	0	5.75521	4.4526	6.98056	3.36065	High_risk	0.119564
TCGA-98-A53A-01	1.51233	1	4.82967	6.27681	1.39687	2.80103	1.11663	0	5.37456	5.65115	7.91323	2.5363	Low_risk	-0.19942
TCGA-92-7341-01	0.290411	0	6.1344	4.37159	2.5123	1.3111	0.882056	0.0536674	6.2347	3.35473	8.30313	3.73264	Low_risk	-0.0192634
TCGA-77-8144-01	2.28219	0	8.91187	5.90257	2.23799	2.7505	0.189919	0	6.08721	7.27546	7.41813	1.07375	Low_risk	-0.131565
TCGA-77-A5GH-01	3.23836	0	5.7101	6.5159	1.40278	2.22531	1.5911	0	6.44884	5.70869	7.33858	3.55161	Low_risk	-0.00959262
TCGA-34-8456-01	2.20274	0	6.63492	3.45578	3.03677	2.85463	1.98761	0	5.89893	7.36993	8.6555	4.45541	Low_risk	-0.240069
TCGA-63-A5MP-01	2.10685	0	5.13652	4.26812	1.2408	3.09038	1.78718	0.0388575	5.53038	6.29338	8.36048	3.88496	Low_risk	-0.266232
TCGA-94-7557-01	0.0136986	1	6.30054	5.5922	2.23625	2.52507	1.5742	0	6.79458	2.75144	7.86478	3.71942	High_risk	0.187956
TCGA-22-4596-01	0.0465753	1	6.85745	4.47152	3.10464	3.47555	2.58378	0.268315	6.73998	4.01014	7.17133	4.69057	High_risk	0.343152
TCGA-22-5480-01	5.94521	1	6.00121	6.03534	1.32072	2.48707	0.977903	0.179129	6.31818	6.92427	7.57828	5.14903	Low_risk	-0.0951048
TCGA-85-8070-01	2.63014	0	5.4342	4.69281	0.846233	0.935083	0.36042	0.315218	4.86059	2.20452	7.44861	1.56409	Low_risk	0.0121114
TCGA-94-7033-01	1.75342	0	6.67014	3.34801	1.71202	1.00777	0.409907	0	3.99578	2.22595	6.47183	2.00274	High_risk	0.0663386
TCGA-66-2727-01	1.4137	1	4.98334	4.64779	1.30731	1.45859	1.16614	0.105812	5.95883	2.47602	7.39386	2.93406	High_risk	0.0434117
TCGA-21-1072-01	8.26301	0	6.27381	4.7027	1.63115	1.58121	1.19516	0	6.77349	2.59467	9.04148	3.26409	Low_risk	-0.0184467
TCGA-85-A53L-01	1.03288	0	4.70286	4.48769	1.51934	1.96188	1.23609	0.0539454	5.66162	5.86376	8.19646	2.90583	Low_risk	-0.308543
TCGA-46-6026-01	1.1589	0	5.71651	3.89598	2.89962	2.54149	0.459851	0.278342	5.91171	7.37048	8.15855	2.58465	Low_risk	-0.367899
TCGA-90-A59Q-01	0.882192	1	7.42689	6.13387	4.44718	1.5149	0.819014	0.273456	5.15944	4.65457	6.56894	3.82824	High_risk	0.315797
TCGA-34-5241-01	1.41096	1	5.32195	3.44134	2.34849	2.75602	2.00651	0.180403	7.57794	5.76847	8.35084	4.85237	Low_risk	-0.140678
TCGA-34-5928-01	3.27671	0	7.14673	5.2219	4.97085	3.13302	2.50906	0	8.29697	5.05095	7.65817	5.91541	High_risk	0.300874
TCGA-22-4605-01	2.66849	1	6.43773	4.6893	2.84535	3.03194	2.08525	0.0563061	6.46653	3.58727	7.71288	4.27478	High_risk	0.19348
TCGA-85-A4CN-01	2.84384	0	5.71519	4.94264	2.18821	2.23811	0.763412	0	5.79759	5.8407	6.76817	3.51209	Low_risk	-0.112163
TCGA-O2-A52V-01	3.65753	1	7.25184	4.4532	2.3618	1.5709	1.02935	0	6.58009	4.89237	7.78166	2.95738	Low_risk	-0.0379422
TCGA-21-1071-01	3.90685	1	6.59484	5.32552	1.5204	2.0371	1.39254	0	6.81078	3.48382	8.45059	4.59832	High_risk	0.075575
TCGA-39-5022-01	4.6	1	5.11954	3.91706	2.15432	2.42728	2.21437	0.342327	5.68199	4.66276	6.8608	3.87542	High_risk	0.101651
TCGA-85-7699-01	2.74247	1	4.59963	5.69712	3.02634	2.35386	1.36379	0.218595	6.23576	4.80093	7.11124	4.83726	High_risk	0.0769554
TCGA-33-AASB-01	0.578082	1	7.28422	5.68682	4.4417	2.6089	0.134221	0	6.40532	3.45225	7.07474	0.896388	High_risk	0.118775
TCGA-37-5819-01	0.282192	0	4.69114	4.7803	0.870187	2.17776	0.842778	0.0402612	5.22133	3.2013	6.8131	3.11182	Low_risk	-0.0264874
TCGA-85-8276-01	2.87671	0	3.69984	4.36182	3.14507	2.12516	1.32089	0.193078	5.71561	3.88543	7.27638	5.2904	Low_risk	0.00480221
TCGA-66-2789-01	0.336986	1	6.28445	3.87966	3.56641	2.67048	2.81603	0.0578315	6.63888	6.42818	9.66695	4.55479	Low_risk	-0.145915
TCGA-56-5898-01	1.52055	0	7.28996	4.52795	2.60618	2.70133	1.48114	0.0681893	6.08318	5.80684	8.22057	2.71114	Low_risk	-0.0768875
TCGA-22-4601-01	2.89589	1	6.14364	4.56801	2.04768	2.35845	1.74941	0.356482	6.39592	4.86106	9.15665	2.53224	Low_risk	-0.0851622
TCGA-56-A4ZK-01	1.56164	0	5.06805	5.03393	2.20874	2.12115	0.763242	0	5.43968	3.52985	7.89729	3.59479	Low_risk	-0.0690004
TCGA-66-2771-01	1.58356	0	3.71121	2.14467	0.918539	1.31615	1.52251	0.120883	5.20287	3.29935	8.24037	3.60587	Low_risk	-0.267619
TCGA-85-A50M-01	2.26301	1	9.29078	5.96413	5.37341	3.08139	0.95509	0.0705267	7.75788	3.31683	7.50565	3.98193	High_risk	0.456247
TCGA-77-A5GB-01	2.56712	1	6.01316	6.30375	2.19831	1.78647	0.669571	0.162983	5.38031	3.60607	7.26267	3.71954	High_risk	0.144572
TCGA-66-2765-01	0.167123	0	7.7436	5.07084	1.71471	2.30891	1.16021	0.270828	6.68029	5.71279	7.30649	2.76814	High_risk	0.063806
TCGA-43-3394-01	3.26027	1	5.12759	4.2753	2.86963	1.74097	1.42686	0.277509	6.48949	5.99922	8.68937	3.17929	Low_risk	-0.22409
TCGA-85-A513-01	2.49315	0	5.81223	4.35344	1.20069	2.81428	1.32884	0	4.27079	4.02496	5.93475	3.40591	High_risk	0.0907185
TCGA-39-5028-01	0.142466	1	7.01324	4.47547	2.11912	1.49774	1.21742	0.260146	6.81889	5.66827	8.35963	3.28093	Low_risk	-0.0762514
TCGA-77-8139-01	8.67397	0	7.59097	4.71345	2.95047	2.37507	1.06357	0	6.39044	6.00028	8.2981	3.90456	Low_risk	-0.0785127
TCGA-43-3920-01	2.7589	0	2.16633	2.15902	2.16057	1.22571	1.49999	0.110497	6.38588	4.90825	8.77279	4.95575	Low_risk	-0.464786
TCGA-22-5485-01	2.50959	1	6.25235	4.8514	1.95706	2.59729	1.17709	0.0504669	6.08673	3.09877	7.68425	2.51619	High_risk	0.0649814
TCGA-18-4083-01	0.515068	1	4.1856	3.94418	2.52236	2.56365	1.33033	0	5.53901	6.91679	7.71266	4.13713	Low_risk	-0.349208
TCGA-85-8350-01	1.87123	0	7.40948	5.06269	2.91999	3.39553	1.68176	0.0762854	6.64816	6.21803	7.80197	4.02676	High_risk	0.0359694
TCGA-60-2713-01	4.74247	0	6.10139	3.80776	2.27632	3.27914	1.62933	0	6.84168	6.65081	7.65281	4.83678	Low_risk	-0.157479
TCGA-85-6560-01	3.44932	0	3.12677	5.6612	2.94454	3.37054	3.69966	0.0399806	7.40745	3.76662	7.80555	4.568	High_risk	0.161879
TCGA-33-6738-01	5.27945	0	5.28149	4.05265	1.86786	2.00594	1.00684	0.144438	5.1946	2.66186	7.42493	2.32343	Low_risk	0.0076195
TCGA-56-8625-01	0.863014	1	4.91864	5.33628	3.29263	2.99232	3.63147	0.382833	6.79296	4.40726	7.58213	5.06448	High_risk	0.334827
TCGA-22-4604-01	1.09315	1	5.28452	3.93617	3.36526	2.70004	1.27053	0.0816123	6.24845	5.9447	7.49978	4.10985	Low_risk	-0.145205
TCGA-66-2780-01	1.00274	1	7.09475	5.11016	2.22175	2.39377	1.61504	0.0976108	7.24388	3.9663	7.34911	4.99005	High_risk	0.231918
TCGA-66-2793-01	0.838356	1	5.42077	3.00301	1.81011	2.25357	0.691802	0	5.11287	8.38113	8.41986	1.3774	Low_risk	-0.650859
TCGA-90-7769-01	0.980822	0	4.71624	4.38865	0.685626	0.730314	0.262313	0.0511633	5.34689	5.30814	8.04347	2.13333	Low_risk	-0.399344
TCGA-18-3419-01	7.70137	0	5.6139	3.52528	1.26141	1.00741	0.403159	0	5.40537	3.30806	8.5464	1.72478	Low_risk	-0.271569
TCGA-NK-A5CX-01	0.30411	0	6.51483	5.23624	1.84651	1.99989	0.917852	0	6.52754	6.61204	7.26525	3.4903	Low_risk	-0.139045
TCGA-34-2600-01	5.13425	1	4.11625	3.84323	2.06084	2.27572	0.742006	0	5.71707	5.52464	8.07015	1.48857	Low_risk	-0.430476
TCGA-66-2777-01	0.167123	0	6.76635	4.77299	2.5602	2.39506	2.0625	0.498353	6.312	3.29565	8.31352	3.32002	High_risk	0.259075
TCGA-70-6722-01	1.00548	0	9.72149	6.13146	3.71383	3.52495	1.73314	0.0422241	7.80379	6.8306	7.6869	4.86552	High_risk	0.257837
TCGA-37-A5EM-01	2.37534	0	7.14553	5.60243	1.93896	2.84334	0.859493	0.0764223	6.32571	3.60526	8.01821	4.13284	High_risk	0.124582
TCGA-O2-A52W-01	0.715068	1	3.8552	3.10883	1.15471	1.55189	0.739503	0	5.23233	5.28321	7.46188	1.16761	Low_risk	-0.456595
TCGA-96-A4JK-01	1.6137	0	5.71299	5.50803	3.22233	2.32728	0.729444	0.0784732	5.28821	5.75919	6.35514	3.14845	Low_risk	-0.00638079
TCGA-56-8503-01	0.112329	0	6.37582	4.8478	3.90534	3.39887	2.02233	0.257976	6.70218	6.18139	7.72843	5.23868	High_risk	0.104194
TCGA-77-A5G8-01	5.16164	0	4.95662	3.82395	1.45397	1.43888	0.632268	0	6.06632	5.33646	6.73211	2.62978	Low_risk	-0.243482
TCGA-34-5236-01	0.756164	1	6.76832	5.21568	3.55572	2.66088	1.30451	0.128293	6.26122	4.09065	7.60395	4.98344	High_risk	0.200711
TCGA-XC-AA0X-01	0.0164384	1	5.95281	4.39829	3.52927	2.61504	1.4741	0.216238	6.18096	4.1878	7.39558	3.35986	High_risk	0.10024
TCGA-77-7338-01	0.0136986	1	6.8846	5.47141	2.77964	2.40714	1.95442	0.0603241	7.24078	3.60612	7.86807	4.42455	High_risk	0.241879
TCGA-85-A510-01	1.32055	0	4.16015	5.59545	1.39116	2.73084	1.96547	0.189413	6.60473	3.47175	7.04113	3.2124	High_risk	0.10414
TCGA-77-A5G6-01	1.85753	1	5.04393	2.16215	1.42567	2.16485	1.08325	0	5.935	6.77929	8.34649	3.94268	Low_risk	-0.491826
TCGA-56-8309-01	1.1726	0	6.59428	6.74402	1.64108	3.3901	1.97133	0.379288	6.4427	6.3845	7.02081	3.54373	High_risk	0.176255
TCGA-77-A5G1-01	11.0301	0	8.68039	5.70617	2.32152	2.32403	1.60975	0.196733	8.36097	5.67868	8.01029	3.79284	High_risk	0.177363
TCGA-85-8354-01	2.72603	0	5.19807	4.14709	1.21033	1.58501	0.915406	0	4.88248	2.54317	7.14729	4.60456	High_risk	0.0427872
TCGA-22-5473-01	5.29589	1	6.43	4.57666	1.91483	1.61079	0.720541	0.0513025	6.98438	3.9703	7.67009	2.9375	Low_risk	-0.0351111
TCGA-63-A5MB-01	8.55616	0	5.0421	4.39637	2.86463	2.60001	0.967464	0.0630887	5.07462	2.47998	8.42267	2.14173	Low_risk	-0.0594231
TCGA-22-1002-01	0.358904	1	7.81325	4.67988	3.3759	3.46981	2.27525	0	6.29388	4.56293	7.22129	4.8209	High_risk	0.288667
TCGA-66-2767-01	0.167123	0	4.95504	3.99331	1.38405	2.81889	1.79123	0.716245	5.36024	4.23934	7.13537	3.64636	High_risk	0.128865
TCGA-60-2707-01	1.8274	1	7.48072	5.29185	3.76948	2.91183	1.65563	0.112233	7.36701	4.49697	7.71112	4.0327	High_risk	0.221478
TCGA-85-A511-01	1.24658	1	6.27954	4.99273	2.8337	2.40357	1.69857	0.0688771	6.45089	6.13434	7.80673	5.46714	Low_risk	-0.00110088
TCGA-98-A539-01	0.473973	0	7.24471	6.17904	2.138	2.4124	1.04453	0.0622599	6.1728	2.94456	6.90475	2.62749	High_risk	0.279574
TCGA-22-1005-01	5.35068	1	5.88262	3.77409	1.86944	2.36042	1.49313	0.170694	4.79799	3.9965	5.64169	3.47251	High_risk	0.168389
TCGA-77-8138-01	1.47671	1	9.51316	5.69196	2.86053	2.64164	1.51854	0.183709	7.26886	3.26521	7.59406	4.18089	High_risk	0.464775
TCGA-52-7811-01	0.728767	1	6.71141	5.30161	2.28283	3.36825	2.21586	0.0529723	6.6308	3.91612	7.55252	3.37265	High_risk	0.20349
TCGA-77-7138-01	0.931507	1	9.29617	5.20097	2.02903	1.93403	0.378512	0	5.51838	3.62567	7.95716	2.45867	High_risk	0.135744
TCGA-NC-A5HF-01	0.378082	1	6.52674	6.10257	1.20245	1.96547	0.52687	0	5.9615	2.05012	7.74771	2.22796	High_risk	0.120713
TCGA-77-8009-01	4.64384	1	6.7104	5.07895	1.49001	3.10152	0.443819	0.063641	7.20395	2.31667	8.41954	2.80062	High_risk	0.0395382
TCGA-58-A46M-01	2.93699	0	6.00705	4.96933	1.88725	2.22888	0.622743	0	6.21144	3.15533	7.87098	2.42771	Low_risk	-0.0341099
TCGA-21-5782-01	2.63562	1	6.04634	4.4898	2.82766	2.48148	1.60923	1.52441	5.43362	3.75087	6.69983	4.2732	High_risk	0.543173
TCGA-18-3408-01	6.31233	1	4.63215	2.62926	0.493647	1.04677	2.259	0	7.21953	5.45182	8.61345	3.49904	Low_risk	-0.349265
TCGA-43-7656-01	1.63288	0	4.63512	5.37424	1.4981	2.99653	1.41932	0	6.39082	4.25117	7.03432	3.82333	Low_risk	-0.00964399
TCGA-77-8153-01	5.45753	0	6.39637	4.51494	1.51137	1.53217	1.33714	0	5.33528	4.09682	7.94226	2.83798	Low_risk	-0.0466984
TCGA-90-7766-01	0.791781	0	4.0698	3.58922	0.869398	1.40376	1.23438	0	6.02521	3.36114	7.77039	2.00094	Low_risk	-0.233835
TCGA-94-8035-01	0.334247	0	6.85085	4.68656	2.68536	1.86884	0.854395	0	5.42651	2.1933	7.78704	2.81363	High_risk	0.139802
TCGA-56-6545-01	1.82466	0	6.97323	5.07232	3.68674	2.5772	1.95858	0.0810669	7.19901	5.70351	7.15581	4.72553	High_risk	0.168244
TCGA-34-5239-01	5.02466	0	6.08058	6.46714	3.42071	3.07173	2.65499	0	6.77223	4.94812	6.82969	5.21093	High_risk	0.320789
TCGA-43-2576-01	3.35068	0	6.1016	3.6918	2.71739	2.66903	1.35197	0.201634	5.13247	3.76601	6.82666	4.46184	High_risk	0.145322
TCGA-66-2768-01	0.167123	0	8.2909	5.45288	3.46455	3.2222	1.26261	0.277985	6.78501	4.32558	7.82826	3.77691	High_risk	0.275932
TCGA-98-8023-01	1.77808	0	5.94665	5.39008	2.50944	2.73127	1.42514	0.802731	6.75365	3.77021	7.00002	5.59363	High_risk	0.397115
TCGA-18-3412-01	0.945205	1	4.54346	3.29393	1.15121	1.57739	0.941031	0.10608	5.77337	1.80314	8.78442	3.65527	Low_risk	-0.129641
TCGA-85-7710-01	0.115068	0	6.92275	6.12876	2.79258	2.26517	1.48006	0.130667	7.5712	3.12348	7.74729	3.16688	High_risk	0.263678
TCGA-85-7844-01	2.49589	0	6.28234	5.38579	3.01049	3.40738	2.18228	0.115832	7.05914	3.80954	8.12216	4.77986	High_risk	0.214794
TCGA-85-6798-01	0.534247	1	6.47085	4.4783	3.01312	1.19459	0.603976	0.173511	5.10818	6.15904	7.99451	3.6352	Low_risk	-0.164324
TCGA-22-5472-01	5.41096	1	6.80987	5.37206	2.05592	3.15937	2.71482	0	6.53502	4.88907	7.58229	3.17202	High_risk	0.157236
TCGA-77-8148-01	5.54247	0	5.04505	3.36652	3.95958	2.27355	0.435949	0	6.26927	6.2593	7.83032	3.16496	Low_risk	-0.353213
TCGA-58-8386-01	0.00273973	1	7.52407	4.73754	2.32826	3.45439	2.57044	0.132511	7.37997	3.0858	7.4073	2.94398	High_risk	0.344725
TCGA-77-8143-01	2.2	1	6.49504	4.80777	1.0207	1.38797	0.480162	1.1575	5.8374	1.83762	8.29704	1.94066	High_risk	0.282686
TCGA-33-AAS8-01	3.05205	1	6.26634	5.23903	2.06936	1.25229	0.395721	0	5.31145	5.0856	7.39237	1.28623	Low_risk	-0.162202
TCGA-22-4591-01	1.70685	1	5.07988	1.95312	2.6484	1.99451	5.07852	0.0518593	5.56601	5.87326	8.38017	2.01974	Low_risk	-0.0786442
TCGA-58-A46K-01	2.86301	1	5.27208	4.43042	2.3969	1.72461	0.815248	0	5.8505	2.95994	7.77975	2.69095	Low_risk	-0.0522609
TCGA-18-5595-01	2.26575	1	6.51071	5.68003	1.58511	2.40477	0.824564	0.154324	5.62984	2.52945	8.03596	2.41541	High_risk	0.118693
TCGA-66-2794-01	4.50685	0	4.82784	4.23203	0.77273	1.38012	0.932968	0	5.85385	7.22035	7.6788	1.94531	Low_risk	-0.465379
TCGA-58-8390-01	2.49589	0	4.99963	5.41719	2.02588	2.49945	2.05617	0	7.23943	4.14799	7.9328	4.56062	High_risk	0.0438843
TCGA-66-2773-01	0.252055	1	6.64453	5.10983	2.35369	2.95881	1.96047	0	7.12267	3.16675	7.75213	3.78213	High_risk	0.205596
TCGA-43-A474-01	0.967123	0	6.24869	5.79416	2.94426	1.354	0.942233	0	6.34118	7.15847	7.82952	4.27589	Low_risk	-0.161614
TCGA-60-2714-01	4.19452	0	8.25742	4.37063	3.62909	2.69946	1.17913	0.0955869	5.69081	2.73784	7.55771	2.98388	High_risk	0.283284
TCGA-46-3766-01	1.0137	0	6.88996	4.05454	2.47801	2.67299	2.86475	0.194339	7.41261	4.36034	7.38975	4.9955	High_risk	0.275041
TCGA-60-2725-01	2.23562	0	5.40046	4.0868	2.94413	2.83788	2.61648	0	5.96341	4.61468	7.38777	4.27924	High_risk	0.0776043
TCGA-34-7107-01	0.0931507	1	5.95057	5.05438	3.62729	2.62571	1.32849	0.0538064	6.76055	6.59817	6.89955	3.73165	Low_risk	-0.043499
TCGA-66-2783-01	2.07945	0	4.79775	5.14999	1.27352	2.09866	1.39397	0	6.12434	2.91115	8.04979	3.29032	Low_risk	-0.0233518
TCGA-85-A50Z-01	1.35068	0	5.79822	3.70756	1.04166	1.89515	0.405121	0	7.76798	6.40585	7.15814	2.08505	Low_risk	-0.354937
TCGA-43-A56U-01	1.18356	0	4.38762	4.1887	1.62429	2.30894	1.35507	0.0977456	4.26502	3.92126	6.4367	2.80474	Low_risk	-0.029155
TCGA-63-A5MR-01	7.4411	0	8.16553	5.96724	2.00834	1.46263	0.415867	0	6.72057	5.75814	7.21471	2.41997	Low_risk	0.00509828
TCGA-37-4129-01	0.663014	0	5.68637	1.42374	1.37473	3.9149	1.10367	0	5.98002	6.01927	8.09292	1.25357	Low_risk	-0.483174
TCGA-98-7454-01	1.7863	0	5.90317	4.56785	2.84215	3.70379	3.65782	0.090718	7.23521	4.71752	7.56343	5.2643	High_risk	0.263958
TCGA-34-A5IX-01	2.82466	0	6.06998	4.88074	1.77686	1.43952	0.348346	0	6.31558	2.28285	7.86053	1.96698	Low_risk	-0.0122118
TCGA-85-8048-01	2.09589	0	6.73654	5.18166	3.01221	3.45529	2.61315	0.241108	6.11996	4.68651	7.1049	4.70551	High_risk	0.320642
TCGA-85-8071-01	2.23288	0	5.25134	5.42876	1.56389	1.61466	0.312781	0	5.58646	8.62475	8.13211	2.85427	Low_risk	-0.524277
TCGA-NC-A5HQ-01	1.2274	1	5.59644	4.05936	0.666938	1.87247	0.984553	0.227125	4.95578	7.0217	7.37879	3.3851	Low_risk	-0.282435
TCGA-60-2722-01	2.48767	0	5.22976	4.63042	0.92235	2.42323	0.355129	0	5.65743	1.8168	7.77727	2.03341	Low_risk	-0.0590075
TCGA-18-5592-01	4.16164	0	6.67601	5.70582	2.29657	1.5742	0.543397	0	6.23451	2.68628	7.32663	3.06323	High_risk	0.153111
TCGA-56-8623-01	1.89589	1	6.73313	5.03095	2.784	4.06046	3.64824	0.0450235	6.04401	4.60382	6.65556	4.33543	High_risk	0.387896
TCGA-43-6773-01	0.317808	1	4.65627	4.61924	2.57211	2.58402	1.85372	0.0821576	5.33717	3.63536	6.29055	4.47929	High_risk	0.167378
TCGA-85-A5B5-01	0.30411	0	5.12169	4.2989	0.696617	1.85563	0.490365	0	4.66371	5.68321	8.05672	2.69283	Low_risk	-0.378715
TCGA-56-8082-01	1.24658	0	4.86063	4.9584	1.21026	2.10709	0.626299	0	6.66869	5.61065	7.58952	2.34113	Low_risk	-0.294586
TCGA-34-5234-01	6.22192	0	5.57564	3.31687	1.90566	1.4844	2.16803	0.322159	6.17252	2.96549	7.47475	4.08418	High_risk	0.163796
TCGA-77-7140-01	1.73151	1	3.75846	3.91657	1.07094	1.17836	0.615699	1.40915	5.50746	6.99711	8.39515	3.84501	Low_risk	-0.216667
TCGA-21-1083-01	3.60274	1	5.08234	4.92975	1.94527	2.96824	1.50437	0	6.21983	3.29578	7.57657	3.42727	Low_risk	0.0310103
TCGA-77-8128-01	3.15068	1	6.031	4.30179	3.41827	2.2262	0.838669	0.467801	6.357	7.75511	8.17611	4.57563	Low_risk	-0.200678
TCGA-66-2770-01	1.91781	0	5.19281	5.34752	2.20464	2.65789	1.27662	0.0508847	5.72987	3.79276	7.56252	3.74002	Low_risk	0.0309196
TCGA-66-2791-01	0.419178	1	5.73036	4.44768	2.44042	2.25553	1.68032	0.0538064	6.11505	3.88739	7.48711	4.34718	High_risk	0.0791316
TCGA-18-3406-01	1.01644	1	2.84752	1.49743	0.878451	1.10514	1.77918	0	5.27932	2.4872	8.32514	2.94285	Low_risk	-0.3336
TCGA-94-A5I4-01	1.34521	0	5.40972	5.48825	1.5772	1.98222	0.65764	0	5.17362	7.86627	7.1731	2.31528	Low_risk	-0.35519
TCGA-52-7812-01	2.28767	1	8.4162	5.85316	1.30159	2.68226	1.41468	0.201885	5.91301	3.47012	7.3846	2.54923	High_risk	0.302604
TCGA-18-3409-01	10.2658	0	6.19843	4.0645	3.89613	3.02742	2.88462	0	7.6503	6.25668	8.72806	4.80632	Low_risk	-0.037402
TCGA-33-A4WN-01	0.391781	1	4.81147	4.92031	1.45707	1.18371	0.708849	0	5.74677	2.49398	8.27104	2.68809	Low_risk	-0.101319
TCGA-66-2792-01	2.50137	0	6.04881	4.07927	3.05083	1.4756	0.875072	0.123004	6.70059	8.02003	8.67401	5.18471	Low_risk	-0.349542
TCGA-92-8064-01	0.438356	0	4.97261	3.87065	1.99642	2.43029	1.45265	0	5.69706	4.23219	7.11573	4.24535	Low_risk	-0.0473263
TCGA-56-8083-01	0.410959	0	6.16293	6.06388	4.95413	4.59586	2.39698	0.1125	6.94561	5.79969	7.65123	5.63297	High_risk	0.235768
TCGA-63-6202-01	4.38904	0	8.33324	5.54842	4.86889	3.9402	1.4897	0.0490731	6.96037	3.80436	7.26326	3.28146	High_risk	0.363639
TCGA-39-5024-01	6.87671	0	7.18082	3.87182	1.8589	1.28659	0.535356	0	5.29814	2.74358	7.7489	1.67161	Low_risk	-0.00950076
TCGA-63-A5MG-01	5.88493	0	5.14883	3.93389	1.53012	2.02144	0.835035	0	5.22902	5.05438	6.76177	3.14976	Low_risk	-0.169048
TCGA-22-5492-01	1.3863	1	5.5271	3.82393	2.09312	2.89126	2.16575	0	6.12303	5.23476	7.54521	3.75025	Low_risk	-0.0692482
TCGA-51-4081-01	2.49589	0	5.96562	5.32496	3.20387	1.77682	0.823749	0.484293	6.47759	5.39281	7.95079	4.18492	High_risk	0.032096
TCGA-21-A5DI-01	2.68219	0	8.38024	5.77281	1.00576	0.905736	0.432746	0	7.17446	6.10712	7.47724	2.95041	Low_risk	-0.051999
TCGA-66-2758-01	1.75068	0	4.58933	4.78195	3.63707	1.56711	1.12492	0	6.06778	2.99046	7.2337	2.29649	Low_risk	0.016801
TCGA-85-6561-01	3.35342	0	5.38399	4.61947	2.69149	2.508	1.69639	0.0676387	6.53729	5.32277	6.7109	5.45875	High_risk	0.0687783
TCGA-60-2721-01	2.69315	0	5.30604	3.28447	1.67758	2.1276	1.20689	0.0545012	5.74967	3.75713	6.94267	3.90752	Low_risk	-0.0353057
TCGA-98-8021-01	2.56712	0	5.59636	5.32982	3.33241	2.93729	2.11043	0.0932897	6.16622	6.72958	8.28943	3.79649	Low_risk	-0.104707
TCGA-77-6842-01	2.46301	1	7.04904	6.20001	1.42696	4.05177	1.9492	0.0751903	6.73715	4.31218	7.3751	4.90781	High_risk	0.264435
TCGA-90-7964-01	1.1726	0	6.71153	4.87405	2.61829	2.74483	1.71923	0.0497702	6.3109	2.80149	7.38557	3.66557	High_risk	0.248056
TCGA-56-A62T-01	1.20548	0	8.21523	6.37591	2.30798	2.63334	0.907506	0.064469	6.68355	5.25079	7.44387	2.83603	High_risk	0.135327
TCGA-33-4583-01	12.6055	1	5.12685	4.12575	0.319965	1.64242	0.352871	0	5.30087	3.33644	7.2447	1.19409	Low_risk	-0.20864
TCGA-94-A5I6-01	1.47397	0	5.65336	5.46904	2.50019	1.61551	0.690283	0	5.93161	2.73199	8.13622	3.52113	High_risk	0.0323967
TCGA-NC-A5HI-01	4.77534	0	3.95272	3.86194	0.423847	1.50253	0.220454	0	5.27487	2.06595	7.5146	2.53799	Low_risk	-0.197916
TCGA-63-A5MM-01	1.24932	1	9.21773	6.10741	2.59677	2.63487	0.864176	0.348459	6.79729	5.27766	6.51009	3.94875	High_risk	0.372084
TCGA-46-3768-01	0.819178	1	5.15862	4.1329	3.12065	1.84048	1.03132	0.0590783	7.03138	2.21599	8.28679	2.56786	Low_risk	-0.00891528
TCGA-63-7023-01	4.60822	0	5.3967	3.89829	3.06487	1.71105	0.416516	0.286171	5.92529	8.46009	8.41397	4.89261	Low_risk	-0.425019
TCGA-18-4721-01	12.8603	0	4.71401	3.96431	1.6575	2.18736	1.52767	0	6.07623	6.10703	7.67394	4.40349	Low_risk	-0.247032
TCGA-37-4135-01	0.567123	0	4.18763	2.35817	0.991463	0.874915	0.788853	0.401194	5.62785	1.16607	7.75009	2.50154	Low_risk	-0.0510127
TCGA-98-A53B-01	0.167123	1	8.53864	5.62387	2.42514	2.52622	1.97684	0.0736832	6.99993	3.32325	7.32236	3.47181	High_risk	0.395383
TCGA-96-7545-01	4.75616	1	5.93822	4.32631	2.1529	2.94957	2.98421	0.302875	6.81777	5.17728	8.55198	3.89599	High_risk	0.0616433
TCGA-60-2723-01	2.99178	0	5.38047	2.55474	1.51803	2.27947	1.08427	0.101785	5.93419	5.55955	8.28069	3.74055	Low_risk	-0.327957
TCGA-63-A5MH-01	5.55068	0	6.03261	5.5496	2.81703	2.16382	0.592445	0	6.57788	1.40773	8.29045	2.92587	High_risk	0.134634
TCGA-37-4132-01	0.621918	0	1.95676	4.21979	0.790939	3.1122	1.64441	0.0931545	5.59606	2.38957	7.9382	3.34463	Low_risk	-0.178312
TCGA-85-7697-01	2.91233	0	5.5737	4.82635	3.51589	2.17162	1.20439	0.0831112	5.81353	3.73219	7.29826	3.99179	High_risk	0.099554
TCGA-85-8072-01	2.55342	0	6.05616	5.56843	2.56747	2.43034	1.22885	0.111566	6.15869	3.35887	8.75526	2.93979	Low_risk	0.0295309
TCGA-22-1012-01	1.17534	1	5.5669	4.5544	2.89952	1.86128	0.818278	0.145482	5.17865	4.78324	7.31781	3.93499	Low_risk	-0.0382983
TCGA-37-4130-01	0.676712	0	1.73808	3.25568	0.97761	1.19226	1.52757	0.226632	5.04965	2.59998	7.44773	1.80496	Low_risk	-0.245196
TCGA-63-A5MW-01	4.49041	0	5.19581	5.29887	4.2669	2.95388	3.21417	0.073409	6.62329	6.56268	7.97725	4.49584	High_risk	0.0504899
TCGA-21-1079-01	2.64384	1	9.12826	6.34733	1.28036	2.63478	0.421048	0.325962	7.82695	6.42909	8.11213	4.15298	High_risk	0.0804436
TCGA-85-8355-01	0.167123	0	4.93583	4.82211	2.74276	3.14029	1.44435	0.354791	5.96584	6.19266	7.99605	3.19398	Low_risk	-0.14196
TCGA-60-2704-01	3.16164	1	5.87312	4.60825	3.27917	3.37952	3.40113	0.0989585	6.77439	5.07779	7.50879	5.13771	High_risk	0.226689
TCGA-39-5031-01	5.04384	1	5.30243	4.18749	3.5346	2.22237	1.73907	0.104202	5.52979	6.28811	7.52018	4.33932	Low_risk	-0.10073
TCGA-LA-A7SW-01	1.11781	1	9.17402	6.36134	5.7913	3.3356	0.415542	1.12214	6.75396	6.08882	6.77731	2.13527	High_risk	0.487022
TCGA-85-8666-01	1.88219	1	6.71828	5.65218	2.34156	2.75159	1.17421	0	6.89602	3.37675	7.85774	4.7132	High_risk	0.168994
TCGA-56-5897-01	1.03562	0	5.75766	5.33641	3.00166	2.76288	1.91391	0.211012	6.77854	4.02944	6.65798	5.00592	High_risk	0.286919
TCGA-90-6837-01	2.07671	0	3.46469	3.2606	2.91092	2.56587	1.15062	0.0434845	6.15623	3.42826	6.56174	4.3309	Low_risk	-0.0607405
TCGA-96-A4JL-01	2.30685	0	5.8701	6.14548	1.8871	3.68363	1.62667	0	5.95208	5.72864	6.33698	3.19069	High_risk	0.0747042
TCGA-21-1081-01	0.778082	1	5.67059	5.14646	3.24407	2.82583	1.10869	0.0736832	5.48705	3.05017	6.61882	4.33201	High_risk	0.225481
TCGA-56-A49D-01	1.74521	0	5.81227	4.03073	1.59149	2.42836	1.58309	0	4.9228	3.7305	6.82436	2.28048	Low_risk	0.0210894
TCGA-56-7731-01	0.00821918	1	6.19389	4.22986	2.7262	2.63452	1.66412	0.380729	6.37092	5.4181	7.34835	4.2575	High_risk	0.080196
TCGA-66-2800-01	4.08767	0	5.66504	3.97126	2.2687	2.34312	1.85627	0.142348	6.34961	4.93102	7.72955	3.41139	Low_risk	-0.0446028
TCGA-98-A53D-01	1.76712	1	6.57742	4.97965	5.58608	3.93876	3.61776	0.259905	6.57317	4.93713	6.92946	4.77879	High_risk	0.469392
TCGA-77-8146-01	8.73699	0	8.77837	5.86655	1.65141	2.32432	1.59268	0	7.51413	4.91495	7.14883	2.8406	High_risk	0.224774
TCGA-18-3421-01	7.24658	0	4.77835	2.68071	0.468323	1.01407	1.07758	0	4.97045	5.09771	8.36445	2.95749	Low_risk	-0.417994
TCGA-77-A5GA-01	3.50685	0	4.95867	3.94333	1.23199	1.52762	0.800993	0.181929	4.5952	2.70777	7.39595	2.06102	Low_risk	-0.0590152
TCGA-O2-A52S-01	1.06027	1	5.01749	5.55972	3.86654	3.0358	0.374845	0	5.55129	3.10564	8.12057	2.07149	Low_risk	-0.0612716
TCGA-56-8307-01	2.2411	0	6.31888	5.85588	3.30715	2.43063	0.85814	0	5.31537	4.64369	6.84129	3.7704	High_risk	0.110066
TCGA-66-2734-01	3.59178	0	7.5506	4.64042	2.58902	2.88165	1.95405	0	7.44103	3.12694	7.78447	4.20977	High_risk	0.260058
TCGA-34-5929-01	0.413699	1	4.30638	5.84034	3.09682	3.00403	1.34204	0	6.4496	6.65009	7.97811	3.55719	Low_risk	-0.237548
TCGA-21-5783-01	7.34247	1	8.00924	6.32451	4.0172	3.43275	1.16896	0	7.42583	5.42193	8.53568	5.07021	High_risk	0.140174
TCGA-46-3767-01	1.08493	0	6.05946	4.69991	3.20181	3.58259	3.04691	0.143002	7.48283	5.61517	7.97341	5.42779	High_risk	0.150628
TCGA-66-2755-01	0.0767123	0	4.39491	5.49795	0.658006	2.95023	0.875072	0.1137	6.31582	5.68875	7.00549	5.42334	Low_risk	-0.12415
TCGA-43-2581-01	3.22192	0	7.00801	5.34024	1.63701	2.605	1.60796	0.111165	6.56138	3.23225	7.40241	4.06217	High_risk	0.247834
TCGA-66-2754-01	0.167123	0	3.74269	6.09989	2.81899	1.35355	1.69359	0	5.80954	1.66266	7.97901	3.26635	High_risk	0.125728
TCGA-52-7810-01	2.52877	0	9.01987	5.10106	1.28214	0.813525	0.453017	0.0545012	6.09275	2.27977	8.08671	2.33914	High_risk	0.195568
TCGA-33-4533-01	11.1452	0	5.26099	4.79867	3.98025	3.69668	3.97436	0	6.52147	6.76788	8.97617	4.4582	Low_risk	-0.0274799
TCGA-56-7222-01	1.53973	1	8.01203	5.85998	1.63613	1.32774	1.15931	0.118758	8.08324	6.44264	7.93363	3.49465	Low_risk	-0.00302874
TCGA-60-2724-01	1.96438	0	6.79195	5.02802	3.86471	2.20047	1.30457	0	7.10111	4.71552	7.818	4.8337	High_risk	0.0992887
TCGA-77-6845-01	1.93973	1	5.91517	3.07178	1.8808	2.59142	0.849199	0.157949	4.97693	2.03566	8.12521	2.36496	Low_risk	-0.0229457
TCGA-77-7337-01	8.91233	1	6.80462	4.819	2.06685	2.32976	1.42164	0.214747	7.52288	5.72738	8.19284	5.09948	Low_risk	0.00206609
TCGA-98-A53I-01	1.54795	0	4.59876	4.34287	1.55189	2.9558	1.01607	0.179893	6.08585	4.26819	7.64025	2.51177	Low_risk	-0.151334
TCGA-66-2742-01	1.75616	0	6.27887	3.73946	1.22367	2.19106	1.40801	0	6.67425	4.22289	7.33194	3.25293	Low_risk	-0.0393183
TCGA-85-8353-01	0.257534	1	7.77503	5.34005	3.01121	3.33924	2.02428	0.341758	6.75153	3.43283	7.30858	4.87572	High_risk	0.452703
TCGA-39-5021-01	5.71507	1	5.77103	3.6655	1.97937	2.86643	1.51531	0.271665	5.9378	4.99036	7.62295	3.69867	Low_risk	-0.047674
TCGA-NC-A5HT-01	2.20274	0	5.99766	5.51347	3.76755	2.53284	0.556209	0	6.45121	5.71164	8.09691	1.44116	Low_risk	-0.198676
TCGA-22-A5C4-01	1.83836	0	5.79786	4.08304	1.57638	2.24105	1.12055	0	5.47155	2.40231	7.93977	4.53547	High_risk	0.0533624
TCGA-63-A5MJ-01	4.99726	0	3.43365	4.74243	1.12519	2.50559	0.612494	0	5.93582	2.31327	7.53887	3.34298	Low_risk	-0.121466
TCGA-66-2786-01	2.16438	0	7.61126	4.9973	1.53745	2.30982	1.65421	0.0556122	6.0563	3.69671	7.62126	4.07892	High_risk	0.2023
TCGA-85-8479-01	1.28219	0	6.3507	5.99772	2.20323	1.69381	0.675455	0.128821	4.88188	2.04369	7.85643	1.43194	High_risk	0.141943
TCGA-56-7580-01	2.53425	0	4.47155	3.78988	1.86402	1.31365	0.701416	0	5.0991	7.08871	7.77035	3.59267	Low_risk	-0.453894
TCGA-NK-A7XE-01	0.0356164	0	6.97075	4.77085	1.95576	0.755315	0.0957219	0	4.96478	1.75672	6.836	1.01678	High_risk	0.117776
TCGA-56-A5DR-01	0.0109589	0	7.40466	6.06362	4.26433	1.3653	1.0684	0.0717627	6.37953	2.69706	6.97603	3.68473	High_risk	0.389715
TCGA-56-7221-01	1.66575	0	5.60163	4.97939	3.98718	0.584578	0.742524	0.293017	5.2198	5.28454	7.72564	1.86991	Low_risk	-0.0907589
TCGA-43-6770-01	1.78904	0	5.98919	4.97269	3.08938	3.36253	1.73721	0.125122	6.53352	7.36143	8.03879	4.15797	Low_risk	-0.145019
TCGA-34-2608-01	2.73973	1	7.4533	4.43908	2.42742	2.34432	2.54693	0.13014	7.15705	4.40847	7.52108	4.6172	High_risk	0.259582
TCGA-66-2766-01	0.0849315	0	5.11588	4.45329	2.48011	2.21447	1.21822	0	7.0084	2.08872	7.55377	2.84205	High_risk	0.0711114
TCGA-33-4566-01	14.4849	1	6.81311	5.55907	1.2893	1.91445	0.666393	0	7.14752	4.81294	7.55911	2.87491	Low_risk	-0.046621
TCGA-33-AASD-01	9.24932	1	6.90634	6.8084	0.909351	1.01871	0.135404	0.063641	5.66774	1.96307	7.87959	1.93134	High_risk	0.138649
TCGA-33-4589-01	0.128767	1	6.39734	3.62811	0.110898	0.445409	0.228603	0.0969365	6.54909	2.20192	7.91811	0.959102	Low_risk	-0.12414
TCGA-34-5232-01	6.76986	0	4.29891	3.81739	1.13685	1.72879	0.80554	0.067501	5.18926	4.4997	7.19862	2.44676	Low_risk	-0.246297
TCGA-22-4613-01	0.980822	1	4.55971	3.38399	2.5719	1.42626	1.1956	0	5.03538	5.12684	7.40731	4.85327	Low_risk	-0.187501
TCGA-37-4141-01	0.0328767	0	3.58404	2.84679	1.56862	3.19096	2.05273	0.240986	6.39006	2.6589	8.51889	3.61957	Low_risk	-0.107772
TCGA-77-6844-01	6.25753	1	5.68279	4.21033	1.95118	2.54866	0.977023	0.0549179	5.94824	3.14348	7.0837	2.67175	Low_risk	0.0264075
TCGA-O2-A52N-01	2.75616	1	8.17263	6.5798	2.32219	1.9637	0.908813	0	5.50815	2.53436	7.21702	2.97834	High_risk	0.353167
TCGA-58-8392-01	1.3726	1	6.21559	1.68298	2.5895	1.9185	1.22237	0.142348	5.16545	6.92096	8.42655	4.72297	Low_risk	-0.355136
TCGA-NC-A5HP-01	2.10959	1	6.29155	4.75645	2.88208	1.97721	0.922807	0.604071	6.52722	3.51397	8.08816	3.89333	High_risk	0.175343
TCGA-21-1082-01	9.98356	0	2.67267	2.54984	1.3069	1.99614	0.881743	0.363788	4.9935	3.11055	7.64904	3.68083	Low_risk	-0.23469
