# Supplementary material for: A novel gene signature related to focal adhesions for distinguishing and predicting the prognosis of lung squamous cell carcinoma
Source: Front Med (Lausanne). 2024 Jan 8;10:1284490. doi: 10.3389/fmed.2023.1284490 (PMC10800788; doi:10.3389/fmed.2023.1284490)
Supplement: Supplementary file 7 [file Data_Sheet_1.ZIP]

Archive with 21 entries (18 files):
- The relevant code files/
- The relevant code files/A prognostic model .r
- __MACOSX/
- __MACOSX/The relevant code files/
- __MACOSX/The relevant code files/._A prognostic model .r
- The relevant code files/.DS_Store
- __MACOSX/The relevant code files/._.DS_Store
- The relevant code files/mRNAi.r
- __MACOSX/The relevant code files/._mRNAi.r
- The relevant code files/DEGs.r
- __MACOSX/The relevant code files/._DEGs.r
- The relevant code files/Forest.R
- __MACOSX/The relevant code files/._Forest.R
- The relevant code files/Correlations.r
- __MACOSX/The relevant code files/._Correlations.r
- The relevant code files/ConsensusClusterPlus.R
- __MACOSX/The relevant code files/._ConsensusClusterPlus.R
- The relevant code files/TIDE.R
- __MACOSX/The relevant code files/._TIDE.R
- The relevant code files/IC50.R
- __MACOSX/The relevant code files/._IC50.R
