# Supplementary material for: A novel gene signature related to focal adhesions for distinguishing and predicting the prognosis of lung squamous cell carcinoma
Source: Front Med (Lausanne). 2024 Jan 8;10:1284490. doi: 10.3389/fmed.2023.1284490 (PMC10800788; doi:10.3389/fmed.2023.1284490)
Supplement: Supplementary file 7 [file Data_Sheet_1.ZIP › The relevant code files/mRNAi.r]

fnSig <- "pcbc-stemsig.tsv"
w <- read.delim(fnSig, header = FALSE, row.names = 1 ) %>% as.matrix() %>% drop()
X <- data.map %>%
  rownames_to_column(var="gene_id") %>%
  filter( gene_id %in% names(w) ) %>%
  column_to_rownames( "gene_id" ) %>% as.matrix()
stopifnot( all( rownames(X) %in% names(w)))
w <- w[ rownames(X) ]
s <- apply( X, 2, function(z) {cor( z, w, method="sp", use="complete.obs" )} )
s <- s - min(s)
s <- s / max(s)
dt.gene=as.numeric(data.map[dnaName,input_mRNAi$Sample.ID])
p.fin1=cor_point(x=dt.gene,y=as.numeric(input_mRNAi$mRNAsi),top_col=mypal[1],right_col=mypal[2]
                     ,ylab=paste0('mRNAsi')
                     ,xlab=paste0('Log2 (',dnaName,' expression)')
                     ,marginal.type='density',method = 'spearman')
