# Supplementary material for: A novel gene signature related to focal adhesions for distinguishing and predicting the prognosis of lung squamous cell carcinoma
Source: Front Med (Lausanne). 2024 Jan 8;10:1284490. doi: 10.3389/fmed.2023.1284490 (PMC10800788; doi:10.3389/fmed.2023.1284490)
Supplement: Supplementary file 7 [file Data_Sheet_1.ZIP › The relevant code files/ConsensusClusterPlus.R]

load('XXX.RData')
genes=c('ITGA3','VAV2','FLNC','FLT4','HGF','ITGB6','THBS1','MYL2','ITGB1','CCND2','PPP1CB','PXN','PDGFRA')
library(ConsensusClusterPlus)
set.seed(12345)
data_ccp<-t(scale(t(as.matrix(data.sym[genes,]))))
result <- ConsensusClusterPlus(data_ccp, maxK = 6, reps = 100, pItem = 0.8,title=paste0(result_path)
                               , pFeature = 1, clusterAlg = "hc", innerLinkage='ward.D2'
                               , distance='euclidean',corUse = "everything", seed=n
                               , plot="pdf", writeTable=F)

labelss=paste0('C',result[[3]]$consensusClass)
