# Supplementary material for: A novel gene signature related to focal adhesions for distinguishing and predicting the prognosis of lung squamous cell carcinoma
Source: Front Med (Lausanne). 2024 Jan 8;10:1284490. doi: 10.3389/fmed.2023.1284490 (PMC10800788; doi:10.3389/fmed.2023.1284490)
Supplement: Supplementary file 7 [file Data_Sheet_1.ZIP › The relevant code files/TIDE.R]

imme.result=read.csv('TIDE_result.txt',row.names = 1,stringsAsFactors = F,check.names = F)
final.GS=read.csv('fenzufenjian',row.names = 1,stringsAsFactors = F,check.names = F)
imme.result1=imme.result[intersect(final.GS$ID,rownames(imme.result)),]
final.GS1=final.GS[intersect(final.GS$ID,rownames(imme.result)),]
datas=data.frame(values=imme.result1$TIDE,final.GS1)
datas$values=as.numeric(datas$values)
til=''
if (length(unique(datas$Groups))==2) {
  x1=datas[,1][which(datas[,3]==unique(datas[,3])[1])]
  x2=datas[,1][which(datas[,3]==unique(datas[,3])[2])]
  pv=wilcox.test(x1,x2)$p.value 
  til=paste0('wilcox.tests p=',signif(pv,2))
}else if(length(unique(datas$Groups))>=3){
  fit=kruskal.test(values~Groups, data = datas)
  pv=fit$p.value
  til=paste0('Kruskal-Wallis test p=',signif(pv,2))
}
colType1 = 'nejm'
p1=ggboxplot(datas,x='Groups',y='values',color='Groups',palette = "nejm",shape=16,size = 0.5,
             add = "jitter",bxp.errorbar =T,width=0.5,outlier.shape=NA,ggtheme=theme_bw())
p1=p1+theme(axis.text.x=element_text(hjust = 0.5,colour="black",family="serif",size = 12)
            ,axis.text.y=element_text(family="serif",face="plain",size = 10)
            ,axis.title.y=element_text(family="serif",face="plain",size = 12)
            ,panel.border = element_blank(),axis.line = element_line(colour = "black")
            ,legend.text=element_text(face="plain", family="serif", colour="black",size = 12)
            ,legend.title=element_text(face="plain", family="serif", colour="black",size = 12)
            ,axis.title.x=element_blank()
            ,legend.position = "bottom"
            #,legend.justification=c(1,1), legend.position=c(1,1)
            ,legend.background = element_rect(fill = NA, colour = NA)
            ,panel.grid.major = element_blank()
            ,panel.grid.minor = element_blank()
)+ylab(paste0('TIDE score'))+xlab('')
aa1=p1+ggtitle(til)+theme(text=element_text(size=12,family="serif"))
